# Supplementary material for: Distinct and Diverse: Range-Wide Phylogeography Reveals Ancient Lineages and High Genetic Variation in the Endangered Okapi (Okapia johnstoni)
Source: PLoS One. 2014 Jul 9;9(7):e101081. doi: 10.1371/journal.pone.0101081 (PMC4090074; doi:10.1371/journal.pone.0101081)
Supplement: Table S1 — EPIC primers designed and tested in this study. Observed and expected heterozygosities were generated using the same 28 individuals as the AMOVA and F-statistic analysis in the present study. Multiple SNPs occurring on a single sequence have been notated with a suffixed letter. (XLSX) [file pone.0101081.s001.xlsx]

## Sheet: Sheet1
SNP Locus	Primers (F, forward; R, reverse)	Ho	He	Fragment size (bp)	Reference
ADH2 (Alcohol dehydrogenase)	F: AGG TGA TAA AGT CAT CCC G; R: TAC TCA CTC GTG TTT AAG GC	0.056	0.049	49	Lyons et al. 1997
ALDOB (Aldolase B, fructose-bisphosphate)	F: ACA GGT AGC CAA CAC TTC; R: TGA GGA GAG AAG GGA TTT AG	0.181	0.159	127	Venta et al. 1996
B2Ma (Beta-2 microglobulin)	F: ACC CTC TGA GAG AGC TG; R: GAA GCC TTG GGA GTG C	0.125	0.094	103	Lyons et al. 1997
B2Mb	(as above)	0.6	0.386	(as above)	(as above)
B2Mc	(as above)	0.746	0.454	(as above)	(as above)
B2Md	(as above)	0.021	0.103	(as above)	(as above)
BGN (Biglycan)	F: GAC GGG GAA GAG AGA GG; R: GGT GTG ACC CTA GAC AAG	0.227	0.372	68	Lyons et al. 1997
CHRNA1 (Cholinergic receptor, nicotinic, alpha 1)	F: CAC GTT GGG ATT TAA ATT GTC; R: CTA GGG AGT CAT TAG GCA C	0.232	0.178	47	Lyons et al. 1997
CHYa (chylous ascites)	F: TGC AGA CAC CTT TGG AAG; R: ACC ACA TGG GAC CGA G	0.1	0.08	83	Venta et al. 1996
CHYb	(as above)	0.357	0.349	(as above)	(as above)
CKMM (Creatine kinase muscle)	F: GTT GGG AAA ACA TAG GCA C; R: GAA GCT GTC TCC TGC C	0.125	0.094	71	Venta et al. 1996
COL10A1 (Collagen, type X, alpha 1)	F: GGT ACT CCT ATC CCA TTC G; R: AGA GAA GTA ATA TAT CCC TGG AA	0.479	0.459	102	Venta et al. 1996
CYP19a (Cytochrome P450, family 19)	F: TGG AAA TAA AAT GAG AAG AAA TGA; R: ACC TCA ATT AAG AAC AAG GTG	0.263	0.267	118	Lyons et al. 1997
CYP19b	(as above)	0.256	0.216	(as above)	(as above)
GH1 (Growth hormone)	F: GGA TGG TGT TGT GGG TC; R: AAG AGA GAG CAG GGT TCT	0.167	0.236	58	Lyons et al. 1997
GLB1 (Galactosidase, beta 1)	F: GAA TTC TAT ACT GGC TGG CTG; R: CCC TCC AAA AAT TAA CAC TCA	0.372	0.23	90	Venta et al. 1996
GLUT2 (Glucose transporter 2)	F: TGG GAC TCT GTT TAT TCT CTG; R: TCC TTT GGT TTC TGG AAC TTT A	0.267	0.228	62	Venta et al. 1996
