# Supplementary material for: Distinct and Diverse: Range-Wide Phylogeography Reveals Ancient Lineages and High Genetic Variation in the Endangered Okapi (Okapia johnstoni)
Source: PLoS One. 2014 Jul 9;9(7):e101081. doi: 10.1371/journal.pone.0101081 (PMC4090074; doi:10.1371/journal.pone.0101081)
Supplement: Table S2 — Study names and genbank IDs of sequences used in the comparative analysis of CR nucleotide diversity. CR section refers to the DNA fragment available for use from genbank, with numbers referring to the position of the fragment, relative to the start of the CR (0) based on the genbank annotations. (XLSX) [file pone.0101081.s002.xlsx]

## Sheet: Sheet1
Study	Taxon	CR section	No. sequences	Genbank accession no.
Moodley and Bruford (2007)	Bushbuck (Tragelaphus scriptus spp.)	0 - 452	485	EF138117-EF138601
Alpers et al (2004)	Roan antilope (Hippotragus equinus spp.)	0-444	103	AF049373–AF049375, AF049378, AF068839, AF068840, EF138117-EF138601, AY575568-AY575605
Arctander et al (1999)	Hartebeest (Alcelaphus buselaphus spp.); Bontebock (Damaliscus pygargus)	0-317	112; 3	AF167720-AF167978; AF176682-4
Nersting and Arctander (2001)	Greater kudu (Tragelaphus strepsiceros strepsiceros)	0-396	89	AF301621.1-AF301712.1
VanHooft et al (2002)	African cape buffalo (Syncerus caffer caffer)	31-373	195	AF313151-AF313345
Brown et al (2007) & Hassannin et al (2007)	Griaffe (Giraffa camelopardalis spp.)	0-428	47	EF442263-EF442274; EU088317-EU088351
Arctander et al (2010)	Common eland (Taurotragus oryx)	0-395	122	GQ388117-GQ388238
