# Supplementary material for: Distinct and Diverse: Range-Wide Phylogeography Reveals Ancient Lineages and High Genetic Variation in the Endangered Okapi (Okapia johnstoni)
Source: PLoS One. 2014 Jul 9;9(7):e101081. doi: 10.1371/journal.pone.0101081 (PMC4090074; doi:10.1371/journal.pone.0101081)
Supplement: Table S3 — Study names and genbank IDs of sequences used for the 274 bp phylogeny of bushbuck, duiker, giraffe and okapi, including pig and collared peccary outgroups. Original* and final* haplotypes refer to number of haplotypes in the study in which those haplotypes were originally sequenced, and haplotypes based on 274 bp sequences in the present study respectively. (XLSX) [file pone.0101081.s003.xlsx]

## Sheet: Sheet1
Taxon	Study	No. individuals / original* haplotypes	No. final* haplotypes	Genbank ID
Bushbuck spp.	Moodley and Bruford (2007)	161/90	55	EF137956.1 - EF138116.1
Collared peccary	Hassanin et al. (2012)	1	1	JN632682.1
Duiker spp.	Ntie et al. (2010)	92/54	39	FJ807571.1 - FJ807579.1; FJ807584.1 - FJ807593.1; FJ807595.1 - FJ807598.1; FJ807601.1 - FJ807603.1; FJ807605.1 - FJ807628.1; FJ888512.1; FJ959386.1 - FJ959388.1
Giraffe	Brown et al. (2007); Hassanin et al. (2007)	266/35; 23/12	11	EU088317.1 - EU088351.1; EF442263.1 - EF442274.1
Okapi	Present	60/13	11	TBC
Pig	Hassanin et al. (2012)	1	1	FJ236991.1
