# Supplementary material for: Distinct and Diverse: Range-Wide Phylogeography Reveals Ancient Lineages and High Genetic Variation in the Endangered Okapi (Okapia johnstoni)
Source: PLoS One. 2014 Jul 9;9(7):e101081. doi: 10.1371/journal.pone.0101081 (PMC4090074; doi:10.1371/journal.pone.0101081)
Supplement: Table S4 — Table of prior values for PopABC analyses. All priors (Ne, effective population size; NeA, ancestral effective population size; t, divergence time; mig, migration rate) used a uniform distribution, except mutAvS (average sequence mutation rate), which PopABC only gives the option of a normal or lognormal distribution. Priors were determined by carrying out preliminary runs, and altering the prior value until all posterior distributions were distinct from the prior distributions. (XLSX) [file pone.0101081.s004.xlsx]

## Sheet: Sheet1
Prior	Region 1v2	Region 2v4	Region 1v4
Topology	Uniform	Uniform	Uniform
Ne1	10000	5000	5000
Ne2	10000	5000	5000
NeA	30000	15000	20000
t1	1000000	1000000	1000000
mig1	15	1	2
mig2	15	1	1
mutAvS	Normal distribution (mean of mean, 0.01; stdev of mean, 0.01; mean of Sdev, 0.001; stdev of stdev, 0.0)	Normal distribution (mean of mean, 0.01; stdev of mean, 0.01; mean of Sdev, 0.001; stdev of stdev, 0.0)	Normal distribution (mean of mean, 0.01; stdev of mean, 0.01; mean of Sdev, 0.001; stdev of stdev, 0.0)
