# Supplementary material for: Distinct and Diverse: Range-Wide Phylogeography Reveals Ancient Lineages and High Genetic Variation in the Endangered Okapi (Okapia johnstoni)
Source: PLoS One. 2014 Jul 9;9(7):e101081. doi: 10.1371/journal.pone.0101081 (PMC4090074; doi:10.1371/journal.pone.0101081)
Supplement: Table S5 — Nucleotide and haplotype diversities, and number of polymorphic sites for the mtDNA genes used in the present study. (XLSX) [file pone.0101081.s005.xlsx]

## Sheet: Sheet1
Locus	Mean nucleotide diversity	Mean haplotype diversity	Polymorphic sites
CR	0.035 (SD 0.018)	0.932	54
Cyt b	0.011 (SD 0.006)	0.798	18
tRNA-Pro	0.002 (SD 0.004)	0.161	1
tRNA-Thr	0.020 (SD 0.014)	0.831	6
