# Supplementary material for: Distinct and Diverse: Range-Wide Phylogeography Reveals Ancient Lineages and High Genetic Variation in the Endangered Okapi (Okapia johnstoni)
Source: PLoS One. 2014 Jul 9;9(7):e101081. doi: 10.1371/journal.pone.0101081 (PMC4090074; doi:10.1371/journal.pone.0101081)
Supplement: Table S6 — Table containing individual sample ID's, sequence data for the complete 833 bp fragment used in the present study, and GenBank accession numbers for the corresponding submissions to GenBank (submitted separately for the CR haplotypes, and a fragment that contains the Cyt b, tRNA-Thr and tRNA-Pro genes). (XLSX) [file pone.0101081.s006.xlsx]

## Sheet: Sheet1
ID	CytB/tRNA-Thr/tRNA-Pro Haplotype	CytB/tRNA-Thr/tRNA-Pro Accession No.	CR Haplotype	CR Haplotype Accession No.	Concatenated haplotype	Concatenated Haplogroup	Sampling region	Y	X	Concatenated Sequence	CytB/tRNA-Thr/tRNA-Pro Sequence	CR Sequence
EM20	H6	KJ557416	H9	KJ557388	H1	a	R1	2.31832	24.977	ATCTGAGGGGGCTTCTCAGTAGACAAAGCAACCCTCACCCGATTTTTTGCCTTCCACTTTATCCTCCCATTCATCATCACAGCACTAGCCATAACCCACCTCCTTTTCCTCCACGAAACAGGATCCAACAACCCAACAGGAATCCCATCAGACATAGACAAAATCCCATTCCACCCCTACTACACCATCAAAGACATCCTAGGAATACTACTACTAATCCTAATCCTAATACTACTAGTACTATTCATACCCGACCTACTCGGAGACCCGGACAACTACACCCCAGCAATCTATCATATACTTCTCCCTCATCCTAGTACTGATACCAGCAGCTAGCATGATCGAAAACAACCTCCTAAAATGAAGACAGGTCTTTGTAGTACACTAAATACGCTGGTC…	ATCTGAGGGGGCTTCTCAGTAGACAAAGCAACCCTCACCCGATTTTTTGCCTTCCACTTTATCCTCCCATTCATCATCACAGCACTAGCCATAACCCACCTCCTTTTCCTCCACGAAACAGGATCCAACAACCCAACAGGAATCCCATCAGACATAGACAAAATCCCATTCCACCCCTACTACACCATCAAAGACATCCTAGGAATACTACTACTAATCCTAATCCTAATACTACTAGTACTATTCATACCCGACCTACTCGGAGACCCGGACAACTACACCCCAGCAATCTATCATATACTTCTCCCTCATCCTAGTACTGATACCAGCAGCTAGCATGATCGAAAACAACCTCCTAAAATGAAGACAGGTCTTTGTAGTACACTAAATACGCTGGTC…	AGGCGCTATTAATATAGCTCCACAAAAGTCAAGAGCCTCACCAGTATTAATTTTCCTAAAAACCCACAACAACCAACACAAACTCCGCACCCCACAGCCTTAACGCAGCAAACTAAACTTACGCATAGCAATATGTAAATTATTATCCCATATGGGCACGTACATAAAATTAATGTAATAAGACATATTAATGTATAATAGTACATTATATTATATGCCCCATGCATATAAGCATGTACATTAAGTCATTAACAGTACATAGTACATGCAGTCATTAATTGGACATAGCACATTAAGTCAAATCTACCCTCGTCAACATGCGTATCCC
EM21	H6	KJ557416	H9	KJ557388	H1	a	R1	2.31832	24.977	ATCTGAGGGGGCTTCTCAGTAGACAAAGCAACCCTCACCCGATTTTTTGCCTTCCACTTTATCCTCCCATTCATCATCACAGCACTAGCCATAACCCACCTCCTTTTCCTCCACGAAACAGGATCCAACAACCCAACAGGAATCCCATCAGACATAGACAAAATCCCATTCCACCCCTACTACACCATCAAAGACATCCTAGGAATACTACTACTAATCCTAATCCTAATACTACTAGTACTATTCATACCCGACCTACTCGGAGACCCGGACAACTACACCCCAGCAATCTATCATATACTTCTCCCTCATCCTAGTACTGATACCAGCAGCTAGCATGATCGAAAACAACCTCCTAAAATGAAGACAGGTCTTTGTAGTACACTAAATACGCTGGTC…	ATCTGAGGGGGCTTCTCAGTAGACAAAGCAACCCTCACCCGATTTTTTGCCTTCCACTTTATCCTCCCATTCATCATCACAGCACTAGCCATAACCCACCTCCTTTTCCTCCACGAAACAGGATCCAACAACCCAACAGGAATCCCATCAGACATAGACAAAATCCCATTCCACCCCTACTACACCATCAAAGACATCCTAGGAATACTACTACTAATCCTAATCCTAATACTACTAGTACTATTCATACCCGACCTACTCGGAGACCCGGACAACTACACCCCAGCAATCTATCATATACTTCTCCCTCATCCTAGTACTGATACCAGCAGCTAGCATGATCGAAAACAACCTCCTAAAATGAAGACAGGTCTTTGTAGTACACTAAATACGCTGGTC…	AGGCGCTATTAATATAGCTCCACAAAAGTCAAGAGCCTCACCAGTATTAATTTTCCTAAAAACCCACAACAACCAACACAAACTCCGCACCCCACAGCCTTAACGCAGCAAACTAAACTTACGCATAGCAATATGTAAATTATTATCCCATATGGGCACGTACATAAAATTAATGTAATAAGACATATTAATGTATAATAGTACATTATATTATATGCCCCATGCATATAAGCATGTACATTAAGTCATTAACAGTACATAGTACATGCAGTCATTAATTGGACATAGCACATTAAGTCAAATCTACCCTCGTCAACATGCGTATCCC
EM22	H11	KJ557421	H13	KJ557392	H25	d	R1	2.31832	24.977	ATCTGAGGGGGCTTCTCAGTAGACAAAGCAACCCTCACCCGATTTTTTGCCTTCCACTTTATCCTCCCATTCATCATCACAGCACTAGCCATAACCCACCTCCTTTTCCTCCACGAAACAGGATCCAACAACCCAACAGGAATCCCATCAGACATAGACAAAATCCCATTCCATCCCTACTACACCATCAAAGATATCCTAGGAGTACTACTACTAATCCTAATCCTAATACTACTAGTATTATTCATACCCGACCTACTCGGAGACCCGGACAACTACACCCCAGCAATCTATCATATACTTCTCCCTCATCCTAGTACTGATACCAGCAGCTAGCATGATCGAAAACAACCTCCTAAAATGAAGACAGGTCTTTGTAGTACACTAAATACGCTGGTC…	ATCTGAGGGGGCTTCTCAGTAGACAAAGCAACCCTCACCCGATTTTTTGCCTTCCACTTTATCCTCCCATTCATCATCACAGCACTAGCCATAACCCACCTCCTTTTCCTCCACGAAACAGGATCCAACAACCCAACAGGAATCCCATCAGACATAGACAAAATCCCATTCCATCCCTACTACACCATCAAAGATATCCTAGGAGTACTACTACTAATCCTAATCCTAATACTACTAGTATTATTCATACCCGACCTACTCGGAGACCCGGACAACTACACCCCAGCAATCTATCATATACTTCTCCCTCATCCTAGTACTGATACCAGCAGCTAGCATGATCGAAAACAACCTCCTAAAATGAAGACAGGTCTTTGTAGTACACTAAATACGCTGGTC…	AGGCGCTATCAATATAGCTCCACAAAAGTCAAGAGCCTCACCAGTATTAATTTTCCTAAAAACCCACAACAACCAACACAAACTCCGCACTCCACAGCCTTAACGCAGCAAACTAAACTTACACATAGCAATATGTAAATTATTATCCCATGCAGGTACGTACATAAAATTAATGTAATAAGACATATTAATGTATAATAGTACATTATATTATATGCCCCATGCGTATAAGCATGTATATTAAATCATTAATAGTACATAGTACATACAGTTATTGATCGGACATAGCACATTAAGTCAAATCTACCCTTGTCAACATGCGTATCCC
EM25	H3	KJ557413	H26	KJ557405	H2	a	R1	2.40975	24.908	ATCTGAGGGGGCTTCTCAGTAGACAAAGCAACCCTCACCCGATTTTTTGCCTTCCACTTTATCCTCCCATTCATCATCACAGCACTAGCCATAACCCACCTCCTTTTCCTCCACGAAACAGGATCCAACAACCCAACAGGAATCCCATCAGACATAGACAAAATCCCATTCCACCCCTACTACACCATCAAAGACATCCTAGGAATACTACTACTAATCCTAATCCTAATACTACTAGTACTATTCATACCCGACCTACTCGGAGACCCGGACAACTACACCCCAGCAATCTATCATATACTTCTCCCTCATCCTAGTACTGATACCAGCAGCTAGCATGATCGAAAACAACCTCCTAAAATGAAGACAGGTCTTTGTAGTACACTAAATACGCTGGTC…	ATCTGAGGGGGCTTCTCAGTAGACAAAGCAACCCTCACCCGATTTTTTGCCTTCCACTTTATCCTCCCATTCATCATCACAGCACTAGCCATAACCCACCTCCTTTTCCTCCACGAAACAGGATCCAACAACCCAACAGGAATCCCATCAGACATAGACAAAATCCCATTCCACCCCTACTACACCATCAAAGACATCCTAGGAATACTACTACTAATCCTAATCCTAATACTACTAGTACTATTCATACCCGACCTACTCGGAGACCCGGACAACTACACCCCAGCAATCTATCATATACTTCTCCCTCATCCTAGTACTGATACCAGCAGCTAGCATGATCGAAAACAACCTCCTAAAATGAAGACAGGTCTTTGTAGTACACTAAATACGCTGGTC…	AGGCGCTATTAATATAGCTCCACAAAAGTCAAGAGCCTCACCAGTATTAATTTTCCTAAAAACCCACAACAACCAACACAAACTCCGCACCCCACAGCCTTAACGCAGCAAACTAAACTTACGCATAGCAATATGTAAATTATTATCCCGTATGGGCACGTACATAAAATTAATGTAATAAGACATATTAATGTATAATAGTACATTATATTATATGCCCCATGCATATAAGCATGTACATTAAGTCATTAACAGTACATAGTACATGCAATTATTAATTGGACATAGCACATTAAGTCAAATCCACCCTTGTCAACATGCGTATCCC
EM26	H1	KJ557411	H31	KJ557410	H10	b	R1	2.13611	25.3884	ATCTGAGGGGGCTTCTCAGTAGACAAAGCAACCCTCACCCGATTTTTTGCCTTCCACTTTATCCTCCCATTCATCATCACAGCACTAGCCATAACCCACCTCCTTTTCCTCCACGAAACAGGATCCAACAACCCAACAGGAATCCCATCAGACATAGACAAAATCCCATTCCACCCCTACTACACCATCAAAGACATCCTAGGAATACTACTACTAATCCTAATCCTAATACTACTAGTATTATTCATACCCGACCTACTCGGAGACCCGGACAACTACACCCCAGCAATCTATCATATACTTCTCCCTCATCCTAGTACTGATACCAGCAGCTAGCATGATCGAAAACAACCTCCTAAAATGAAGACAGGTCTTTGTAGTACACTAAATACGCTGGTC…	ATCTGAGGGGGCTTCTCAGTAGACAAAGCAACCCTCACCCGATTTTTTGCCTTCCACTTTATCCTCCCATTCATCATCACAGCACTAGCCATAACCCACCTCCTTTTCCTCCACGAAACAGGATCCAACAACCCAACAGGAATCCCATCAGACATAGACAAAATCCCATTCCACCCCTACTACACCATCAAAGACATCCTAGGAATACTACTACTAATCCTAATCCTAATACTACTAGTATTATTCATACCCGACCTACTCGGAGACCCGGACAACTACACCCCAGCAATCTATCATATACTTCTCCCTCATCCTAGTACTGATACCAGCAGCTAGCATGATCGAAAACAACCTCCTAAAATGAAGACAGGTCTTTGTAGTACACTAAATACGCTGGTC…	AGGCGCTATTAATATAGCTCCACAAAAGTCAAGAGCCTCACCAGTATTAATTTTCCTAAAAACCCACAACAACCAACACAAACTCCGCACCCCACAGCCTTAACGCAGCAAACTAAACTTACACATAGCAATATGTAAATTATTATCCCATGCAGGCACGTACATAAAATTAATGTAATAAGACATATTAATGTATAATAGTACATTATATTATATGCCCCATGCATATAAGCATGTCCATCAGGTCATTAATAGTACATAGTACATGCAGTTATTAATTGGACATAGCACATTGAGTCAAATCCACCCTCGTCAACATGCGTATCCC
LB001	H3	KJ557413	H26	KJ557405	H2	a	R1	2.44219	25.1737	ATCTGAGGGGGCTTCTCAGTAGACAAAGCAACCCTCACCCGATTTTTTGCCTTCCACTTTATCCTCCCATTCATCATCACAGCACTAGCCATAACCCACCTCCTTTTCCTCCACGAAACAGGATCCAACAACCCAACAGGAATCCCATCAGACATAGACAAAATCCCATTCCACCCCTACTACACCATCAAAGACATCCTAGGAATACTACTACTAATCCTAATCCTAATACTACTAGTACTATTCATACCCGACCTACTCGGAGACCCGGACAACTACACCCCAGCAATCTATCATATACTTCTCCCTCATCCTAGTACTGATACCAGCAGCTAGCATGATCGAAAACAACCTCCTAAAATGAAGACAGGTCTTTGTAGTACACTAAATACGCTGGTC…	ATCTGAGGGGGCTTCTCAGTAGACAAAGCAACCCTCACCCGATTTTTTGCCTTCCACTTTATCCTCCCATTCATCATCACAGCACTAGCCATAACCCACCTCCTTTTCCTCCACGAAACAGGATCCAACAACCCAACAGGAATCCCATCAGACATAGACAAAATCCCATTCCACCCCTACTACACCATCAAAGACATCCTAGGAATACTACTACTAATCCTAATCCTAATACTACTAGTACTATTCATACCCGACCTACTCGGAGACCCGGACAACTACACCCCAGCAATCTATCATATACTTCTCCCTCATCCTAGTACTGATACCAGCAGCTAGCATGATCGAAAACAACCTCCTAAAATGAAGACAGGTCTTTGTAGTACACTAAATACGCTGGTC…	AGGCGCTATTAATATAGCTCCACAAAAGTCAAGAGCCTCACCAGTATTAATTTTCCTAAAAACCCACAACAACCAACACAAACTCCGCACCCCACAGCCTTAACGCAGCAAACTAAACTTACGCATAGCAATATGTAAATTATTATCCCGTATGGGCACGTACATAAAATTAATGTAATAAGACATATTAATGTATAATAGTACATTATATTATATGCCCCATGCATATAAGCATGTACATTAAGTCATTAACAGTACATAGTACATGCAATTATTAATTGGACATAGCACATTAAGTCAAATCCACCCTTGTCAACATGCGTATCCC
LB004	H6	KJ557416	H9	KJ557388	H1	a	R1	2.31891	24.2797	ATCTGAGGGGGCTTCTCAGTAGACAAAGCAACCCTCACCCGATTTTTTGCCTTCCACTTTATCCTCCCATTCATCATCACAGCACTAGCCATAACCCACCTCCTTTTCCTCCACGAAACAGGATCCAACAACCCAACAGGAATCCCATCAGACATAGACAAAATCCCATTCCACCCCTACTACACCATCAAAGACATCCTAGGAATACTACTACTAATCCTAATCCTAATACTACTAGTACTATTCATACCCGACCTACTCGGAGACCCGGACAACTACACCCCAGCAATCTATCATATACTTCTCCCTCATCCTAGTACTGATACCAGCAGCTAGCATGATCGAAAACAACCTCCTAAAATGAAGACAGGTCTTTGTAGTACACTAAATACGCTGGTC…	ATCTGAGGGGGCTTCTCAGTAGACAAAGCAACCCTCACCCGATTTTTTGCCTTCCACTTTATCCTCCCATTCATCATCACAGCACTAGCCATAACCCACCTCCTTTTCCTCCACGAAACAGGATCCAACAACCCAACAGGAATCCCATCAGACATAGACAAAATCCCATTCCACCCCTACTACACCATCAAAGACATCCTAGGAATACTACTACTAATCCTAATCCTAATACTACTAGTACTATTCATACCCGACCTACTCGGAGACCCGGACAACTACACCCCAGCAATCTATCATATACTTCTCCCTCATCCTAGTACTGATACCAGCAGCTAGCATGATCGAAAACAACCTCCTAAAATGAAGACAGGTCTTTGTAGTACACTAAATACGCTGGTC…	AGGCGCTATTAATATAGCTCCACAAAAGTCAAGAGCCTCACCAGTATTAATTTTCCTAAAAACCCACAACAACCAACACAAACTCCGCACCCCACAGCCTTAACGCAGCAAACTAAACTTACGCATAGCAATATGTAAATTATTATCCCATATGGGCACGTACATAAAATTAATGTAATAAGACATATTAATGTATAATAGTACATTATATTATATGCCCCATGCATATAAGCATGTACATTAAGTCATTAACAGTACATAGTACATGCAGTCATTAATTGGACATAGCACATTAAGTCAAATCTACCCTCGTCAACATGCGTATCCC
OJ009	N/A	N/A	H1	KJ557380	H3	a	R1	4.16946	21.6719	NNNNNNNNNNNNNNNNNNNNNNNNNNNNNNNNNNNNNNNNNNNNNNNNNNNNNNNNNNNNNNNNNNNNNNNNNNNNNNNNNNNNNNNNNNNNNNNNNNNNNNNNNNNNNNNNNNNNNNNNNNNNNNNNNNNNNNNNNNNNNNNNNNNNNNNNNNNNNNNNNNNNNNNNNNNNNNNNNNNNNNNNNNNNNNNNNNNNNNNNNNNNNNNNNNNNNNNNNNNNNNNNNNNNNNNNNNNNNNNNNNNNNNNNNNNNNNNNNNNNNNNNNNNNNNNNNNNNNNNNNNNNNNNNNNNNNNNNNNNNNNNNNNNNNNNNNNNNNNNNNNNNNNNNNNNNNNNNNNNNNNNNNNNNNNNNNNNNNNNNNNNNNNNNNNNNNNNNNNNNNNNNNNNNNNNNNNNNNNN…	NNNNNNNNNNNNNNNNNNNNNNNNNNNNNNNNNNNNNNNNNNNNNNNNNNNNNNNNNNNNNNNNNNNNNNNNNNNNNNNNNNNNNNNNNNNNNNNNNNNNNNNNNNNNNNNNNNNNNNNNNNNNNNNNNNNNNNNNNNNNNNNNNNNNNNNNNNNNNNNNNNNNNNNNNNNNNNNNNNNNNNNNNNNNNNNNNNNNNNNNNNNNNNNNNNNNNNNNNNNNNNNNNNNNNNNNNNNNNNNNNNNNNNNNNNNNNNNNNNNNNNNNNNNNNNNNNNNNNNNNNNNNNNNNNNNNNNNNNNNNNNNNNNNNNNNNNNNNNNNNNNNNNNNNNNNNNNNNNNNNNNNNNNNNNNNNNNNNNNNNNNNNNNNNNNNNNNNNNNNNNNNNNNNNNNNNNNNNNNN…	AGGCGCTATTAATATAGCTCCACAAAAGTCAAGAGCCTCACCAGTATTAATTTTCCTAAAAACCCACAACAACCAACACAAACTCCGCACCCCACAGCCTTAACGCAGCAAACTAAACTTACGCATAGCAATATGTAAATTATTATCCCATATGGGTACGTACATAAAATTAATGTAATAAGACATATTAATGTATAATAGTACATTATATTATATGCCCCATGCATATAAGCATGTACATTAAGTCATTAACAGTATATAGTACATGCAGTCATTAATTGGACATAGCACATTAAGTCAAATCTACCCTCGTCAACATGCGTATCCC
OJ011	N/A	N/A	H27	KJ557406	H4	a	R1	2.80034	24.7328	NNNNNNNNNNNNNNNNNNNNNNNNNNNNNNNNNNNNNNNNNNNNNNNNNNNNNNNNNNNNNNNNNNNNNNNNNNNNNNNNNNNNNNNNNNNNNNNNNNNNNNNNNNNNNNNNNNNNNNNNNNNNNNNNNNNNNNNNNNNNNNNNNNNNNNNNNNNNNNNNNNNNNNNNNNNNNNNNNNNNNNNNNNNNNNNNNNNNNNNNNNNNNNNNNNNNNNNNNNNNNNNNNNNNNNNNNNNNNNNNNNNNNNNNNNNNNNNNNNNNNNNNNNNNNNNNNNNNNNNNNNNNNNNNNNNNNNNNNNNNNNNNNNNNNNNNNNNNNNNNNNNNNNNNNNNNNNNNNNNNNNNNNNNNNNNNNNNNNNNNNNNNNNNNNNNNNNNNNNNNNNNNNNNNNNNNNNNNNNN…	NNNNNNNNNNNNNNNNNNNNNNNNNNNNNNNNNNNNNNNNNNNNNNNNNNNNNNNNNNNNNNNNNNNNNNNNNNNNNNNNNNNNNNNNNNNNNNNNNNNNNNNNNNNNNNNNNNNNNNNNNNNNNNNNNNNNNNNNNNNNNNNNNNNNNNNNNNNNNNNNNNNNNNNNNNNNNNNNNNNNNNNNNNNNNNNNNNNNNNNNNNNNNNNNNNNNNNNNNNNNNNNNNNNNNNNNNNNNNNNNNNNNNNNNNNNNNNNNNNNNNNNNNNNNNNNNNNNNNNNNNNNNNNNNNNNNNNNNNNNNNNNNNNNNNNNNNNNNNNNNNNNNNNNNNNNNNNNNNNNNNNNNNNNNNNNNNNNNNNNNNNNNNNNNNNNNNNNNNNNNNNNNNNNNNNNNNNNNNNN…	AGGCGCTATTAATATAGCTCCACAAAAGTCAAGAGCCTCACCAGTATTAATTTTCCTAAAAACCCACAACAACCAACACAAACTCCGCACCCCACAGCCTTAACGCAGCAAACTAAACTTACGCATAGTAATATGTAAATTATTATCCCATATGGGTACGTACATAAAATTAATGTAATAGGACATATTAATGTATAATAGTACATTATATTATATGCCCCATGCATATAAGCATGTACATTAAGTCATTAACAGTACATAGTACATGCAGTCATTAATTGGACATAGCACATTAAGTCAAATCTACCCTCGTCAACATGCGTATCCC
OJ021	H9	KJ557419	H28	KJ557407	H16	b	R1	2.80047	24.7343	ATCTGAGGGGGCTTCTCAGTAGACAAAGCAACCCTCACCCGATTTTTTGCCTTCCACTTTATCCTCCCATTCATCATCACAGCACTAGCCATAACCCACCTCCTTTTCCTCCACGAAACAGGATCCAACAACCCAACAGGAATCCCATCAGACATAGACAAAATCCCATTCCACCCCTACTACACCATCAAAGACATCCTAGGAATACTACTACTAATCCTAATCCTAATACTACTAGTATTATTCATACCCGACCTACTCGGAGACCCGGACAACTACACCCCAGCAATCTATCATATACTTCTCCCTCATCCTAGTACTGATACCAGCAGCTAGCATGATCGAAAACAACCTCCTAAAATGAAGACAGGTCTTTGTAGTACACTAGATACGCTGGTC…	ATCTGAGGGGGCTTCTCAGTAGACAAAGCAACCCTCACCCGATTTTTTGCCTTCCACTTTATCCTCCCATTCATCATCACAGCACTAGCCATAACCCACCTCCTTTTCCTCCACGAAACAGGATCCAACAACCCAACAGGAATCCCATCAGACATAGACAAAATCCCATTCCACCCCTACTACACCATCAAAGACATCCTAGGAATACTACTACTAATCCTAATCCTAATACTACTAGTATTATTCATACCCGACCTACTCGGAGACCCGGACAACTACACCCCAGCAATCTATCATATACTTCTCCCTCATCCTAGTACTGATACCAGCAGCTAGCATGATCGAAAACAACCTCCTAAAATGAAGACAGGTCTTTGTAGTACACTAGATACGCTGGTC…	AGGCGCTATTAATATAGCTCCACAAAAGTCAAGAGCCTCACCAGTATTAATTTTCCTAAAAACCCACAACAACCAACACAAACTCCGCACCCCACAGCCTTAACGCAGCAAACTAAACTTACACATAGCAATATGTAAATTATTATCCCATGCAGGCACGTACATAAAATTAATGTAATAAGACATATTAATGTATAATAGTACATTATACTATATGCCCCATGCATATAAGCATGTACATCAAGTCATTAATAGTGCATAGTACATGCAATTATTAATTGGACATAGCACATTGAGTCAAATCTACCCTCGTCAACATGCGTATCCC
OJ022	H4	KJ557414	H29	KJ557408	H5	f	R1	2.11692	25.7833	ATCTGAGGGGGCTTCTCAGTAGACAAAGCAACCCTCACCCGATTTTTTGCCTTCCACTTTATCCTCCCATTCATCATCACAGCACTAGCCATAACCCACCTCCTTTTCCTCCACGAAACAGGATCCAACAACCCAACAGGAATCCCATCAGACATAGACAAAATCCCATTCCACCCCTACTACACCATCAAAGACATCCTAGGAGTTCTACTACTAATCCTAATCCTAATACTACTAGTACTATTCATACCCGACCTACTCGGAGACCCGGACAACTACACCCCAGCAATCTATCATATACTTCTCCCTCATCCTAGTACTAATACCAGCAGCTAGCATGATCGAAAACAACCTCCTAAAATGAAGACAGGTCTTTGTAGTACACTAAATACGCTGGTC…	ATCTGAGGGGGCTTCTCAGTAGACAAAGCAACCCTCACCCGATTTTTTGCCTTCCACTTTATCCTCCCATTCATCATCACAGCACTAGCCATAACCCACCTCCTTTTCCTCCACGAAACAGGATCCAACAACCCAACAGGAATCCCATCAGACATAGACAAAATCCCATTCCACCCCTACTACACCATCAAAGACATCCTAGGAGTTCTACTACTAATCCTAATCCTAATACTACTAGTACTATTCATACCCGACCTACTCGGAGACCCGGACAACTACACCCCAGCAATCTATCATATACTTCTCCCTCATCCTAGTACTAATACCAGCAGCTAGCATGATCGAAAACAACCTCCTAAAATGAAGACAGGTCTTTGTAGTACACTAAATACGCTGGTC…	AGGCGCTATTAATATAGCTCCACAAATATCAAGAGCCTCACCAGTATTAATTTTCCTAAAAACCCACAACAACCAACACAAACTCCGCACCCCACAGCCTTAACGCAGCAAACTAAACTTACGCATAGCAATATGTAAATTATTATCCCATGCGGGTACGTACATAAAATTAATGTAATAAGACATACTAATGTATAATAGTACATTATATTATATGCCCCATGCATATAAGCATGTATATTGAGTCATTAACAGTACATAGCACATACAATTATTAATTGGACATAGCACATTAAGTCAAATCCACCCTCGTCAACATGCGTATCCC
OJ028	N/A	N/A	H3	KJ557382	H6	a	R1	1.55478	25.3214	NNNNNNNNNNNNNNNNNNNNNNNNNNNNNNNNNNNNNNNNNNNNNNNNNNNNNNNNNNNNNNNNNNNNNNNNNNNNNNNNNNNNNNNNNNNNNNNNNNNNNNNNNNNNNNNNNNNNNNNNNNNNNNNNNNNNNNNNNNNNNNNNNNNNNNNNNNNNNNNNNNNNNNNNNNNNNNNNNNNNNNNNNNNNNNNNNNNNNNNNNNNNNNNNNNNNNNNNNNNNNNNNNNNNNNNNNNNNNNNNNNNNNNNNNNNNNNNNNNNNNNNNNNNNNNNNNNNNNNNNNNNNNNNNNNNNNNNNNNNNNNNNNNNNNNNNNNNNNNNNNNNNNNNNNNNNNNNNNNNNNNNNNNNNNNNNNNNNNNNNNNNNNNNNNNNNNNNNNNNNNNNNNNNNNNNNNNNNNNN…	NNNNNNNNNNNNNNNNNNNNNNNNNNNNNNNNNNNNNNNNNNNNNNNNNNNNNNNNNNNNNNNNNNNNNNNNNNNNNNNNNNNNNNNNNNNNNNNNNNNNNNNNNNNNNNNNNNNNNNNNNNNNNNNNNNNNNNNNNNNNNNNNNNNNNNNNNNNNNNNNNNNNNNNNNNNNNNNNNNNNNNNNNNNNNNNNNNNNNNNNNNNNNNNNNNNNNNNNNNNNNNNNNNNNNNNNNNNNNNNNNNNNNNNNNNNNNNNNNNNNNNNNNNNNNNNNNNNNNNNNNNNNNNNNNNNNNNNNNNNNNNNNNNNNNNNNNNNNNNNNNNNNNNNNNNNNNNNNNNNNNNNNNNNNNNNNNNNNNNNNNNNNNNNNNNNNNNNNNNNNNNNNNNNNNNNNNNNNNNN…	AGGCGCTATTAATATAGCTCCACAAAAGTCAAGAGCCTCACCAGTATTAATTTTCCTAAAAACCCACAACAACCAACACAAACTCCGCACCCCACAGCCTTAACGCAGCAAACTAAACTTACGCATAGCAATATGTAAATTATTATCCCGTATGGGCACGTACATAAAATTAATGTAATAAGACATATTAATGTATAATAGTACATTATATTATATGCCCCATGCATATAAGCATGTACATTAAGTCATTAACAGTACATAGTACATGCAATTATTAATTGGACATAGCACATTAAGTCAAATCCACCCTCGTCAACATGCGTATCCN
OJ67	H6	KJ557416	H8	KJ557387	H28	a	R1	3.68768	22.154	ATCTGAGGGGGCTTCTCAGTAGACAAAGCAACCCTCACCCGATTTTTTGCCTTCCACTTTATCCTCCCATTCATCATCACAGCACTAGCCATAACCCACCTCCTTTTCCTCCACGAAACAGGATCCAACAACCCAACAGGAATCCCATCAGACATAGACAAAATCCCATTCCACCCCTACTACACCATCAAAGACATCCTAGGAATACTACTACTAATCCTAATCCTAATACTACTAGTACTATTCATACCCGACCTACTCGGAGACCCGGACAACTACACCCCAGCAATCTATCATATACTTCTCCCTCATCCTAGTACTGATACCAGCAGCTAGCATGATCGAAAACAACCTCCTAAAATGAAGACAGGTCTTTGTAGTACACTAAATACGCTGGTC…	ATCTGAGGGGGCTTCTCAGTAGACAAAGCAACCCTCACCCGATTTTTTGCCTTCCACTTTATCCTCCCATTCATCATCACAGCACTAGCCATAACCCACCTCCTTTTCCTCCACGAAACAGGATCCAACAACCCAACAGGAATCCCATCAGACATAGACAAAATCCCATTCCACCCCTACTACACCATCAAAGACATCCTAGGAATACTACTACTAATCCTAATCCTAATACTACTAGTACTATTCATACCCGACCTACTCGGAGACCCGGACAACTACACCCCAGCAATCTATCATATACTTCTCCCTCATCCTAGTACTGATACCAGCAGCTAGCATGATCGAAAACAACCTCCTAAAATGAAGACAGGTCTTTGTAGTACACTAAATACGCTGGTC…	AGGCGCTATTAATATAGCTCCACAAAAGTCAAGAGCCTCACCAGTATTAATTTTCCTAAAAACCCACAACAACCAACACAAACTCCGCACCCCACAGCCTTAACGCAGCAAACTAAACTTACGCATAGCAATATGTAAATTATTATCCCATATGGGTACGTACATAAAATTAATGTAATAAGACATATTAATGTATAATAGTACATTATATTATATGCCCCATGCATATAAGCATGTACATTAAGTCATTAACAGTACATAGTACATGCAGTCATTAATTGGACATAGCACATTAAGTCAAATCTACCCTCGTCAACATGCGTATCCC
OJ69	H6	KJ557416	H16	KJ557395	H7	a	R1	4.23189	20.906	ATCTGAGGGGGCTTCTCAGTAGACAAAGCAACCCTCACCCGATTTTTTGCCTTCCACTTTATCCTCCCATTCATCATCACAGCACTAGCCATAACCCACCTCCTTTTCCTCCACGAAACAGGATCCAACAACCCAACAGGAATCCCATCAGACATAGACAAAATCCCATTCCACCCCTACTACACCATCAAAGACATCCTAGGAATACTACTACTAATCCTAATCCTAATACTACTAGTACTATTCATACCCGACCTACTCGGAGACCCGGACAACTACACCCCAGCAATCTATCATATACTTCTCCCTCATCCTAGTACTGATACCAGCAGCTAGCATGATCGAAAACAACCTCCTAAAATGAAGACAGGTCTTTGTAGTACACTAAATACGCTGGTC…	ATCTGAGGGGGCTTCTCAGTAGACAAAGCAACCCTCACCCGATTTTTTGCCTTCCACTTTATCCTCCCATTCATCATCACAGCACTAGCCATAACCCACCTCCTTTTCCTCCACGAAACAGGATCCAACAACCCAACAGGAATCCCATCAGACATAGACAAAATCCCATTCCACCCCTACTACACCATCAAAGACATCCTAGGAATACTACTACTAATCCTAATCCTAATACTACTAGTACTATTCATACCCGACCTACTCGGAGACCCGGACAACTACACCCCAGCAATCTATCATATACTTCTCCCTCATCCTAGTACTGATACCAGCAGCTAGCATGATCGAAAACAACCTCCTAAAATGAAGACAGGTCTTTGTAGTACACTAAATACGCTGGTC…	AGGCGCTATTAATATAGCTCCACAAAAGTCAAGAGCCTCACCAGTATTAATTTTCCTAAAAACCCACAACAACCAACACAAACTCCGCACCCCACAGCCTTAACGCAGCAAACTAAACTTACGCATAGCAATATGTAAATTATTATCCCATATGGGTACGTACATAAAATTAATGTAATAAGACATATTAATGTATAATAGTACATTATATTATATGCCCCATGCATATAAGCATGTACATTAAGTCACTAACAGTACATAGTACATGCAGTCATTAATTGGACATAGCACATTAAGTCAAATCTACCCTCGTCAACATGCGTATCCC
OJ70	H2	KJ557412	H16	KJ557395	H8	a	R1	0.519285	25.1961	ATCTGAGGGGGCTTCTCGGTAGACAAAGCAACCCTCACCCGATTTTTTGCCTTCCACTTTATCCTCCCATTCATCATCACAGCACTAGCCATAACCCACCTCCTTTTCCTCCACGAAACAGGATCCAACAACCCAACAGGAATCCCATCAGACATAGACAAAATCCCATTCCACCCCTACTACACCATCAAAGACATCCTAGGAATACTACTACTAATCCTAATCCTAATACTACTAGTACTATTCATACCCGACCTACTCGGAGACCCGGACAACTACACCCCAGCAATCTATCATATACTTCTCCCTCATCCTAGTACTGATACCAGCAGCTAGCATGATCGAAAACAACCTCCTAAAATGAAGACAGGTCTTTGTAGTACACTAAATACGCTGGTC…	ATCTGAGGGGGCTTCTCGGTAGACAAAGCAACCCTCACCCGATTTTTTGCCTTCCACTTTATCCTCCCATTCATCATCACAGCACTAGCCATAACCCACCTCCTTTTCCTCCACGAAACAGGATCCAACAACCCAACAGGAATCCCATCAGACATAGACAAAATCCCATTCCACCCCTACTACACCATCAAAGACATCCTAGGAATACTACTACTAATCCTAATCCTAATACTACTAGTACTATTCATACCCGACCTACTCGGAGACCCGGACAACTACACCCCAGCAATCTATCATATACTTCTCCCTCATCCTAGTACTGATACCAGCAGCTAGCATGATCGAAAACAACCTCCTAAAATGAAGACAGGTCTTTGTAGTACACTAAATACGCTGGTC…	AGGCGCTATTAATATAGCTCCACAAAAGTCAAGAGCCTCACCAGTATTAATTTTCCTAAAAACCCACAACAACCAACACAAACTCCGCACCCCACAGCCTTAACGCAGCAAACTAAACTTACGCATAGCAATATGTAAATTATTATCCCATATGGGTACGTACATAAAATTAATGTAATAAGACATATTAATGTATAATAGTACATTATATTATATGCCCCATGCATATAAGCATGTACATTAAGTCACTAACAGTACATAGTACATGCAGTCATTAATTGGACATAGCACATTAAGTCAAATCTACCCTCGTCAACATGCGTATCCC
OJ71	H10	KJ557420	H5	KJ557384	H34	e	R1	0.920977	24.8807	ATCTGAGGGGGCTTCTCAGTAGACAAAGCAACCCTCACCCGATTTTTTGCCTTCCACTTTATCCTCCCATTCATCATCACAGCACTAGCTATAACCCACCTCCTTTTCCTCCACGAAACAGGATCCAACAACCCAACAGGAATCCCATCAGACATAGACAAAATCCCATTCCACCCCTACTACACCATCAAAGACATCCTAGGAATGCTACTACTAATCCTAATCCTGATACTACTAGTACTATTCACACCCGACCTACTCGGAGACCCGGACAACTATACCCCAGCAATCTATCATATACTTCTCCCTCATCCTAGTACTGATACCAGCAGCTAGCATGATCGAAAATAACCTCCTAAAATGAAGACAGGTCTTTGTAGTACACTAAATACGCTGGTC…	ATCTGAGGGGGCTTCTCAGTAGACAAAGCAACCCTCACCCGATTTTTTGCCTTCCACTTTATCCTCCCATTCATCATCACAGCACTAGCTATAACCCACCTCCTTTTCCTCCACGAAACAGGATCCAACAACCCAACAGGAATCCCATCAGACATAGACAAAATCCCATTCCACCCCTACTACACCATCAAAGACATCCTAGGAATGCTACTACTAATCCTAATCCTGATACTACTAGTACTATTCACACCCGACCTACTCGGAGACCCGGACAACTATACCCCAGCAATCTATCATATACTTCTCCCTCATCCTAGTACTGATACCAGCAGCTAGCATGATCGAAAATAACCTCCTAAAATGAAGACAGGTCTTTGTAGTACACTAAATACGCTGGTC…	AGGCGCTATTAATATAGCTCCACAAAAGTCAAGAGCCTCACCAGTATTAATTTTCCTAAAAATCCACAACAACCAACACAAACTCCGCACCCCACAGCCTTAACGCAGCAAACTAAACTTACACATAGCAATGTGTAAATTATTATCCCACGTGGGTATGTACATAAAGTTAATGTAATAAGACATACTAATGTATAATAGTACATTATATTATATGCCCCATGCATATAAGCATGTACATTAGGTCATTGACAGTACATAGTGCATGCAGTTATTAGTTGGACATAGCACATTGAGTCAAATCTACCCTCGTCAACATGCGTATCCC
OJ75	H6	KJ557416	H8	KJ557387	H28	a	R1	0.519285	25.1961	ATCTGAGGGGGCTTCTCAGTAGACAAAGCAACCCTCACCCGATTTTTTGCCTTCCACTTTATCCTCCCATTCATCATCACAGCACTAGCCATAACCCACCTCCTTTTCCTCCACGAAACAGGATCCAACAACCCAACAGGAATCCCATCAGACATAGACAAAATCCCATTCCACCCCTACTACACCATCAAAGACATCCTAGGAATACTACTACTAATCCTAATCCTAATACTACTAGTACTATTCATACCCGACCTACTCGGAGACCCGGACAACTACACCCCAGCAATCTATCATATACTTCTCCCTCATCCTAGTACTGATACCAGCAGCTAGCATGATCGAAAACAACCTCCTAAAATGAAGACAGGTCTTTGTAGTACACTAAATACGCTGGTC…	ATCTGAGGGGGCTTCTCAGTAGACAAAGCAACCCTCACCCGATTTTTTGCCTTCCACTTTATCCTCCCATTCATCATCACAGCACTAGCCATAACCCACCTCCTTTTCCTCCACGAAACAGGATCCAACAACCCAACAGGAATCCCATCAGACATAGACAAAATCCCATTCCACCCCTACTACACCATCAAAGACATCCTAGGAATACTACTACTAATCCTAATCCTAATACTACTAGTACTATTCATACCCGACCTACTCGGAGACCCGGACAACTACACCCCAGCAATCTATCATATACTTCTCCCTCATCCTAGTACTGATACCAGCAGCTAGCATGATCGAAAACAACCTCCTAAAATGAAGACAGGTCTTTGTAGTACACTAAATACGCTGGTC…	AGGCGCTATTAATATAGCTCCACAAAAGTCAAGAGCCTCACCAGTATTAATTTTCCTAAAAACCCACAACAACCAACACAAACTCCGCACCCCACAGCCTTAACGCAGCAAACTAAACTTACGCATAGCAATATGTAAATTATTATCCCATATGGGTACGTACATAAAATTAATGTAATAAGACATATTAATGTATAATAGTACATTATATTATATGCCCCATGCATATAAGCATGTACATTAAGTCATTAACAGTACATAGTACATGCAGTCATTAATTGGACATAGCACATTAAGTCAAATCTACCCTCGTCAACATGCGTATCCC
OJ76	N/A	N/A	H8	KJ557387	H20	a	R1	0.519285	25.1961	NNNNNNNNNNNNNNNNNNNNNNNNNNNNNNNNNNNNNNNNNNNNNNNNNNNNNNNNNNNNNNNNNNNNNNNNNNNNNNNNNNNNNNNNNNNNNNNNNNNNNNNNNNNNNNNNNNNNNNNNNNNNNNNNNNNNNNNNNNNNNNNNNNNNNNNNNNNNNNNNNNNNNNNNNNNNNNNNNNNNNNNNNNNNNNNNNNNNNNNNNNNNNNNNNNNNNNNNNNNNNNNNNNNNNNNNNNNNNNNNNNNNNNNNNNNNNNNNNNNNNNNNNNNNNNNNNNNNNNNNNNNNNNNNNNNNNNNNNNNNNNNNNNNNNNNNNNNNNNNNNNNNNNNNNNNNNNNNNNNNNNNNNNNNNNNNNNNNNNNNNNNNNNNNNNNNNNNNNNNNNNNNNNNNNNNNNNNNNNN…	NNNNNNNNNNNNNNNNNNNNNNNNNNNNNNNNNNNNNNNNNNNNNNNNNNNNNNNNNNNNNNNNNNNNNNNNNNNNNNNNNNNNNNNNNNNNNNNNNNNNNNNNNNNNNNNNNNNNNNNNNNNNNNNNNNNNNNNNNNNNNNNNNNNNNNNNNNNNNNNNNNNNNNNNNNNNNNNNNNNNNNNNNNNNNNNNNNNNNNNNNNNNNNNNNNNNNNNNNNNNNNNNNNNNNNNNNNNNNNNNNNNNNNNNNNNNNNNNNNNNNNNNNNNNNNNNNNNNNNNNNNNNNNNNNNNNNNNNNNNNNNNNNNNNNNNNNNNNNNNNNNNNNNNNNNNNNNNNNNNNNNNNNNNNNNNNNNNNNNNNNNNNNNNNNNNNNNNNNNNNNNNNNNNNNNNNNNNNNNN…	AGGCGCTATTAATATAGCTCCACAAAAGTCAAGAGCCTCACCAGTATTAATTTTCCTAAAAACCCACAACAACCAACACAAACTCCGCACCCCACAGCCTTAACGCAGCAAACTAAACTTACGCATAGCAATATGTAAATTATTATCCCATATGGGTACGTACATAAAATTAATGTAATAAGACATATTAATGTATAATAGTACATTATATTATATGCCCCATGCATATAAGCATGTACATTAAGTCATTAACAGTACATAGTACATGCAGTCATTAATTGGACATAGCACATTAAGTCAAATCTACCCTCGTCAACATGCGTATCCC
OK4	H6	KJ557416	H9	KJ557388	H1	a	R1	3.35705	23.4832	ATCTGAGGGGGCTTCTCAGTAGACAAAGCAACCCTCACCCGATTTTTTGCCTTCCACTTTATCCTCCCATTCATCATCACAGCACTAGCCATAACCCACCTCCTTTTCCTCCACGAAACAGGATCCAACAACCCAACAGGAATCCCATCAGACATAGACAAAATCCCATTCCACCCCTACTACACCATCAAAGACATCCTAGGAATACTACTACTAATCCTAATCCTAATACTACTAGTACTATTCATACCCGACCTACTCGGAGACCCGGACAACTACACCCCAGCAATCTATCATATACTTCTCCCTCATCCTAGTACTGATACCAGCAGCTAGCATGATCGAAAACAACCTCCTAAAATGAAGACAGGTCTTTGTAGTACACTAAATACGCTGGTC…	ATCTGAGGGGGCTTCTCAGTAGACAAAGCAACCCTCACCCGATTTTTTGCCTTCCACTTTATCCTCCCATTCATCATCACAGCACTAGCCATAACCCACCTCCTTTTCCTCCACGAAACAGGATCCAACAACCCAACAGGAATCCCATCAGACATAGACAAAATCCCATTCCACCCCTACTACACCATCAAAGACATCCTAGGAATACTACTACTAATCCTAATCCTAATACTACTAGTACTATTCATACCCGACCTACTCGGAGACCCGGACAACTACACCCCAGCAATCTATCATATACTTCTCCCTCATCCTAGTACTGATACCAGCAGCTAGCATGATCGAAAACAACCTCCTAAAATGAAGACAGGTCTTTGTAGTACACTAAATACGCTGGTC…	AGGCGCTATTAATATAGCTCCACAAAAGTCAAGAGCCTCACCAGTATTAATTTTCCTAAAAACCCACAACAACCAACACAAACTCCGCACCCCACAGCCTTAACGCAGCAAACTAAACTTACGCATAGCAATATGTAAATTATTATCCCATATGGGCACGTACATAAAATTAATGTAATAAGACATATTAATGTATAATAGTACATTATATTATATGCCCCATGCATATAAGCATGTACATTAAGTCATTAACAGTACATAGTACATGCAGTCATTAATTGGACATAGCACATTAAGTCAAATCTACCCTCGTCAACATGCGTATCCC
100B	H7	KJ557417	H5	KJ557384	H22	e	R2	2.11191	28.4732	ATCTGAGGGGGCTTCTCAGTAGACAAAGCAACCCTCACCCGATTTTTTGCCTTCCACTTTATCCTCCCATTCATCATCACAGCACTAGCTATAACCCACCTCCTTTTCCTCCACGAAACAGGATCCAACAACCCAACAGGAATCCCATCAGACATAGACAAAATCCCATTCCACCCCTACTACACCATCAAAGACATCCTAGGAATGCTACTACTAATCCTAATCCTGATACTACTAGTACTATTCACACCCGACCTACTCGGAGACCCGGACAACTACACCCCAGCAATCTATCATATACTTCTCCCTCATCCTAGTACTGATACCAGCAGCTAGCATGATCGAAAATAACCTCCTAAAATGAAGACAGGTCTTTGTAGTACACTAAATACGCTGGTC…	ATCTGAGGGGGCTTCTCAGTAGACAAAGCAACCCTCACCCGATTTTTTGCCTTCCACTTTATCCTCCCATTCATCATCACAGCACTAGCTATAACCCACCTCCTTTTCCTCCACGAAACAGGATCCAACAACCCAACAGGAATCCCATCAGACATAGACAAAATCCCATTCCACCCCTACTACACCATCAAAGACATCCTAGGAATGCTACTACTAATCCTAATCCTGATACTACTAGTACTATTCACACCCGACCTACTCGGAGACCCGGACAACTACACCCCAGCAATCTATCATATACTTCTCCCTCATCCTAGTACTGATACCAGCAGCTAGCATGATCGAAAATAACCTCCTAAAATGAAGACAGGTCTTTGTAGTACACTAAATACGCTGGTC…	AGGCGCTATTAATATAGCTCCACAAAAGTCAAGAGCCTCACCAGTATTAATTTTCCTAAAAATCCACAACAACCAACACAAACTCCGCACCCCACAGCCTTAACGCAGCAAACTAAACTTACACATAGCAATGTGTAAATTATTATCCCACGTGGGTATGTACATAAAGTTAATGTAATAAGACATACTAATGTATAATAGTACATTATATTATATGCCCCATGCATATAAGCATGTACATTAGGTCATTGACAGTACATAGTGCATGCAGTTATTAGTTGGACATAGCACATTGAGTCAAATCTACCCTCGTCAACATGCGTATCCC
11B	H3	KJ557413	H6	KJ557385	H9	a	R2	2.33265	28.457	ATCTGAGGGGGCTTCTCAGTAGACAAAGCAACCCTCACCCGATTTTTTGCCTTCCACTTTATCCTCCCATTCATCATCACAGCACTAGCCATAACCCACCTCCTTTTCCTCCACGAAACAGGATCCAACAACCCAACAGGAATCCCATCAGACATAGACAAAATCCCATTCCACCCCTACTACACCATCAAAGACATCCTAGGAATACTACTACTAATCCTAATCCTAATACTACTAGTACTATTCATACCCGACCTACTCGGAGACCCGGACAACTACACCCCAGCAATCTATCATATACTTCTCCCTCATCCTAGTACTGATACCAGCAGCTAGCATGATCGAAAACAACCTCCTAAAATGAAGACAGGTCTTTGTAGTACACTAAATACGCTGGTC…	ATCTGAGGGGGCTTCTCAGTAGACAAAGCAACCCTCACCCGATTTTTTGCCTTCCACTTTATCCTCCCATTCATCATCACAGCACTAGCCATAACCCACCTCCTTTTCCTCCACGAAACAGGATCCAACAACCCAACAGGAATCCCATCAGACATAGACAAAATCCCATTCCACCCCTACTACACCATCAAAGACATCCTAGGAATACTACTACTAATCCTAATCCTAATACTACTAGTACTATTCATACCCGACCTACTCGGAGACCCGGACAACTACACCCCAGCAATCTATCATATACTTCTCCCTCATCCTAGTACTGATACCAGCAGCTAGCATGATCGAAAACAACCTCCTAAAATGAAGACAGGTCTTTGTAGTACACTAAATACGCTGGTC…	AGGCGCTATTAATATAGCTCCACAAAAGTCAAGAGCCTCACCAGTATTAATTTTACTAAAAACCCACAACAACCAACACAAACTCCGCACCCCACAGCCTTAACGCAGCAAACTAAACTTACGCATAGCAATATGTAAATTATTATCCCGTATGGGCACGTACATAAAATTAATGTAATAAGACATATTAATGTATAATAGTACATTATATTATATGCCCCATGCATATAAGCATGTACATTAAGTCATTAACAGTACATAGTACATGCAATTATTAATTGGACATAGCACATTAAGTCAAATCCACCCTNGTCAACATGCGTATCCC
141	H1	KJ557411	H31	KJ557410	H10	b	R2	1.70572	28.8704	ATCTGAGGGGGCTTCTCAGTAGACAAAGCAACCCTCACCCGATTTTTTGCCTTCCACTTTATCCTCCCATTCATCATCACAGCACTAGCCATAACCCACCTCCTTTTCCTCCACGAAACAGGATCCAACAACCCAACAGGAATCCCATCAGACATAGACAAAATCCCATTCCACCCCTACTACACCATCAAAGACATCCTAGGAATACTACTACTAATCCTAATCCTAATACTACTAGTATTATTCATACCCGACCTACTCGGAGACCCGGACAACTACACCCCAGCAATCTATCATATACTTCTCCCTCATCCTAGTACTGATACCAGCAGCTAGCATGATCGAAAACAACCTCCTAAAATGAAGACAGGTCTTTGTAGTACACTAAATACGCTGGTC…	ATCTGAGGGGGCTTCTCAGTAGACAAAGCAACCCTCACCCGATTTTTTGCCTTCCACTTTATCCTCCCATTCATCATCACAGCACTAGCCATAACCCACCTCCTTTTCCTCCACGAAACAGGATCCAACAACCCAACAGGAATCCCATCAGACATAGACAAAATCCCATTCCACCCCTACTACACCATCAAAGACATCCTAGGAATACTACTACTAATCCTAATCCTAATACTACTAGTATTATTCATACCCGACCTACTCGGAGACCCGGACAACTACACCCCAGCAATCTATCATATACTTCTCCCTCATCCTAGTACTGATACCAGCAGCTAGCATGATCGAAAACAACCTCCTAAAATGAAGACAGGTCTTTGTAGTACACTAAATACGCTGGTC…	AGGCGCTATTAATATAGCTCCACAAAAGTCAAGAGCCTCACCAGTATTAATTTTCCTAAAAACCCACAACAACCAACACAAACTCCGCACCCCACAGCCTTAACGCAGCAAACTAAACTTACACATAGCAATATGTAAATTATTATCCCATGCAGGCACGTACATAAAATTAATGTAATAAGACATATTAATGTATAATAGTACATTATATTATATGCCCCATGCATATAAGCATGTCCATCAGGTCATTAATAGTACATAGTACATGCAGTTATTAATTGGACATAGCACATTGAGTCAAATCCACCCTCGTCAACATGCGTATCCC
187	N/A	N/A	H19	KJ557398	H11	d	R2	2.2551	28.5477	NNNNNNNNNNNNNNNNNNNNNNNNNNNNNNNNNNNNNNNNNNNNNNNNNNNNNNNNNNNNNNNNNNNNNNNNNNNNNNNNNNNNNNNNNNNNNNNNNNNNNNNNNNNNNNNNNNNNNNNNNNNNNNNNNNNNNNNNNNNNNNNNNNNNNNNNNNNNNNNNNNNNNNNNNNNNNNNNNNNNNNNNNNNNNNNNNNNNNNNNNNNNNNNNNNNNNNNNNNNNNNNNNNNNNNNNNNNNNNNNNNNNNNNNNNNNNNNNNNNNNNNNNNNNNNNNNNNNNNNNNNNNNNNNNNNNNNNNNNNNNNNNNNNNNNNNNNNNNNNNNNNNNNNNNNNNNNNNNNNNNNNNNNNNNNNNNNNNNNNNNNNNNNNNNNNNNNNNNNNNNNNNNNNNNNNNNNNNNNN…	NNNNNNNNNNNNNNNNNNNNNNNNNNNNNNNNNNNNNNNNNNNNNNNNNNNNNNNNNNNNNNNNNNNNNNNNNNNNNNNNNNNNNNNNNNNNNNNNNNNNNNNNNNNNNNNNNNNNNNNNNNNNNNNNNNNNNNNNNNNNNNNNNNNNNNNNNNNNNNNNNNNNNNNNNNNNNNNNNNNNNNNNNNNNNNNNNNNNNNNNNNNNNNNNNNNNNNNNNNNNNNNNNNNNNNNNNNNNNNNNNNNNNNNNNNNNNNNNNNNNNNNNNNNNNNNNNNNNNNNNNNNNNNNNNNNNNNNNNNNNNNNNNNNNNNNNNNNNNNNNNNNNNNNNNNNNNNNNNNNNNNNNNNNNNNNNNNNNNNNNNNNNNNNNNNNNNNNNNNNNNNNNNNNNNNNNNNNNNNN…	AGGCGCTATTAATATAGCTCCACAAAAGTCAAGAGCCTCACCAGTATTAATTTTCCTAAAAACCCACAACAACCAACACAAACTCCGCACTCCACAGCCTTAACGCAGCAAACTAAACTTACACATAGCAATATGTAAATTATTATCCCATGCAGATACGTACATAAAATTAATGTAATAAGACATATTAATGTATAATAGTACATTATATTATATGCCCCATGCATATAAGCATGTATATTAAGTCATTAATAGTACATAGTACATACAGTTATTAATTGGACATAGCACATTAAGTCAAATCTACCCTNGTCAACATGCGTATCCC
201A	H9	KJ557419	H28	KJ557407	H16	b	R2	1.66753	28.8063	ATCTGAGGGGGCTTCTCAGTAGACAAAGCAACCCTCACCCGATTTTTTGCCTTCCACTTTATCCTCCCATTCATCATCACAGCACTAGCCATAACCCACCTCCTTTTCCTCCACGAAACAGGATCCAACAACCCAACAGGAATCCCATCAGACATAGACAAAATCCCATTCCACCCCTACTACACCATCAAAGACATCCTAGGAATACTACTACTAATCCTAATCCTAATACTACTAGTATTATTCATACCCGACCTACTCGGAGACCCGGACAACTACACCCCAGCAATCTATCATATACTTCTCCCTCATCCTAGTACTGATACCAGCAGCTAGCATGATCGAAAACAACCTCCTAAAATGAAGACAGGTCTTTGTAGTACACTAGATACGCTGGTC…	ATCTGAGGGGGCTTCTCAGTAGACAAAGCAACCCTCACCCGATTTTTTGCCTTCCACTTTATCCTCCCATTCATCATCACAGCACTAGCCATAACCCACCTCCTTTTCCTCCACGAAACAGGATCCAACAACCCAACAGGAATCCCATCAGACATAGACAAAATCCCATTCCACCCCTACTACACCATCAAAGACATCCTAGGAATACTACTACTAATCCTAATCCTAATACTACTAGTATTATTCATACCCGACCTACTCGGAGACCCGGACAACTACACCCCAGCAATCTATCATATACTTCTCCCTCATCCTAGTACTGATACCAGCAGCTAGCATGATCGAAAACAACCTCCTAAAATGAAGACAGGTCTTTGTAGTACACTAGATACGCTGGTC…	AGGCGCTATTAATATAGCTCCACAAAAGTCAAGAGCCTCACCAGTATTAATTTTCCTAAAAACCCACAACAACCAACACAAACTCCGCACCCCACAGCCTTAACGCAGCAAACTAAACTTACACATAGCAATATGTAAATTATTATCCCATGCAGGCACGTACATAAAATTAATGTAATAAGACATATTAATGTATAATAGTACATTATACTATATGCCCCATGCATATAAGCATGTACATCAAGTCATTAATAGTGCATAGTACATGCAATTATTAATTGGACATAGCACATTGAGTCAAATCTACCCTCGTCAACATGCGTATCCC
238	H3	KJ557413	H25	KJ557404	H23	a	R2	1.76789	28.0139	ATCTGAGGGGGCTTCTCAGTAGACAAAGCAACCCTCACCCGATTTTTTGCCTTCCACTTTATCCTCCCATTCATCATCACAGCACTAGCCATAACCCACCTCCTTTTCCTCCACGAAACAGGATCCAACAACCCAACAGGAATCCCATCAGACATAGACAAAATCCCATTCCACCCCTACTACACCATCAAAGACATCCTAGGAATACTACTACTAATCCTAATCCTAATACTACTAGTACTATTCATACCCGACCTACTCGGAGACCCGGACAACTACACCCCAGCAATCTATCATATACTTCTCCCTCATCCTAGTACTGATACCAGCAGCTAGCATGATCGAAAACAACCTCCTAAAATGAAGACAGGTCTTTGTAGTACACTAAATACGCTGGTC…	ATCTGAGGGGGCTTCTCAGTAGACAAAGCAACCCTCACCCGATTTTTTGCCTTCCACTTTATCCTCCCATTCATCATCACAGCACTAGCCATAACCCACCTCCTTTTCCTCCACGAAACAGGATCCAACAACCCAACAGGAATCCCATCAGACATAGACAAAATCCCATTCCACCCCTACTACACCATCAAAGACATCCTAGGAATACTACTACTAATCCTAATCCTAATACTACTAGTACTATTCATACCCGACCTACTCGGAGACCCGGACAACTACACCCCAGCAATCTATCATATACTTCTCCCTCATCCTAGTACTGATACCAGCAGCTAGCATGATCGAAAACAACCTCCTAAAATGAAGACAGGTCTTTGTAGTACACTAAATACGCTGGTC…	AGGCGCTATTAATATAGCTCCACAAAAGTCAAGAGCCTCACCAGTATTAATTTTCCTAAAAACCCACAACAACCAACACAAACTCCGCACCCCACAGCCTTAACGCAGCAAACTAAACTTACGCATAGCAATATGTAAATTATTATCCCGTATGGGCACGTACATAAAATTAATGTAATAAGACATATTAATGTATAATAGTACATTATATTATATGCCCCATGCATATAAGCATGTACATTAAGTCATTAACAGTACATAGTACATGCAATTATTAATTGGACATAGCACATTAAGTCAAATCCACCCTCGTCAACATGCGTATCCC
243	N/A	N/A	H2	KJ557381	H12	a	R2	1.77895	28.0144	NNNNNNNNNNNNNNNNNNNNNNNNNNNNNNNNNNNNNNNNNNNNNNNNNNNNNNNNNNNNNNNNNNNNNNNNNNNNNNNNNNNNNNNNNNNNNNNNNNNNNNNNNNNNNNNNNNNNNNNNNNNNNNNNNNNNNNNNNNNNNNNNNNNNNNNNNNNNNNNNNNNNNNNNNNNNNNNNNNNNNNNNNNNNNNNNNNNNNNNNNNNNNNNNNNNNNNNNNNNNNNNNNNNNNNNNNNNNNNNNNNNNNNNNNNNNNNNNNNNNNNNNNNNNNNNNNNNNNNNNNNNNNNNNNNNNNNNNNNNNNNNNNNNNNNNNNNNNNNNNNNNNNNNNNNNNNNNNNNNNNNNNNNNNNNNNNNNNNNNNNNNNNNNNNNNNNNNNNNNNNNNNNNNNNNNNNNNNNNN…	NNNNNNNNNNNNNNNNNNNNNNNNNNNNNNNNNNNNNNNNNNNNNNNNNNNNNNNNNNNNNNNNNNNNNNNNNNNNNNNNNNNNNNNNNNNNNNNNNNNNNNNNNNNNNNNNNNNNNNNNNNNNNNNNNNNNNNNNNNNNNNNNNNNNNNNNNNNNNNNNNNNNNNNNNNNNNNNNNNNNNNNNNNNNNNNNNNNNNNNNNNNNNNNNNNNNNNNNNNNNNNNNNNNNNNNNNNNNNNNNNNNNNNNNNNNNNNNNNNNNNNNNNNNNNNNNNNNNNNNNNNNNNNNNNNNNNNNNNNNNNNNNNNNNNNNNNNNNNNNNNNNNNNNNNNNNNNNNNNNNNNNNNNNNNNNNNNNNNNNNNNNNNNNNNNNNNNNNNNNNNNNNNNNNNNNNNNNNNNN…	AGGCGCTATTAATATAGCTCCACAAAAGTCAAGAGCCTCACCAGTATTAATTTTCCTAAAAACCCACAACAACCAACACAAACTCCGCACCCCACAGCCTTAACGCAGCAAACTAAACTTACGCATAGCAATATGTAAATTATTATCCCGTATGGGCACGTACATAAAATTAATGTAATAAGACATATTAATGTATAATAGTACATTATATTATATGCCCCATGCATATAAGCATGTACATTAAGTCATTAACAGTACATAGTACATGCAATTATTAATTGGACATAGCACATTAAGTCAAATCCACCCTNGTCAACATGCGTATCCC
256	H9	KJ557419	H28	KJ557407	H16	b	R2	1.74656	28.3277	ATCTGAGGGGGCTTCTCAGTAGACAAAGCAACCCTCACCCGATTTTTTGCCTTCCACTTTATCCTCCCATTCATCATCACAGCACTAGCCATAACCCACCTCCTTTTCCTCCACGAAACAGGATCCAACAACCCAACAGGAATCCCATCAGACATAGACAAAATCCCATTCCACCCCTACTACACCATCAAAGACATCCTAGGAATACTACTACTAATCCTAATCCTAATACTACTAGTATTATTCATACCCGACCTACTCGGAGACCCGGACAACTACACCCCAGCAATCTATCATATACTTCTCCCTCATCCTAGTACTGATACCAGCAGCTAGCATGATCGAAAACAACCTCCTAAAATGAAGACAGGTCTTTGTAGTACACTAGATACGCTGGTC…	ATCTGAGGGGGCTTCTCAGTAGACAAAGCAACCCTCACCCGATTTTTTGCCTTCCACTTTATCCTCCCATTCATCATCACAGCACTAGCCATAACCCACCTCCTTTTCCTCCACGAAACAGGATCCAACAACCCAACAGGAATCCCATCAGACATAGACAAAATCCCATTCCACCCCTACTACACCATCAAAGACATCCTAGGAATACTACTACTAATCCTAATCCTAATACTACTAGTATTATTCATACCCGACCTACTCGGAGACCCGGACAACTACACCCCAGCAATCTATCATATACTTCTCCCTCATCCTAGTACTGATACCAGCAGCTAGCATGATCGAAAACAACCTCCTAAAATGAAGACAGGTCTTTGTAGTACACTAGATACGCTGGTC…	AGGCGCTATTAATATAGCTCCACAAAAGTCAAGAGCCTCACCAGTATTAATTTTCCTAAAAACCCACAACAACCAACACAAACTCCGCACCCCACAGCCTTAACGCAGCAAACTAAACTTACACATAGCAATATGTAAATTATTATCCCATGCAGGCACGTACATAAAATTAATGTAATAAGACATATTAATGTATAATAGTACATTATACTATATGCCCCATGCATATAAGCATGTACATCAAGTCATTAATAGTGCATAGTACATGCAATTATTAATTGGACATAGCACATTGAGTCAAATCTACCCTCGTCAACATGCGTATCCC
273	H11	KJ557421	H22	KJ557401	H13	d	R2	2.22488	28.4095	ATCTGAGGGGGCTTCTCAGTAGACAAAGCAACCCTCACCCGATTTTTTGCCTTCCACTTTATCCTCCCATTCATCATCACAGCACTAGCCATAACCCACCTCCTTTTCCTCCACGAAACAGGATCCAACAACCCAACAGGAATCCCATCAGACATAGACAAAATCCCATTCCATCCCTACTACACCATCAAAGATATCCTAGGAGTACTACTACTAATCCTAATCCTAATACTACTAGTATTATTCATACCCGACCTACTCGGAGACCCGGACAACTACACCCCAGCAATCTATCATATACTTCTCCCTCATCCTAGTACTGATACCAGCAGCTAGCATGATCGAAAACAACCTCCTAAAATGAAGACAGGTCTTTGTAGTACACTAAATACGCTGGTC…	ATCTGAGGGGGCTTCTCAGTAGACAAAGCAACCCTCACCCGATTTTTTGCCTTCCACTTTATCCTCCCATTCATCATCACAGCACTAGCCATAACCCACCTCCTTTTCCTCCACGAAACAGGATCCAACAACCCAACAGGAATCCCATCAGACATAGACAAAATCCCATTCCATCCCTACTACACCATCAAAGATATCCTAGGAGTACTACTACTAATCCTAATCCTAATACTACTAGTATTATTCATACCCGACCTACTCGGAGACCCGGACAACTACACCCCAGCAATCTATCATATACTTCTCCCTCATCCTAGTACTGATACCAGCAGCTAGCATGATCGAAAACAACCTCCTAAAATGAAGACAGGTCTTTGTAGTACACTAAATACGCTGGTC…	AGGCGCTATTAATATAGCTCCACAAAAGTCAAGAGCCTCACCAGTATTAATTTTCCTAAAAACCCACAACAACCAACACAAACTCCGCACTCCACAGCCTTAACGCAGCAAACTAAACTTACACATAGCAATATGTAAATTATTATCCCATGCAGATACGTACATAAAATTAATGTAATAAGACATATTAATGTATAATAGTACATTATATTATATGCCCCATGCGTATAAGCATGTATATTAAGTCATTAACAGTACATAGTACATACAGTTATTAATTGGACATAGCACATTAAGTCAAATCTACCCTCGTCAACATGCGTATCCC
292	H6	KJ557416	H8	KJ557387	H28	a	R2	1.86114	28.0307	ATCTGAGGGGGCTTCTCAGTAGACAAAGCAACCCTCACCCGATTTTTTGCCTTCCACTTTATCCTCCCATTCATCATCACAGCACTAGCCATAACCCACCTCCTTTTCCTCCACGAAACAGGATCCAACAACCCAACAGGAATCCCATCAGACATAGACAAAATCCCATTCCACCCCTACTACACCATCAAAGACATCCTAGGAATACTACTACTAATCCTAATCCTAATACTACTAGTACTATTCATACCCGACCTACTCGGAGACCCGGACAACTACACCCCAGCAATCTATCATATACTTCTCCCTCATCCTAGTACTGATACCAGCAGCTAGCATGATCGAAAACAACCTCCTAAAATGAAGACAGGTCTTTGTAGTACACTAAATACGCTGGTC…	ATCTGAGGGGGCTTCTCAGTAGACAAAGCAACCCTCACCCGATTTTTTGCCTTCCACTTTATCCTCCCATTCATCATCACAGCACTAGCCATAACCCACCTCCTTTTCCTCCACGAAACAGGATCCAACAACCCAACAGGAATCCCATCAGACATAGACAAAATCCCATTCCACCCCTACTACACCATCAAAGACATCCTAGGAATACTACTACTAATCCTAATCCTAATACTACTAGTACTATTCATACCCGACCTACTCGGAGACCCGGACAACTACACCCCAGCAATCTATCATATACTTCTCCCTCATCCTAGTACTGATACCAGCAGCTAGCATGATCGAAAACAACCTCCTAAAATGAAGACAGGTCTTTGTAGTACACTAAATACGCTGGTC…	AGGCGCTATTAATATAGCTCCACAAAAGTCAAGAGCCTCACCAGTATTAATTTTCCTAAAAACCCACAACAACCAACACAAACTCCGCACCCCACAGCCTTAACGCAGCAAACTAAACTTACGCATAGCAATATGTAAATTATTATCCCATATGGGTACGTACATAAAATTAATGTAATAAGACATATTAATGTATAATAGTACATTATATTATATGCCCCATGCATATAAGCATGTACATTAAGTCATTAACAGTACATAGTACATGCAGTCATTAATTGGACATAGCACATTAAGTCAAATCTACCCTCGTCAACATGCGTATCCC
294B	H1	KJ557411	H30	KJ557409	H14	b	R2	1.72916	28.7193	ATCTGAGGGGGCTTCTCAGTAGACAAAGCAACCCTCACCCGATTTTTTGCCTTCCACTTTATCCTCCCATTCATCATCACAGCACTAGCCATAACCCACCTCCTTTTCCTCCACGAAACAGGATCCAACAACCCAACAGGAATCCCATCAGACATAGACAAAATCCCATTCCACCCCTACTACACCATCAAAGACATCCTAGGAATACTACTACTAATCCTAATCCTAATACTACTAGTATTATTCATACCCGACCTACTCGGAGACCCGGACAACTACACCCCAGCAATCTATCATATACTTCTCCCTCATCCTAGTACTGATACCAGCAGCTAGCATGATCGAAAACAACCTCCTAAAATGAAGACAGGTCTTTGTAGTACACTAAATACGCTGGTC…	ATCTGAGGGGGCTTCTCAGTAGACAAAGCAACCCTCACCCGATTTTTTGCCTTCCACTTTATCCTCCCATTCATCATCACAGCACTAGCCATAACCCACCTCCTTTTCCTCCACGAAACAGGATCCAACAACCCAACAGGAATCCCATCAGACATAGACAAAATCCCATTCCACCCCTACTACACCATCAAAGACATCCTAGGAATACTACTACTAATCCTAATCCTAATACTACTAGTATTATTCATACCCGACCTACTCGGAGACCCGGACAACTACACCCCAGCAATCTATCATATACTTCTCCCTCATCCTAGTACTGATACCAGCAGCTAGCATGATCGAAAACAACCTCCTAAAATGAAGACAGGTCTTTGTAGTACACTAAATACGCTGGTC…	AGGCGCTATTAATATAGCTCCACAAAAGTCAAGAGCCTCACCAGTATTAATTTTCCTAAAAACCCACAACAACCAACACAAACTCCGCACCCCACAGCCTTAACGCAGCAAACTAAACTTACACATAGCAATATGTAAATTATTATCCCATGCAGGCACGTACATAAAATTAATGTAATAAGACATACTAATGTATAATAGTACATTATATTATATGCCCCATGCATATAAGCATGTCCATCAGGTCATTAATAGTACATAGTACATGCAGTTATTAATTGGACATAGCACATTGAGTCAAATCCACCCTCGTCAACATGCGTATCCC
294C	N/A	N/A	H26	KJ557405	H15	a	R2	1.72916	28.7193	NNNNNNNNNNNNNNNNNNNNNNNNNNNNNNNNNNNNNNNNNNNNNNNNNNNNNNNNNNNNNNNNNNNNNNNNNNNNNNNNNNNNNNNNNNNNNNNNNNNNNNNNNNNNNNNNNNNNNNNNNNNNNNNNNNNNNNNNNNNNNNNNNNNNNNNNNNNNNNNNNNNNNNNNNNNNNNNNNNNNNNNNNNNNNNNNNNNNNNNNNNNNNNNNNNNNNNNNNNNNNNNNNNNNNNNNNNNNNNNNNNNNNNNNNNNNNNNNNNNNNNNNNNNNNNNNNNNNNNNNNNNNNNNNNNNNNNNNNNNNNNNNNNNNNNNNNNNNNNNNNNNNNNNNNNNNNNNNNNNNNNNNNNNNNNNNNNNNNNNNNNNNNNNNNNNNNNNNNNNNNNNNNNNNNNNNNNNNNNN…	NNNNNNNNNNNNNNNNNNNNNNNNNNNNNNNNNNNNNNNNNNNNNNNNNNNNNNNNNNNNNNNNNNNNNNNNNNNNNNNNNNNNNNNNNNNNNNNNNNNNNNNNNNNNNNNNNNNNNNNNNNNNNNNNNNNNNNNNNNNNNNNNNNNNNNNNNNNNNNNNNNNNNNNNNNNNNNNNNNNNNNNNNNNNNNNNNNNNNNNNNNNNNNNNNNNNNNNNNNNNNNNNNNNNNNNNNNNNNNNNNNNNNNNNNNNNNNNNNNNNNNNNNNNNNNNNNNNNNNNNNNNNNNNNNNNNNNNNNNNNNNNNNNNNNNNNNNNNNNNNNNNNNNNNNNNNNNNNNNNNNNNNNNNNNNNNNNNNNNNNNNNNNNNNNNNNNNNNNNNNNNNNNNNNNNNNNNNNNNN…	AGGCGCTATTAATATAGCTCCACAAAAGTCAAGAGCCTCACCAGTATTAATTTTCCTAAAAACCCACAACAACCAACACAAACTCCGCACCCCACAGCCTTAACGCAGCAAACTAAACTTACGCATAGCAATATGTAAATTATTATCCCGTATGGGCACGTACATAAAATTAATGTAATAAGACATATTAATGTATAATAGTACATTATATTATATGCCCCATGCATATAAGCATGTACATTAAGTCATTAACAGTACATAGTACATGCAATTATTAATTGGACATAGCACATTAAGTCAAATCCACCCTTGTCAACATGCGTATCCC
318	H6	KJ557416	H8	KJ557387	H28	a	R2	1.91112	28.0999	ATCTGAGGGGGCTTCTCAGTAGACAAAGCAACCCTCACCCGATTTTTTGCCTTCCACTTTATCCTCCCATTCATCATCACAGCACTAGCCATAACCCACCTCCTTTTCCTCCACGAAACAGGATCCAACAACCCAACAGGAATCCCATCAGACATAGACAAAATCCCATTCCACCCCTACTACACCATCAAAGACATCCTAGGAATACTACTACTAATCCTAATCCTAATACTACTAGTACTATTCATACCCGACCTACTCGGAGACCCGGACAACTACACCCCAGCAATCTATCATATACTTCTCCCTCATCCTAGTACTGATACCAGCAGCTAGCATGATCGAAAACAACCTCCTAAAATGAAGACAGGTCTTTGTAGTACACTAAATACGCTGGTC…	ATCTGAGGGGGCTTCTCAGTAGACAAAGCAACCCTCACCCGATTTTTTGCCTTCCACTTTATCCTCCCATTCATCATCACAGCACTAGCCATAACCCACCTCCTTTTCCTCCACGAAACAGGATCCAACAACCCAACAGGAATCCCATCAGACATAGACAAAATCCCATTCCACCCCTACTACACCATCAAAGACATCCTAGGAATACTACTACTAATCCTAATCCTAATACTACTAGTACTATTCATACCCGACCTACTCGGAGACCCGGACAACTACACCCCAGCAATCTATCATATACTTCTCCCTCATCCTAGTACTGATACCAGCAGCTAGCATGATCGAAAACAACCTCCTAAAATGAAGACAGGTCTTTGTAGTACACTAAATACGCTGGTC…	AGGCGCTATTAATATAGCTCCACAAAAGTCAAGAGCCTCACCAGTATTAATTTTCCTAAAAACCCACAACAACCAACACAAACTCCGCACCCCACAGCCTTAACGCAGCAAACTAAACTTACGCATAGCAATATGTAAATTATTATCCCATATGGGTACGTACATAAAATTAATGTAATAAGACATATTAATGTATAATAGTACATTATATTATATGCCCCATGCATATAAGCATGTACATTAAGTCATTAACAGTACATAGTACATGCAGTCATTAATTGGACATAGCACATTAAGTCAAATCTACCCTCGTCAACATGCGTATCCC
335	H3	KJ557413	H25	KJ557404	H23	a	R2	1.88862	28.3064	ATCTGAGGGGGCTTCTCAGTAGACAAAGCAACCCTCACCCGATTTTTTGCCTTCCACTTTATCCTCCCATTCATCATCACAGCACTAGCCATAACCCACCTCCTTTTCCTCCACGAAACAGGATCCAACAACCCAACAGGAATCCCATCAGACATAGACAAAATCCCATTCCACCCCTACTACACCATCAAAGACATCCTAGGAATACTACTACTAATCCTAATCCTAATACTACTAGTACTATTCATACCCGACCTACTCGGAGACCCGGACAACTACACCCCAGCAATCTATCATATACTTCTCCCTCATCCTAGTACTGATACCAGCAGCTAGCATGATCGAAAACAACCTCCTAAAATGAAGACAGGTCTTTGTAGTACACTAAATACGCTGGTC…	ATCTGAGGGGGCTTCTCAGTAGACAAAGCAACCCTCACCCGATTTTTTGCCTTCCACTTTATCCTCCCATTCATCATCACAGCACTAGCCATAACCCACCTCCTTTTCCTCCACGAAACAGGATCCAACAACCCAACAGGAATCCCATCAGACATAGACAAAATCCCATTCCACCCCTACTACACCATCAAAGACATCCTAGGAATACTACTACTAATCCTAATCCTAATACTACTAGTACTATTCATACCCGACCTACTCGGAGACCCGGACAACTACACCCCAGCAATCTATCATATACTTCTCCCTCATCCTAGTACTGATACCAGCAGCTAGCATGATCGAAAACAACCTCCTAAAATGAAGACAGGTCTTTGTAGTACACTAAATACGCTGGTC…	AGGCGCTATTAATATAGCTCCACAAAAGTCAAGAGCCTCACCAGTATTAATTTTCCTAAAAACCCACAACAACCAACACAAACTCCGCACCCCACAGCCTTAACGCAGCAAACTAAACTTACGCATAGCAATATGTAAATTATTATCCCGTATGGGCACGTACATAAAATTAATGTAATAAGACATATTAATGTATAATAGTACATTATATTATATGCCCCATGCATATAAGCATGTACATTAAGTCATTAACAGTACATAGTACATGCAATTATTAATTGGACATAGCACATTAAGTCAAATCCACCCTCGTCAACATGCGTATCCC
368	H9	KJ557419	H28	KJ557407	H16	b	R2	1.74118	28.7077	ATCTGAGGGGGCTTCTCAGTAGACAAAGCAACCCTCACCCGATTTTTTGCCTTCCACTTTATCCTCCCATTCATCATCACAGCACTAGCCATAACCCACCTCCTTTTCCTCCACGAAACAGGATCCAACAACCCAACAGGAATCCCATCAGACATAGACAAAATCCCATTCCACCCCTACTACACCATCAAAGACATCCTAGGAATACTACTACTAATCCTAATCCTAATACTACTAGTATTATTCATACCCGACCTACTCGGAGACCCGGACAACTACACCCCAGCAATCTATCATATACTTCTCCCTCATCCTAGTACTGATACCAGCAGCTAGCATGATCGAAAACAACCTCCTAAAATGAAGACAGGTCTTTGTAGTACACTAGATACGCTGGTC…	ATCTGAGGGGGCTTCTCAGTAGACAAAGCAACCCTCACCCGATTTTTTGCCTTCCACTTTATCCTCCCATTCATCATCACAGCACTAGCCATAACCCACCTCCTTTTCCTCCACGAAACAGGATCCAACAACCCAACAGGAATCCCATCAGACATAGACAAAATCCCATTCCACCCCTACTACACCATCAAAGACATCCTAGGAATACTACTACTAATCCTAATCCTAATACTACTAGTATTATTCATACCCGACCTACTCGGAGACCCGGACAACTACACCCCAGCAATCTATCATATACTTCTCCCTCATCCTAGTACTGATACCAGCAGCTAGCATGATCGAAAACAACCTCCTAAAATGAAGACAGGTCTTTGTAGTACACTAGATACGCTGGTC…	AGGCGCTATTAATATAGCTCCACAAAAGTCAAGAGCCTCACCAGTATTAATTTTCCTAAAAACCCACAACAACCAACACAAACTCCGCACCCCACAGCCTTAACGCAGCAAACTAAACTTACACATAGCAATATGTAAATTATTATCCCATGCAGGCACGTACATAAAATTAATGTAATAAGACATATTAATGTATAATAGTACATTATACTATATGCCCCATGCATATAAGCATGTACATCAAGTCATTAATAGTGCATAGTACATGCAATTATTAATTGGACATAGCACATTGAGTCAAATCTACCCTCGTCAACATGCGTATCCC
372	H5	KJ557415	H22	KJ557401	H17	d	R2	1.75541	28.7101	ATCTGAGGGGGCTTCTCAGTAGACAAAGCAACCCTCACCCGATTTTTTGCCTTCCACTTGATCCTCCCATTCATCATCACAGCACTAGCCATAACCCACCTCCTTTTCCTCCACGAAACAGGATCCAACAACCCAACAGGAATCCCATCAGACATAGACAAAATCCCATTCCATCCCTACTACACCATCAAAGATATCCTAGGAGTACTACTACTAATCCTAATCCTAATACTACTAGTATTATTCATACCCGACCTACTCGGAGACCCGGACAACTACACCCCAGCAATCTATCATATACTTCTCCCTCATCCTAGTACTGATACCAGCAGCTAGCATGATCGAAAACAACCTCCTAAAATGAAGACAGGTCTTTGTAGTACACTAAATACGCTGGTC…	ATCTGAGGGGGCTTCTCAGTAGACAAAGCAACCCTCACCCGATTTTTTGCCTTCCACTTGATCCTCCCATTCATCATCACAGCACTAGCCATAACCCACCTCCTTTTCCTCCACGAAACAGGATCCAACAACCCAACAGGAATCCCATCAGACATAGACAAAATCCCATTCCATCCCTACTACACCATCAAAGATATCCTAGGAGTACTACTACTAATCCTAATCCTAATACTACTAGTATTATTCATACCCGACCTACTCGGAGACCCGGACAACTACACCCCAGCAATCTATCATATACTTCTCCCTCATCCTAGTACTGATACCAGCAGCTAGCATGATCGAAAACAACCTCCTAAAATGAAGACAGGTCTTTGTAGTACACTAAATACGCTGGTC…	AGGCGCTATTAATATAGCTCCACAAAAGTCAAGAGCCTCACCAGTATTAATTTTCCTAAAAACCCACAACAACCAACACAAACTCCGCACTCCACAGCCTTAACGCAGCAAACTAAACTTACACATAGCAATATGTAAATTATTATCCCATGCAGATACGTACATAAAATTAATGTAATAAGACATATTAATGTATAATAGTACATTATATTATATGCCCCATGCGTATAAGCATGTATATTAAGTCATTAACAGTACATAGTACATACAGTTATTAATTGGACATAGCACATTAAGTCAAATCTACCCTCGTCAACATGCGTATCCC
412	H6	KJ557416	H8	KJ557387	H28	a	R2	1.66093	28.1127	ATCTGAGGGGGCTTCTCAGTAGACAAAGCAACCCTCACCCGATTTTTTGCCTTCCACTTTATCCTCCCATTCATCATCACAGCACTAGCCATAACCCACCTCCTTTTCCTCCACGAAACAGGATCCAACAACCCAACAGGAATCCCATCAGACATAGACAAAATCCCATTCCACCCCTACTACACCATCAAAGACATCCTAGGAATACTACTACTAATCCTAATCCTAATACTACTAGTACTATTCATACCCGACCTACTCGGAGACCCGGACAACTACACCCCAGCAATCTATCATATACTTCTCCCTCATCCTAGTACTGATACCAGCAGCTAGCATGATCGAAAACAACCTCCTAAAATGAAGACAGGTCTTTGTAGTACACTAAATACGCTGGTC…	ATCTGAGGGGGCTTCTCAGTAGACAAAGCAACCCTCACCCGATTTTTTGCCTTCCACTTTATCCTCCCATTCATCATCACAGCACTAGCCATAACCCACCTCCTTTTCCTCCACGAAACAGGATCCAACAACCCAACAGGAATCCCATCAGACATAGACAAAATCCCATTCCACCCCTACTACACCATCAAAGACATCCTAGGAATACTACTACTAATCCTAATCCTAATACTACTAGTACTATTCATACCCGACCTACTCGGAGACCCGGACAACTACACCCCAGCAATCTATCATATACTTCTCCCTCATCCTAGTACTGATACCAGCAGCTAGCATGATCGAAAACAACCTCCTAAAATGAAGACAGGTCTTTGTAGTACACTAAATACGCTGGTC…	AGGCGCTATTAATATAGCTCCACAAAAGTCAAGAGCCTCACCAGTATTAATTTTCCTAAAAACCCACAACAACCAACACAAACTCCGCACCCCACAGCCTTAACGCAGCAAACTAAACTTACGCATAGCAATATGTAAATTATTATCCCATATGGGTACGTACATAAAATTAATGTAATAAGACATATTAATGTATAATAGTACATTATATTATATGCCCCATGCATATAAGCATGTACATTAAGTCATTAACAGTACATAGTACATGCAGTCATTAATTGGACATAGCACATTAAGTCAAATCTACCCTCGTCAACATGCGTATCCC
414	N/A	N/A	H8	KJ557387	H20	a	R2	1.81032	28.7083	NNNNNNNNNNNNNNNNNNNNNNNNNNNNNNNNNNNNNNNNNNNNNNNNNNNNNNNNNNNNNNNNNNNNNNNNNNNNNNNNNNNNNNNNNNNNNNNNNNNNNNNNNNNNNNNNNNNNNNNNNNNNNNNNNNNNNNNNNNNNNNNNNNNNNNNNNNNNNNNNNNNNNNNNNNNNNNNNNNNNNNNNNNNNNNNNNNNNNNNNNNNNNNNNNNNNNNNNNNNNNNNNNNNNNNNNNNNNNNNNNNNNNNNNNNNNNNNNNNNNNNNNNNNNNNNNNNNNNNNNNNNNNNNNNNNNNNNNNNNNNNNNNNNNNNNNNNNNNNNNNNNNNNNNNNNNNNNNNNNNNNNNNNNNNNNNNNNNNNNNNNNNNNNNNNNNNNNNNNNNNNNNNNNNNNNNNNNNNNN…	NNNNNNNNNNNNNNNNNNNNNNNNNNNNNNNNNNNNNNNNNNNNNNNNNNNNNNNNNNNNNNNNNNNNNNNNNNNNNNNNNNNNNNNNNNNNNNNNNNNNNNNNNNNNNNNNNNNNNNNNNNNNNNNNNNNNNNNNNNNNNNNNNNNNNNNNNNNNNNNNNNNNNNNNNNNNNNNNNNNNNNNNNNNNNNNNNNNNNNNNNNNNNNNNNNNNNNNNNNNNNNNNNNNNNNNNNNNNNNNNNNNNNNNNNNNNNNNNNNNNNNNNNNNNNNNNNNNNNNNNNNNNNNNNNNNNNNNNNNNNNNNNNNNNNNNNNNNNNNNNNNNNNNNNNNNNNNNNNNNNNNNNNNNNNNNNNNNNNNNNNNNNNNNNNNNNNNNNNNNNNNNNNNNNNNNNNNNNNNN…	AGGCGCTATTAATATAGCTCCACAAAAGTCAAGAGCCTCACCAGTATTAATTTTCCTAAAAACCCACAACAACCAACACAAACTCCGCACCCCACAGCCTTAACGCAGCAAACTAAACTTACGCATAGCAATATGTAAATTATTATCCCATATGGGTACGTACATAAAATTAATGTAATAAGACATATTAATGTATAATAGTACATTATATTATATGCCCCATGCATATAAGCATGTACATTAAGTCATTAACAGTACATAGTACATGCAGTCATTAATTGGACATAGCACATTAAGTCAAATCTACCCTCGTCAACATGCGTATCCC
426	H9	KJ557419	H28	KJ557407	H16	b	R2	1.82082	28.7072	ATCTGAGGGGGCTTCTCAGTAGACAAAGCAACCCTCACCCGATTTTTTGCCTTCCACTTTATCCTCCCATTCATCATCACAGCACTAGCCATAACCCACCTCCTTTTCCTCCACGAAACAGGATCCAACAACCCAACAGGAATCCCATCAGACATAGACAAAATCCCATTCCACCCCTACTACACCATCAAAGACATCCTAGGAATACTACTACTAATCCTAATCCTAATACTACTAGTATTATTCATACCCGACCTACTCGGAGACCCGGACAACTACACCCCAGCAATCTATCATATACTTCTCCCTCATCCTAGTACTGATACCAGCAGCTAGCATGATCGAAAACAACCTCCTAAAATGAAGACAGGTCTTTGTAGTACACTAGATACGCTGGTC…	ATCTGAGGGGGCTTCTCAGTAGACAAAGCAACCCTCACCCGATTTTTTGCCTTCCACTTTATCCTCCCATTCATCATCACAGCACTAGCCATAACCCACCTCCTTTTCCTCCACGAAACAGGATCCAACAACCCAACAGGAATCCCATCAGACATAGACAAAATCCCATTCCACCCCTACTACACCATCAAAGACATCCTAGGAATACTACTACTAATCCTAATCCTAATACTACTAGTATTATTCATACCCGACCTACTCGGAGACCCGGACAACTACACCCCAGCAATCTATCATATACTTCTCCCTCATCCTAGTACTGATACCAGCAGCTAGCATGATCGAAAACAACCTCCTAAAATGAAGACAGGTCTTTGTAGTACACTAGATACGCTGGTC…	AGGCGCTATTAATATAGCTCCACAAAAGTCAAGAGCCTCACCAGTATTAATTTTCCTAAAAACCCACAACAACCAACACAAACTCCGCACCCCACAGCCTTAACGCAGCAAACTAAACTTACACATAGCAATATGTAAATTATTATCCCATGCAGGCACGTACATAAAATTAATGTAATAAGACATATTAATGTATAATAGTACATTATACTATATGCCCCATGCATATAAGCATGTACATCAAGTCATTAATAGTGCATAGTACATGCAATTATTAATTGGACATAGCACATTGAGTCAAATCTACCCTCGTCAACATGCGTATCCC
439	H9	KJ557419	H28	KJ557407	H16	b	R2	1.82763	28.7059	ATCTGAGGGGGCTTCTCAGTAGACAAAGCAACCCTCACCCGATTTTTTGCCTTCCACTTTATCCTCCCATTCATCATCACAGCACTAGCCATAACCCACCTCCTTTTCCTCCACGAAACAGGATCCAACAACCCAACAGGAATCCCATCAGACATAGACAAAATCCCATTCCACCCCTACTACACCATCAAAGACATCCTAGGAATACTACTACTAATCCTAATCCTAATACTACTAGTATTATTCATACCCGACCTACTCGGAGACCCGGACAACTACACCCCAGCAATCTATCATATACTTCTCCCTCATCCTAGTACTGATACCAGCAGCTAGCATGATCGAAAACAACCTCCTAAAATGAAGACAGGTCTTTGTAGTACACTAGATACGCTGGTC…	ATCTGAGGGGGCTTCTCAGTAGACAAAGCAACCCTCACCCGATTTTTTGCCTTCCACTTTATCCTCCCATTCATCATCACAGCACTAGCCATAACCCACCTCCTTTTCCTCCACGAAACAGGATCCAACAACCCAACAGGAATCCCATCAGACATAGACAAAATCCCATTCCACCCCTACTACACCATCAAAGACATCCTAGGAATACTACTACTAATCCTAATCCTAATACTACTAGTATTATTCATACCCGACCTACTCGGAGACCCGGACAACTACACCCCAGCAATCTATCATATACTTCTCCCTCATCCTAGTACTGATACCAGCAGCTAGCATGATCGAAAACAACCTCCTAAAATGAAGACAGGTCTTTGTAGTACACTAGATACGCTGGTC…	AGGCGCTATTAATATAGCTCCACAAAAGTCAAGAGCCTCACCAGTATTAATTTTCCTAAAAACCCACAACAACCAACACAAACTCCGCACCCCACAGCCTTAACGCAGCAAACTAAACTTACACATAGCAATATGTAAATTATTATCCCATGCAGGCACGTACATAAAATTAATGTAATAAGACATATTAATGTATAATAGTACATTATACTATATGCCCCATGCATATAAGCATGTACATCAAGTCATTAATAGTGCATAGTACATGCAATTATTAATTGGACATAGCACATTGAGTCAAATCTACCCTCGTCAACATGCGTATCCC
467	N/A	N/A	H31	KJ557410	H18	b	R2	1.51144	28.1109	NNNNNNNNNNNNNNNNNNNNNNNNNNNNNNNNNNNNNNNNNNNNNNNNNNNNNNNNNNNNNNNNNNNNNNNNNNNNNNNNNNNNNNNNNNNNNNNNNNNNNNNNNNNNNNNNNNNNNNNNNNNNNNNNNNNNNNNNNNNNNNNNNNNNNNNNNNNNNNNNNNNNNNNNNNNNNNNNNNNNNNNNNNNNNNNNNNNNNNNNNNNNNNNNNNNNNNNNNNNNNNNNNNNNNNNNNNNNNNNNNNNNNNNNNNNNNNNNNNNNNNNNNNNNNNNNNNNNNNNNNNNNNNNNNNNNNNNNNNNNNNNNNNNNNNNNNNNNNNNNNNNNNNNNNNNNNNNNNNNNNNNNNNNNNNNNNNNNNNNNNNNNNNNNNNNNNNNNNNNNNNNNNNNNNNNNNNNNNNN…	NNNNNNNNNNNNNNNNNNNNNNNNNNNNNNNNNNNNNNNNNNNNNNNNNNNNNNNNNNNNNNNNNNNNNNNNNNNNNNNNNNNNNNNNNNNNNNNNNNNNNNNNNNNNNNNNNNNNNNNNNNNNNNNNNNNNNNNNNNNNNNNNNNNNNNNNNNNNNNNNNNNNNNNNNNNNNNNNNNNNNNNNNNNNNNNNNNNNNNNNNNNNNNNNNNNNNNNNNNNNNNNNNNNNNNNNNNNNNNNNNNNNNNNNNNNNNNNNNNNNNNNNNNNNNNNNNNNNNNNNNNNNNNNNNNNNNNNNNNNNNNNNNNNNNNNNNNNNNNNNNNNNNNNNNNNNNNNNNNNNNNNNNNNNNNNNNNNNNNNNNNNNNNNNNNNNNNNNNNNNNNNNNNNNNNNNNNNNNNN…	AGGCGCTATTAATATAGCTCCACAAAAGTCAAGAGCCTCACCAGTATTAATTTTCCTAAAAACCCACAACAACCAACACAAACTCCGCACCCCACAGCCTTAACGCAGCAAACTAAACTTACACATAGCAATATGTAAATTATTATCCCATGCAGGCACGTACATAAAATTAATGTAATAAGACATATTAATGTATAATAGTACATTATATTATATGCCCCATGCATATAAGCATGTCCATCAGGTCATTAATAGTACATAGTACATGCAGTTATTAATTGGACATAGCACATTGAGTCAAATCCACCCTCGTCAACATGCGTATCCC
48	N/A	N/A	H29	KJ557408	H19	f	R2	2.22904	28.7742	NNNNNNNNNNNNNNNNNNNNNNNNNNNNNNNNNNNNNNNNNNNNNNNNNNNNNNNNNNNNNNNNNNNNNNNNNNNNNNNNNNNNNNNNNNNNNNNNNNNNNNNNNNNNNNNNNNNNNNNNNNNNNNNNNNNNNNNNNNNNNNNNNNNNNNNNNNNNNNNNNNNNNNNNNNNNNNNNNNNNNNNNNNNNNNNNNNNNNNNNNNNNNNNNNNNNNNNNNNNNNNNNNNNNNNNNNNNNNNNNNNNNNNNNNNNNNNNNNNNNNNNNNNNNNNNNNNNNNNNNNNNNNNNNNNNNNNNNNNNNNNNNNNNNNNNNNNNNNNNNNNNNNNNNNNNNNNNNNNNNNNNNNNNNNNNNNNNNNNNNNNNNNNNNNNNNNNNNNNNNNNNNNNNNNNNNNNNNNNN…	NNNNNNNNNNNNNNNNNNNNNNNNNNNNNNNNNNNNNNNNNNNNNNNNNNNNNNNNNNNNNNNNNNNNNNNNNNNNNNNNNNNNNNNNNNNNNNNNNNNNNNNNNNNNNNNNNNNNNNNNNNNNNNNNNNNNNNNNNNNNNNNNNNNNNNNNNNNNNNNNNNNNNNNNNNNNNNNNNNNNNNNNNNNNNNNNNNNNNNNNNNNNNNNNNNNNNNNNNNNNNNNNNNNNNNNNNNNNNNNNNNNNNNNNNNNNNNNNNNNNNNNNNNNNNNNNNNNNNNNNNNNNNNNNNNNNNNNNNNNNNNNNNNNNNNNNNNNNNNNNNNNNNNNNNNNNNNNNNNNNNNNNNNNNNNNNNNNNNNNNNNNNNNNNNNNNNNNNNNNNNNNNNNNNNNNNNNNNNNN…	AGGCGCTATTAATATAGCTCCACAAATATCAAGAGCCTCACCAGTATTAATTTTCCTAAAAACCCACAACAACCAACACAAACTCCGCACCCCACAGCCTTAACGCAGCAAACTAAACTTACGCATAGCAATATGTAAATTATTATCCCATGCGGGTACGTACATAAAATTAATGTAATAAGACATACTAATGTATAATAGTACATTATATTATATGCCCCATGCATATAAGCATGTATATTGAGTCATTAACAGTACATAGCACATACAATTATTAATTGGACATAGCACATTAAGTCAAATCCACCCTCGTCAACATGCGTATCCC
491	N/A	N/A	H8	KJ557387	H20	a	R2	1.46458	28.1085	NNNNNNNNNNNNNNNNNNNNNNNNNNNNNNNNNNNNNNNNNNNNNNNNNNNNNNNNNNNNNNNNNNNNNNNNNNNNNNNNNNNNNNNNNNNNNNNNNNNNNNNNNNNNNNNNNNNNNNNNNNNNNNNNNNNNNNNNNNNNNNNNNNNNNNNNNNNNNNNNNNNNNNNNNNNNNNNNNNNNNNNNNNNNNNNNNNNNNNNNNNNNNNNNNNNNNNNNNNNNNNNNNNNNNNNNNNNNNNNNNNNNNNNNNNNNNNNNNNNNNNNNNNNNNNNNNNNNNNNNNNNNNNNNNNNNNNNNNNNNNNNNNNNNNNNNNNNNNNNNNNNNNNNNNNNNNNNNNNNNNNNNNNNNNNNNNNNNNNNNNNNNNNNNNNNNNNNNNNNNNNNNNNNNNNNNNNNNNNN…	NNNNNNNNNNNNNNNNNNNNNNNNNNNNNNNNNNNNNNNNNNNNNNNNNNNNNNNNNNNNNNNNNNNNNNNNNNNNNNNNNNNNNNNNNNNNNNNNNNNNNNNNNNNNNNNNNNNNNNNNNNNNNNNNNNNNNNNNNNNNNNNNNNNNNNNNNNNNNNNNNNNNNNNNNNNNNNNNNNNNNNNNNNNNNNNNNNNNNNNNNNNNNNNNNNNNNNNNNNNNNNNNNNNNNNNNNNNNNNNNNNNNNNNNNNNNNNNNNNNNNNNNNNNNNNNNNNNNNNNNNNNNNNNNNNNNNNNNNNNNNNNNNNNNNNNNNNNNNNNNNNNNNNNNNNNNNNNNNNNNNNNNNNNNNNNNNNNNNNNNNNNNNNNNNNNNNNNNNNNNNNNNNNNNNNNNNNNNNNN…	AGGCGCTATTAATATAGCTCCACAAAAGTCAAGAGCCTCACCAGTATTAATTTTCCTAAAAACCCACAACAACCAACACAAACTCCGCACCCCACAGCCTTAACGCAGCAAACTAAACTTACGCATAGCAATATGTAAATTATTATCCCATATGGGTACGTACATAAAATTAATGTAATAAGACATATTAATGTATAATAGTACATTATATTATATGCCCCATGCATATAAGCATGTACATTAAGTCATTAACAGTACATAGTACATGCAGTCATTAATTGGACATAGCACATTAAGTCAAATCTACCCTCGTCAACATGCGTATCCC
503	H1	KJ557411	H31	KJ557410	H10	b	R2	2.16561	28.7063	ATCTGAGGGGGCTTCTCAGTAGACAAAGCAACCCTCACCCGATTTTTTGCCTTCCACTTTATCCTCCCATTCATCATCACAGCACTAGCCATAACCCACCTCCTTTTCCTCCACGAAACAGGATCCAACAACCCAACAGGAATCCCATCAGACATAGACAAAATCCCATTCCACCCCTACTACACCATCAAAGACATCCTAGGAATACTACTACTAATCCTAATCCTAATACTACTAGTATTATTCATACCCGACCTACTCGGAGACCCGGACAACTACACCCCAGCAATCTATCATATACTTCTCCCTCATCCTAGTACTGATACCAGCAGCTAGCATGATCGAAAACAACCTCCTAAAATGAAGACAGGTCTTTGTAGTACACTAAATACGCTGGTC…	ATCTGAGGGGGCTTCTCAGTAGACAAAGCAACCCTCACCCGATTTTTTGCCTTCCACTTTATCCTCCCATTCATCATCACAGCACTAGCCATAACCCACCTCCTTTTCCTCCACGAAACAGGATCCAACAACCCAACAGGAATCCCATCAGACATAGACAAAATCCCATTCCACCCCTACTACACCATCAAAGACATCCTAGGAATACTACTACTAATCCTAATCCTAATACTACTAGTATTATTCATACCCGACCTACTCGGAGACCCGGACAACTACACCCCAGCAATCTATCATATACTTCTCCCTCATCCTAGTACTGATACCAGCAGCTAGCATGATCGAAAACAACCTCCTAAAATGAAGACAGGTCTTTGTAGTACACTAAATACGCTGGTC…	AGGCGCTATTAATATAGCTCCACAAAAGTCAAGAGCCTCACCAGTATTAATTTTCCTAAAAACCCACAACAACCAACACAAACTCCGCACCCCACAGCCTTAACGCAGCAAACTAAACTTACACATAGCAATATGTAAATTATTATCCCATGCAGGCACGTACATAAAATTAATGTAATAAGACATATTAATGTATAATAGTACATTATATTATATGCCCCATGCATATAAGCATGTCCATCAGGTCATTAATAGTACATAGTACATGCAGTTATTAATTGGACATAGCACATTGAGTCAAATCCACCCTCGTCAACATGCGTATCCC
522	H11	KJ557421	H18	KJ557397	H21	d	R2	2.04416	28.5606	ATCTGAGGGGGCTTCTCAGTAGACAAAGCAACCCTCACCCGATTTTTTGCCTTCCACTTTATCCTCCCATTCATCATCACAGCACTAGCCATAACCCACCTCCTTTTCCTCCACGAAACAGGATCCAACAACCCAACAGGAATCCCATCAGACATAGACAAAATCCCATTCCATCCCTACTACACCATCAAAGATATCCTAGGAGTACTACTACTAATCCTAATCCTAATACTACTAGTATTATTCATACCCGACCTACTCGGAGACCCGGACAACTACACCCCAGCAATCTATCATATACTTCTCCCTCATCCTAGTACTGATACCAGCAGCTAGCATGATCGAAAACAACCTCCTAAAATGAAGACAGGTCTTTGTAGTACACTAAATACGCTGGTC…	ATCTGAGGGGGCTTCTCAGTAGACAAAGCAACCCTCACCCGATTTTTTGCCTTCCACTTTATCCTCCCATTCATCATCACAGCACTAGCCATAACCCACCTCCTTTTCCTCCACGAAACAGGATCCAACAACCCAACAGGAATCCCATCAGACATAGACAAAATCCCATTCCATCCCTACTACACCATCAAAGATATCCTAGGAGTACTACTACTAATCCTAATCCTAATACTACTAGTATTATTCATACCCGACCTACTCGGAGACCCGGACAACTACACCCCAGCAATCTATCATATACTTCTCCCTCATCCTAGTACTGATACCAGCAGCTAGCATGATCGAAAACAACCTCCTAAAATGAAGACAGGTCTTTGTAGTACACTAAATACGCTGGTC…	AGGCGCTATTAATATAGCTCCACAAAAGTCAAGAGCCTCACCAGTATTAATTTTCCTAAAAACCCACAACAACCAACACAAACTCCGCACTCCACAGCCTTAACGCAGCAAACTAAACTTACACATAGCAATATGTAAATTATTATCCCATGCAGATACGTACATAAAATTAATGTAATAAGACATATTAATGTATAATAGTACATTATATTATATGCCCCATGCATATAAGCACGTATATTAAGTCATTAATAGTACATAGTACATACAGTTATTAATTGGACATAGCACATTAAGTCAAATCTACCCTCGTCAACATGCGTATCCC
54	H9	KJ557419	H28	KJ557407	H16	b	R2	1.9866	28.8049	ATCTGAGGGGGCTTCTCAGTAGACAAAGCAACCCTCACCCGATTTTTTGCCTTCCACTTTATCCTCCCATTCATCATCACAGCACTAGCCATAACCCACCTCCTTTTCCTCCACGAAACAGGATCCAACAACCCAACAGGAATCCCATCAGACATAGACAAAATCCCATTCCACCCCTACTACACCATCAAAGACATCCTAGGAATACTACTACTAATCCTAATCCTAATACTACTAGTATTATTCATACCCGACCTACTCGGAGACCCGGACAACTACACCCCAGCAATCTATCATATACTTCTCCCTCATCCTAGTACTGATACCAGCAGCTAGCATGATCGAAAACAACCTCCTAAAATGAAGACAGGTCTTTGTAGTACACTAGATACGCTGGTC…	ATCTGAGGGGGCTTCTCAGTAGACAAAGCAACCCTCACCCGATTTTTTGCCTTCCACTTTATCCTCCCATTCATCATCACAGCACTAGCCATAACCCACCTCCTTTTCCTCCACGAAACAGGATCCAACAACCCAACAGGAATCCCATCAGACATAGACAAAATCCCATTCCACCCCTACTACACCATCAAAGACATCCTAGGAATACTACTACTAATCCTAATCCTAATACTACTAGTATTATTCATACCCGACCTACTCGGAGACCCGGACAACTACACCCCAGCAATCTATCATATACTTCTCCCTCATCCTAGTACTGATACCAGCAGCTAGCATGATCGAAAACAACCTCCTAAAATGAAGACAGGTCTTTGTAGTACACTAGATACGCTGGTC…	AGGCGCTATTAATATAGCTCCACAAAAGTCAAGAGCCTCACCAGTATTAATTTTCCTAAAAACCCACAACAACCAACACAAACTCCGCACCCCACAGCCTTAACGCAGCAAACTAAACTTACACATAGCAATATGTAAATTATTATCCCATGCAGGCACGTACATAAAATTAATGTAATAAGACATATTAATGTATAATAGTACATTATACTATATGCCCCATGCATATAAGCATGTACATCAAGTCATTAATAGTGCATAGTACATGCAATTATTAATTGGACATAGCACATTGAGTCAAATCTACCCTCGTCAACATGCGTATCCC
548	H7	KJ557417	H5	KJ557384	H22	e	R2	1.36028	28.1714	ATCTGAGGGGGCTTCTCAGTAGACAAAGCAACCCTCACCCGATTTTTTGCCTTCCACTTTATCCTCCCATTCATCATCACAGCACTAGCTATAACCCACCTCCTTTTCCTCCACGAAACAGGATCCAACAACCCAACAGGAATCCCATCAGACATAGACAAAATCCCATTCCACCCCTACTACACCATCAAAGACATCCTAGGAATGCTACTACTAATCCTAATCCTGATACTACTAGTACTATTCACACCCGACCTACTCGGAGACCCGGACAACTACACCCCAGCAATCTATCATATACTTCTCCCTCATCCTAGTACTGATACCAGCAGCTAGCATGATCGAAAATAACCTCCTAAAATGAAGACAGGTCTTTGTAGTACACTAAATACGCTGGTC…	ATCTGAGGGGGCTTCTCAGTAGACAAAGCAACCCTCACCCGATTTTTTGCCTTCCACTTTATCCTCCCATTCATCATCACAGCACTAGCTATAACCCACCTCCTTTTCCTCCACGAAACAGGATCCAACAACCCAACAGGAATCCCATCAGACATAGACAAAATCCCATTCCACCCCTACTACACCATCAAAGACATCCTAGGAATGCTACTACTAATCCTAATCCTGATACTACTAGTACTATTCACACCCGACCTACTCGGAGACCCGGACAACTACACCCCAGCAATCTATCATATACTTCTCCCTCATCCTAGTACTGATACCAGCAGCTAGCATGATCGAAAATAACCTCCTAAAATGAAGACAGGTCTTTGTAGTACACTAAATACGCTGGTC…	AGGCGCTATTAATATAGCTCCACAAAAGTCAAGAGCCTCACCAGTATTAATTTTCCTAAAAATCCACAACAACCAACACAAACTCCGCACCCCACAGCCTTAACGCAGCAAACTAAACTTACACATAGCAATGTGTAAATTATTATCCCACGTGGGTATGTACATAAAGTTAATGTAATAAGACATACTAATGTATAATAGTACATTATATTATATGCCCCATGCATATAAGCATGTACATTAGGTCATTGACAGTACATAGTGCATGCAGTTATTAGTTGGACATAGCACATTGAGTCAAATCTACCCTCGTCAACATGCGTATCCC
562	H3	KJ557413	H25	KJ557404	H23	a	R2	2.02662	28.5266	ATCTGAGGGGGCTTCTCAGTAGACAAAGCAACCCTCACCCGATTTTTTGCCTTCCACTTTATCCTCCCATTCATCATCACAGCACTAGCCATAACCCACCTCCTTTTCCTCCACGAAACAGGATCCAACAACCCAACAGGAATCCCATCAGACATAGACAAAATCCCATTCCACCCCTACTACACCATCAAAGACATCCTAGGAATACTACTACTAATCCTAATCCTAATACTACTAGTACTATTCATACCCGACCTACTCGGAGACCCGGACAACTACACCCCAGCAATCTATCATATACTTCTCCCTCATCCTAGTACTGATACCAGCAGCTAGCATGATCGAAAACAACCTCCTAAAATGAAGACAGGTCTTTGTAGTACACTAAATACGCTGGTC…	ATCTGAGGGGGCTTCTCAGTAGACAAAGCAACCCTCACCCGATTTTTTGCCTTCCACTTTATCCTCCCATTCATCATCACAGCACTAGCCATAACCCACCTCCTTTTCCTCCACGAAACAGGATCCAACAACCCAACAGGAATCCCATCAGACATAGACAAAATCCCATTCCACCCCTACTACACCATCAAAGACATCCTAGGAATACTACTACTAATCCTAATCCTAATACTACTAGTACTATTCATACCCGACCTACTCGGAGACCCGGACAACTACACCCCAGCAATCTATCATATACTTCTCCCTCATCCTAGTACTGATACCAGCAGCTAGCATGATCGAAAACAACCTCCTAAAATGAAGACAGGTCTTTGTAGTACACTAAATACGCTGGTC…	AGGCGCTATTAATATAGCTCCACAAAAGTCAAGAGCCTCACCAGTATTAATTTTCCTAAAAACCCACAACAACCAACACAAACTCCGCACCCCACAGCCTTAACGCAGCAAACTAAACTTACGCATAGCAATATGTAAATTATTATCCCGTATGGGCACGTACATAAAATTAATGTAATAAGACATATTAATGTATAATAGTACATTATATTATATGCCCCATGCATATAAGCATGTACATTAAGTCATTAACAGTACATAGTACATGCAATTATTAATTGGACATAGCACATTAAGTCAAATCCACCCTCGTCAACATGCGTATCCC
564B	H3	KJ557413	H25	KJ557404	H23	a	R2	2.02684	28.5262	ATCTGAGGGGGCTTCTCAGTAGACAAAGCAACCCTCACCCGATTTTTTGCCTTCCACTTTATCCTCCCATTCATCATCACAGCACTAGCCATAACCCACCTCCTTTTCCTCCACGAAACAGGATCCAACAACCCAACAGGAATCCCATCAGACATAGACAAAATCCCATTCCACCCCTACTACACCATCAAAGACATCCTAGGAATACTACTACTAATCCTAATCCTAATACTACTAGTACTATTCATACCCGACCTACTCGGAGACCCGGACAACTACACCCCAGCAATCTATCATATACTTCTCCCTCATCCTAGTACTGATACCAGCAGCTAGCATGATCGAAAACAACCTCCTAAAATGAAGACAGGTCTTTGTAGTACACTAAATACGCTGGTC…	ATCTGAGGGGGCTTCTCAGTAGACAAAGCAACCCTCACCCGATTTTTTGCCTTCCACTTTATCCTCCCATTCATCATCACAGCACTAGCCATAACCCACCTCCTTTTCCTCCACGAAACAGGATCCAACAACCCAACAGGAATCCCATCAGACATAGACAAAATCCCATTCCACCCCTACTACACCATCAAAGACATCCTAGGAATACTACTACTAATCCTAATCCTAATACTACTAGTACTATTCATACCCGACCTACTCGGAGACCCGGACAACTACACCCCAGCAATCTATCATATACTTCTCCCTCATCCTAGTACTGATACCAGCAGCTAGCATGATCGAAAACAACCTCCTAAAATGAAGACAGGTCTTTGTAGTACACTAAATACGCTGGTC…	AGGCGCTATTAATATAGCTCCACAAAAGTCAAGAGCCTCACCAGTATTAATTTTCCTAAAAACCCACAACAACCAACACAAACTCCGCACCCCACAGCCTTAACGCAGCAAACTAAACTTACGCATAGCAATATGTAAATTATTATCCCGTATGGGCACGTACATAAAATTAATGTAATAAGACATATTAATGTATAATAGTACATTATATTATATGCCCCATGCATATAAGCATGTACATTAAGTCATTAACAGTACATAGTACATGCAATTATTAATTGGACATAGCACATTAAGTCAAATCCACCCTCGTCAACATGCGTATCCC
605	H11	KJ557421	H21	KJ557400	H24	d	R2	2.12732	28.7676	ATCTGAGGGGGCTTCTCAGTAGACAAAGCAACCCTCACCCGATTTTTTGCCTTCCACTTTATCCTCCCATTCATCATCACAGCACTAGCCATAACCCACCTCCTTTTCCTCCACGAAACAGGATCCAACAACCCAACAGGAATCCCATCAGACATAGACAAAATCCCATTCCATCCCTACTACACCATCAAAGATATCCTAGGAGTACTACTACTAATCCTAATCCTAATACTACTAGTATTATTCATACCCGACCTACTCGGAGACCCGGACAACTACACCCCAGCAATCTATCATATACTTCTCCCTCATCCTAGTACTGATACCAGCAGCTAGCATGATCGAAAACAACCTCCTAAAATGAAGACAGGTCTTTGTAGTACACTAAATACGCTGGTC…	ATCTGAGGGGGCTTCTCAGTAGACAAAGCAACCCTCACCCGATTTTTTGCCTTCCACTTTATCCTCCCATTCATCATCACAGCACTAGCCATAACCCACCTCCTTTTCCTCCACGAAACAGGATCCAACAACCCAACAGGAATCCCATCAGACATAGACAAAATCCCATTCCATCCCTACTACACCATCAAAGATATCCTAGGAGTACTACTACTAATCCTAATCCTAATACTACTAGTATTATTCATACCCGACCTACTCGGAGACCCGGACAACTACACCCCAGCAATCTATCATATACTTCTCCCTCATCCTAGTACTGATACCAGCAGCTAGCATGATCGAAAACAACCTCCTAAAATGAAGACAGGTCTTTGTAGTACACTAAATACGCTGGTC…	AGGCGCTATTAATATAGCTCCACAAAAGTCAAGAGCCTCACCAGTATTAATTTTCCTAAAAACCCACAACAACCAACACAAACTCCGCACTCCACAGCCTTAACGCAGCAAACTAAACTTACACATAGCAATATGTAAATTATTATCCCATGCGGATACGTACATAAAATTAATGTAATAAGACATATTAATGTATAATAGTACATTATATTATATGCCCCATGCATATAAGCATGTATATTAAGTCATTAATAGTACATAGTACATACAGTTATTAATTGGACATAGCACATTAAGTCAAATCTACCCTCGTCAACATGCGTATCCC
MH002	H11	KJ557421	H13	KJ557392	H25	d	R2	1.16808	29.8208	ATCTGAGGGGGCTTCTCAGTAGACAAAGCAACCCTCACCCGATTTTTTGCCTTCCACTTTATCCTCCCATTCATCATCACAGCACTAGCCATAACCCACCTCCTTTTCCTCCACGAAACAGGATCCAACAACCCAACAGGAATCCCATCAGACATAGACAAAATCCCATTCCATCCCTACTACACCATCAAAGATATCCTAGGAGTACTACTACTAATCCTAATCCTAATACTACTAGTATTATTCATACCCGACCTACTCGGAGACCCGGACAACTACACCCCAGCAATCTATCATATACTTCTCCCTCATCCTAGTACTGATACCAGCAGCTAGCATGATCGAAAACAACCTCCTAAAATGAAGACAGGTCTTTGTAGTACACTAAATACGCTGGTC…	ATCTGAGGGGGCTTCTCAGTAGACAAAGCAACCCTCACCCGATTTTTTGCCTTCCACTTTATCCTCCCATTCATCATCACAGCACTAGCCATAACCCACCTCCTTTTCCTCCACGAAACAGGATCCAACAACCCAACAGGAATCCCATCAGACATAGACAAAATCCCATTCCATCCCTACTACACCATCAAAGATATCCTAGGAGTACTACTACTAATCCTAATCCTAATACTACTAGTATTATTCATACCCGACCTACTCGGAGACCCGGACAACTACACCCCAGCAATCTATCATATACTTCTCCCTCATCCTAGTACTGATACCAGCAGCTAGCATGATCGAAAACAACCTCCTAAAATGAAGACAGGTCTTTGTAGTACACTAAATACGCTGGTC…	AGGCGCTATCAATATAGCTCCACAAAAGTCAAGAGCCTCACCAGTATTAATTTTCCTAAAAACCCACAACAACCAACACAAACTCCGCACTCCACAGCCTTAACGCAGCAAACTAAACTTACACATAGCAATATGTAAATTATTATCCCATGCAGGTACGTACATAAAATTAATGTAATAAGACATATTAATGTATAATAGTACATTATATTATATGCCCCATGCGTATAAGCATGTATATTAAATCATTAATAGTACATAGTACATACAGTTATTGATCGGACATAGCACATTAAGTCAAATCTACCCTTGTCAACATGCGTATCCC
MH003	H12	KJ557422	H11	KJ557390	H26	c	R2	1.16938	29.8211	ATCTGAGGGGGCTTCTCAGTAGACAAAGCAACCCTCACCCGATTTTTTGCCTTCCACTTTATCCTCCCATTCATCATCACAGCGCTAGCTATAACCCACCTCCTTTTCCTCCACGAAACAGGATCCAACAACCCAACAGGAATCCCATCAGACATGGACAAAATCCCATTCCACCCCTACTACACCATCAAAGACATCCTAGGAATGCTACTACTAATCCTAATCCTAATGCTACTAGTACTATTCACACCCGACCTACTCGGAGACCCGGACAACTATACCCCAGCAATCTATCATATACTTCTTCCTCATCCTAGTACTGATACCAGCAGCTAGCATGATCGAAAACAACCTCCTAAAATGAAGACAGGTCTTTGTAGTACACTAAATACGCTGGTC…	ATCTGAGGGGGCTTCTCAGTAGACAAAGCAACCCTCACCCGATTTTTTGCCTTCCACTTTATCCTCCCATTCATCATCACAGCGCTAGCTATAACCCACCTCCTTTTCCTCCACGAAACAGGATCCAACAACCCAACAGGAATCCCATCAGACATGGACAAAATCCCATTCCACCCCTACTACACCATCAAAGACATCCTAGGAATGCTACTACTAATCCTAATCCTAATGCTACTAGTACTATTCACACCCGACCTACTCGGAGACCCGGACAACTATACCCCAGCAATCTATCATATACTTCTTCCTCATCCTAGTACTGATACCAGCAGCTAGCATGATCGAAAACAACCTCCTAAAATGAAGACAGGTCTTTGTAGTACACTAAATACGCTGGTC…	AGGCGCTATTAATATAGCTCCACAAAAGTCAAGAGCCTCACCAGTATTAATTTTCCTAAAAACCCACAACAACCAACACAAACTCCGCACCCCACAGCCTTAACGCAATAAACTAAACTTACACACAGTAATGTGTAAATTACTATCCCACGTGGGTACGTACATAAAATTAATGTAATAAGACATACTAATGTATAATAGTACATTATATTATATGCCCCATGCATATAGGCATGTACATTAAGTCATTGACAGTACATAGTACATGCAGTTATTAATTGGACATAGCACATTAAGTCAAATTTATCCTCGTCAACATGCGTATCCC
OJ008	N/A	N/A	H26	KJ557405	H15	a	R2	2.14413	27.9934	NNNNNNNNNNNNNNNNNNNNNNNNNNNNNNNNNNNNNNNNNNNNNNNNNNNNNNNNNNNNNNNNNNNNNNNNNNNNNNNNNNNNNNNNNNNNNNNNNNNNNNNNNNNNNNNNNNNNNNNNNNNNNNNNNNNNNNNNNNNNNNNNNNNNNNNNNNNNNNNNNNNNNNNNNNNNNNNNNNNNNNNNNNNNNNNNNNNNNNNNNNNNNNNNNNNNNNNNNNNNNNNNNNNNNNNNNNNNNNNNNNNNNNNNNNNNNNNNNNNNNNNNNNNNNNNNNNNNNNNNNNNNNNNNNNNNNNNNNNNNNNNNNNNNNNNNNNNNNNNNNNNNNNNNNNNNNNNNNNNNNNNNNNNNNNNNNNNNNNNNNNNNNNNNNNNNNNNNNNNNNNNNNNNNNNNNNNNNNNN…	NNNNNNNNNNNNNNNNNNNNNNNNNNNNNNNNNNNNNNNNNNNNNNNNNNNNNNNNNNNNNNNNNNNNNNNNNNNNNNNNNNNNNNNNNNNNNNNNNNNNNNNNNNNNNNNNNNNNNNNNNNNNNNNNNNNNNNNNNNNNNNNNNNNNNNNNNNNNNNNNNNNNNNNNNNNNNNNNNNNNNNNNNNNNNNNNNNNNNNNNNNNNNNNNNNNNNNNNNNNNNNNNNNNNNNNNNNNNNNNNNNNNNNNNNNNNNNNNNNNNNNNNNNNNNNNNNNNNNNNNNNNNNNNNNNNNNNNNNNNNNNNNNNNNNNNNNNNNNNNNNNNNNNNNNNNNNNNNNNNNNNNNNNNNNNNNNNNNNNNNNNNNNNNNNNNNNNNNNNNNNNNNNNNNNNNNNNNNNNN…	AGGCGCTATTAATATAGCTCCACAAAAGTCAAGAGCCTCACCAGTATTAATTTTCCTAAAAACCCACAACAACCAACACAAACTCCGCACCCCACAGCCTTAACGCAGCAAACTAAACTTACGCATAGCAATATGTAAATTATTATCCCGTATGGGCACGTACATAAAATTAATGTAATAAGACATATTAATGTATAATAGTACATTATATTATATGCCCCATGCATATAAGCATGTACATTAAGTCATTAACAGTACATAGTACATGCAATTATTAATTGGACATAGCACATTAAGTCAAATCCACCCTTGTCAACATGCGTATCCC
OJ027	N/A	N/A	H24	KJ557403	H27	d	R2	2.14371	27.9931	NNNNNNNNNNNNNNNNNNNNNNNNNNNNNNNNNNNNNNNNNNNNNNNNNNNNNNNNNNNNNNNNNNNNNNNNNNNNNNNNNNNNNNNNNNNNNNNNNNNNNNNNNNNNNNNNNNNNNNNNNNNNNNNNNNNNNNNNNNNNNNNNNNNNNNNNNNNNNNNNNNNNNNNNNNNNNNNNNNNNNNNNNNNNNNNNNNNNNNNNNNNNNNNNNNNNNNNNNNNNNNNNNNNNNNNNNNNNNNNNNNNNNNNNNNNNNNNNNNNNNNNNNNNNNNNNNNNNNNNNNNNNNNNNNNNNNNNNNNNNNNNNNNNNNNNNNNNNNNNNNNNNNNNNNNNNNNNNNNNNNNNNNNNNNNNNNNNNNNNNNNNNNNNNNNNNNNNNNNNNNNNNNNNNNNNNNNNNNNN…	NNNNNNNNNNNNNNNNNNNNNNNNNNNNNNNNNNNNNNNNNNNNNNNNNNNNNNNNNNNNNNNNNNNNNNNNNNNNNNNNNNNNNNNNNNNNNNNNNNNNNNNNNNNNNNNNNNNNNNNNNNNNNNNNNNNNNNNNNNNNNNNNNNNNNNNNNNNNNNNNNNNNNNNNNNNNNNNNNNNNNNNNNNNNNNNNNNNNNNNNNNNNNNNNNNNNNNNNNNNNNNNNNNNNNNNNNNNNNNNNNNNNNNNNNNNNNNNNNNNNNNNNNNNNNNNNNNNNNNNNNNNNNNNNNNNNNNNNNNNNNNNNNNNNNNNNNNNNNNNNNNNNNNNNNNNNNNNNNNNNNNNNNNNNNNNNNNNNNNNNNNNNNNNNNNNNNNNNNNNNNNNNNNNNNNNNNNNNNNN…	AGGCGCTATTAATATAGCTCCACAAAAGTCAAGAGCCTCACCAGTATTAATTTTCCTAAAAACCCACAACAACCAACACAAACTCCGCACTCCACAGCCTTAACGCAGCAAACTAAACTTACACATAGCAATATGTAAATTATTATCCCATGCAGATACGTACATAAAATTAATGTAATAAGACATATTAATGTATAATAGTACATTATATTATATGCCCCATGCNTATAAGCATGTATATTAAGTCATTAACAGTACATAGTACATACAGTTATTAATTGGACATAGCACATTAAGTCAAATCTACCCTNGTCAACATGCGTATCCC
OJ031	H6	KJ557416	H8	KJ557387	H28	a	R2	1.40264	28.5723	ATCTGAGGGGGCTTCTCAGTAGACAAAGCAACCCTCACCCGATTTTTTGCCTTCCACTTTATCCTCCCATTCATCATCACAGCACTAGCCATAACCCACCTCCTTTTCCTCCACGAAACAGGATCCAACAACCCAACAGGAATCCCATCAGACATAGACAAAATCCCATTCCACCCCTACTACACCATCAAAGACATCCTAGGAATACTACTACTAATCCTAATCCTAATACTACTAGTACTATTCATACCCGACCTACTCGGAGACCCGGACAACTACACCCCAGCAATCTATCATATACTTCTCCCTCATCCTAGTACTGATACCAGCAGCTAGCATGATCGAAAACAACCTCCTAAAATGAAGACAGGTCTTTGTAGTACACTAAATACGCTGGTC…	ATCTGAGGGGGCTTCTCAGTAGACAAAGCAACCCTCACCCGATTTTTTGCCTTCCACTTTATCCTCCCATTCATCATCACAGCACTAGCCATAACCCACCTCCTTTTCCTCCACGAAACAGGATCCAACAACCCAACAGGAATCCCATCAGACATAGACAAAATCCCATTCCACCCCTACTACACCATCAAAGACATCCTAGGAATACTACTACTAATCCTAATCCTAATACTACTAGTACTATTCATACCCGACCTACTCGGAGACCCGGACAACTACACCCCAGCAATCTATCATATACTTCTCCCTCATCCTAGTACTGATACCAGCAGCTAGCATGATCGAAAACAACCTCCTAAAATGAAGACAGGTCTTTGTAGTACACTAAATACGCTGGTC…	AGGCGCTATTAATATAGCTCCACAAAAGTCAAGAGCCTCACCAGTATTAATTTTCCTAAAAACCCACAACAACCAACACAAACTCCGCACCCCACAGCCTTAACGCAGCAAACTAAACTTACGCATAGCAATATGTAAATTATTATCCCATATGGGTACGTACATAAAATTAATGTAATAAGACATATTAATGTATAATAGTACATTATATTATATGCCCCATGCATATAAGCATGTACATTAAGTCATTAACAGTACATAGTACATGCAGTCATTAATTGGACATAGCACATTAAGTCAAATCTACCCTCGTCAACATGCGTATCCC
107Ema	H12	KJ557422	H12	KJ557391	H29	c	R3	0.055367	27.6144	ATCTGAGGGGGCTTCTCAGTAGACAAAGCAACCCTCACCCGATTTTTTGCCTTCCACTTTATCCTCCCATTCATCATCACAGCGCTAGCTATAACCCACCTCCTTTTCCTCCACGAAACAGGATCCAACAACCCAACAGGAATCCCATCAGACATGGACAAAATCCCATTCCACCCCTACTACACCATCAAAGACATCCTAGGAATGCTACTACTAATCCTAATCCTAATGCTACTAGTACTATTCACACCCGACCTACTCGGAGACCCGGACAACTATACCCCAGCAATCTATCATATACTTCTTCCTCATCCTAGTACTGATACCAGCAGCTAGCATGATCGAAAACAACCTCCTAAAATGAAGACAGGTCTTTGTAGTACACTAAATACGCTGGTC…	ATCTGAGGGGGCTTCTCAGTAGACAAAGCAACCCTCACCCGATTTTTTGCCTTCCACTTTATCCTCCCATTCATCATCACAGCGCTAGCTATAACCCACCTCCTTTTCCTCCACGAAACAGGATCCAACAACCCAACAGGAATCCCATCAGACATGGACAAAATCCCATTCCACCCCTACTACACCATCAAAGACATCCTAGGAATGCTACTACTAATCCTAATCCTAATGCTACTAGTACTATTCACACCCGACCTACTCGGAGACCCGGACAACTATACCCCAGCAATCTATCATATACTTCTTCCTCATCCTAGTACTGATACCAGCAGCTAGCATGATCGAAAACAACCTCCTAAAATGAAGACAGGTCTTTGTAGTACACTAAATACGCTGGTC…	AGGCGCTATTAATATAGCTCCACAAAAGTCAAGAGCCTCACCAGTATTAATTTTCCTAAAAACCCACAACAACCAACACAAACTCCGCACCCCACAGCCTTAACGCAATAAACTAAACTTACACACAGTAATGTGTAAATTACTATCCCACGTGGGTACGTACATAAAATTAATGTAATAAGACATACTAATGTATAATAGTACATTATATTATATGCCCCATGCATATAGGCATGTACATTAAGTCATTGACAGTACATAGTACATGCAGTTATTAATTGGACATAGCACATTAAGTCAAATCCATCCTCGTCAACATGCGTATCCC
GP615	H8	KJ557418	H4	KJ557383	H30	e	R3	26.2593	0.77292	ATCTGAGGGGGCTTCTCAGTAGACAAAGCAACCCTCACCCGATTTTTTGCCTTCCACTTTATCCTCCCATTCACCATCACAGCACTAGCTATAACCCACCTCCTTTTCCTCCACGAAACAGGATCCAACAACCCAACAGGAATCCCATCAGACATAGACAAAATCCCATTCCACCCCTACTACACCATCAAAGACATCCTAGGAATGCTACTACTAATCCTAATCCTGATACTACTAGTACTATTCACACCCGACCTACTCGGAGACCCGGACAACTATACCCCAGCAATCTATCATATACTTCTCCCTCATCCTAGTACTGATACCAGCAGCTAGCATGATCGAAAATAACCTCCTAAAATGAAGACAGGTCTTTGTAGTACACTAAATACGCTGGTC…	ATCTGAGGGGGCTTCTCAGTAGACAAAGCAACCCTCACCCGATTTTTTGCCTTCCACTTTATCCTCCCATTCACCATCACAGCACTAGCTATAACCCACCTCCTTTTCCTCCACGAAACAGGATCCAACAACCCAACAGGAATCCCATCAGACATAGACAAAATCCCATTCCACCCCTACTACACCATCAAAGACATCCTAGGAATGCTACTACTAATCCTAATCCTGATACTACTAGTACTATTCACACCCGACCTACTCGGAGACCCGGACAACTATACCCCAGCAATCTATCATATACTTCTCCCTCATCCTAGTACTGATACCAGCAGCTAGCATGATCGAAAATAACCTCCTAAAATGAAGACAGGTCTTTGTAGTACACTAAATACGCTGGTC…	AGGCGCTATTAATATAGCTCCACAAAAGTCAAGAGCCTCACCAGTATTAATTTTCCTAAAAATCCACAACAACCAACACAAACTCCGCACCCCACAGCCTTANCGCAGCAAACTAAACTTACACATAGCAATGTGTAAATTATTATCCCACGTGGGTATGTACATAAAGTTAATGTAATAAGACATACTAATGTATAATAGTACATTATATTATATGCCCCATGCATATAAGCATGTACATTAGGTCATTGACAGTACATAGTGCATGCAGTTATTAGTTGGACATAGCACATTGAGTCAAATCTACCCTCGTCAACATGCGTATCCC
GP616	H8	KJ557418	H4	KJ557383	H30	e	R3	26.7955	0.87691	ATCTGAGGGGGCTTCTCAGTAGACAAAGCAACCCTCACCCGATTTTTTGCCTTCCACTTTATCCTCCCATTCACCATCACAGCACTAGCTATAACCCACCTCCTTTTCCTCCACGAAACAGGATCCAACAACCCAACAGGAATCCCATCAGACATAGACAAAATCCCATTCCACCCCTACTACACCATCAAAGACATCCTAGGAATGCTACTACTAATCCTAATCCTGATACTACTAGTACTATTCACACCCGACCTACTCGGAGACCCGGACAACTATACCCCAGCAATCTATCATATACTTCTCCCTCATCCTAGTACTGATACCAGCAGCTAGCATGATCGAAAATAACCTCCTAAAATGAAGACAGGTCTTTGTAGTACACTAAATACGCTGGTC…	ATCTGAGGGGGCTTCTCAGTAGACAAAGCAACCCTCACCCGATTTTTTGCCTTCCACTTTATCCTCCCATTCACCATCACAGCACTAGCTATAACCCACCTCCTTTTCCTCCACGAAACAGGATCCAACAACCCAACAGGAATCCCATCAGACATAGACAAAATCCCATTCCACCCCTACTACACCATCAAAGACATCCTAGGAATGCTACTACTAATCCTAATCCTGATACTACTAGTACTATTCACACCCGACCTACTCGGAGACCCGGACAACTATACCCCAGCAATCTATCATATACTTCTCCCTCATCCTAGTACTGATACCAGCAGCTAGCATGATCGAAAATAACCTCCTAAAATGAAGACAGGTCTTTGTAGTACACTAAATACGCTGGTC…	AGGCGCTATTAATATAGCTCCACAAAAGTCAAGAGCCTCACCAGTATTAATTTTCCTAAAAATCCACAACAACCAACACAAACTCCGCACCCCACAGCCTTANCGCAGCAAACTAAACTTACACATAGCAATGTGTAAATTATTATCCCACGTGGGTATGTACATAAAGTTAATGTAATAAGACATACTAATGTATAATAGTACATTATATTATATGCCCCATGCATATAAGCATGTACATTAGGTCATTGACAGTACATAGTGCATGCAGTTATTAGTTGGACATAGCACATTGAGTCAAATCTACCCTCGTCAACATGCGTATCCC
Maiko	H1	KJ557411	H17	KJ557396	H31	b	R3	26.5768	-0.734155	ATCTGAGGGGGCTTCTCAGTAGACAAAGCAACCCTCACCCGATTTTTTGCCTTCCACTTTATCCTCCCATTCATCATCACAGCACTAGCCATAACCCACCTCCTTTTCCTCCACGAAACAGGATCCAACAACCCAACAGGAATCCCATCAGACATAGACAAAATCCCATTCCACCCCTACTACACCATCAAAGACATCCTAGGAATACTACTACTAATCCTAATCCTAATACTACTAGTATTATTCATACCCGACCTACTCGGAGACCCGGACAACTACACCCCAGCAATCTATCATATACTTCTCCCTCATCCTAGTACTGATACCAGCAGCTAGCATGATCGAAAACAACCTCCTAAAATGAAGACAGGTCTTTGTAGTACACTAAATACGCTGGTC…	ATCTGAGGGGGCTTCTCAGTAGACAAAGCAACCCTCACCCGATTTTTTGCCTTCCACTTTATCCTCCCATTCATCATCACAGCACTAGCCATAACCCACCTCCTTTTCCTCCACGAAACAGGATCCAACAACCCAACAGGAATCCCATCAGACATAGACAAAATCCCATTCCACCCCTACTACACCATCAAAGACATCCTAGGAATACTACTACTAATCCTAATCCTAATACTACTAGTATTATTCATACCCGACCTACTCGGAGACCCGGACAACTACACCCCAGCAATCTATCATATACTTCTCCCTCATCCTAGTACTGATACCAGCAGCTAGCATGATCGAAAACAACCTCCTAAAATGAAGACAGGTCTTTGTAGTACACTAAATACGCTGGTC…	AGGCGCTATTAATATAGCTCCACAAAAGTCAAGAGCCTCACCAGTATTAATTTTCCTAAAAACCCACAACAACCAACACAAACTCCGCACCCCACAGCCTTAACGCAGCAAACTAAACTTACACATAGCAATATGTAAATTATTATCCCATGCAGGTACGTACATAAAATTAATGTAATAAGACATATTAATGTATAATAGTACATTATATTATATGCCCCATGCATATAAGCATGTCCATCAGGTCATTAATAGTACATAGTACATGCAGTTATTAATTGGACATAGCACATTGAGTCAAATCCACCCTCGTCAACATGCGTATCCC
OJ012	N/A	N/A	H12	KJ557391	H32	c	R3	-3.34966	26.4374	NNNNNNNNNNNNNNNNNNNNNNNNNNNNNNNNNNNNNNNNNNNNNNNNNNNNNNNNNNNNNNNNNNNNNNNNNNNNNNNNNNNNNNNNNNNNNNNNNNNNNNNNNNNNNNNNNNNNNNNNNNNNNNNNNNNNNNNNNNNNNNNNNNNNNNNNNNNNNNNNNNNNNNNNNNNNNNNNNNNNNNNNNNNNNNNNNNNNNNNNNNNNNNNNNNNNNNNNNNNNNNNNNNNNNNNNNNNNNNNNNNNNNNNNNNNNNNNNNNNNNNNNNNNNNNNNNNNNNNNNNNNNNNNNNNNNNNNNNNNNNNNNNNNNNNNNNNNNNNNNNNNNNNNNNNNNNNNNNNNNNNNNNNNNNNNNNNNNNNNNNNNNNNNNNNNNNNNNNNNNNNNNNNNNNNNNNNNNNNN…	NNNNNNNNNNNNNNNNNNNNNNNNNNNNNNNNNNNNNNNNNNNNNNNNNNNNNNNNNNNNNNNNNNNNNNNNNNNNNNNNNNNNNNNNNNNNNNNNNNNNNNNNNNNNNNNNNNNNNNNNNNNNNNNNNNNNNNNNNNNNNNNNNNNNNNNNNNNNNNNNNNNNNNNNNNNNNNNNNNNNNNNNNNNNNNNNNNNNNNNNNNNNNNNNNNNNNNNNNNNNNNNNNNNNNNNNNNNNNNNNNNNNNNNNNNNNNNNNNNNNNNNNNNNNNNNNNNNNNNNNNNNNNNNNNNNNNNNNNNNNNNNNNNNNNNNNNNNNNNNNNNNNNNNNNNNNNNNNNNNNNNNNNNNNNNNNNNNNNNNNNNNNNNNNNNNNNNNNNNNNNNNNNNNNNNNNNNNNNNN…	AGGCGCTATTAATATAGCTCCACAAAAGTCAAGAGCCTCACCAGTATTAATTTTCCTAAAAACCCACAACAACCAACACAAACTCCGCACCCCACAGCCTTAACGCAATAAACTAAACTTACACACAGTAATGTGTAAATTACTATCCCACGTGGGTACGTACATAAAATTAATGTAATAAGACATACTAATGTATAATAGTACATTATATTATATGCCCCATGCATATAGGCATGTACATTAAGTCATTGACAGTACATAGTACATGCAGTTATTAATTGGACATAGCACATTAAGTCAAATCCATCCTCGTCAACATGCGTATCCC
OJ029	H6	KJ557416	H8	KJ557387	H28	a	R3	-2.13573	26.0414	ATCTGAGGGGGCTTCTCAGTAGACAAAGCAACCCTCACCCGATTTTTTGCCTTCCACTTTATCCTCCCATTCATCATCACAGCACTAGCCATAACCCACCTCCTTTTCCTCCACGAAACAGGATCCAACAACCCAACAGGAATCCCATCAGACATAGACAAAATCCCATTCCACCCCTACTACACCATCAAAGACATCCTAGGAATACTACTACTAATCCTAATCCTAATACTACTAGTACTATTCATACCCGACCTACTCGGAGACCCGGACAACTACACCCCAGCAATCTATCATATACTTCTCCCTCATCCTAGTACTGATACCAGCAGCTAGCATGATCGAAAACAACCTCCTAAAATGAAGACAGGTCTTTGTAGTACACTAAATACGCTGGTC…	ATCTGAGGGGGCTTCTCAGTAGACAAAGCAACCCTCACCCGATTTTTTGCCTTCCACTTTATCCTCCCATTCATCATCACAGCACTAGCCATAACCCACCTCCTTTTCCTCCACGAAACAGGATCCAACAACCCAACAGGAATCCCATCAGACATAGACAAAATCCCATTCCACCCCTACTACACCATCAAAGACATCCTAGGAATACTACTACTAATCCTAATCCTAATACTACTAGTACTATTCATACCCGACCTACTCGGAGACCCGGACAACTACACCCCAGCAATCTATCATATACTTCTCCCTCATCCTAGTACTGATACCAGCAGCTAGCATGATCGAAAACAACCTCCTAAAATGAAGACAGGTCTTTGTAGTACACTAAATACGCTGGTC…	AGGCGCTATTAATATAGCTCCACAAAAGTCAAGAGCCTCACCAGTATTAATTTTCCTAAAAACCCACAACAACCAACACAAACTCCGCACCCCACAGCCTTAACGCAGCAAACTAAACTTACGCATAGCAATATGTAAATTATTATCCCATATGGGTACGTACATAAAATTAATGTAATAAGACATATTAATGTATAATAGTACATTATATTATATGCCCCATGCATATAAGCATGTACATTAAGTCATTAACAGTACATAGTACATGCAGTCATTAATTGGACATAGCACATTAAGTCAAATCTACCCTCGTCAACATGCGTATCCC
OJ030	N/A	N/A	H23	KJ557402	H33	d	R3	-2.1358	26.0428	NNNNNNNNNNNNNNNNNNNNNNNNNNNNNNNNNNNNNNNNNNNNNNNNNNNNNNNNNNNNNNNNNNNNNNNNNNNNNNNNNNNNNNNNNNNNNNNNNNNNNNNNNNNNNNNNNNNNNNNNNNNNNNNNNNNNNNNNNNNNNNNNNNNNNNNNNNNNNNNNNNNNNNNNNNNNNNNNNNNNNNNNNNNNNNNNNNNNNNNNNNNNNNNNNNNNNNNNNNNNNNNNNNNNNNNNNNNNNNNNNNNNNNNNNNNNNNNNNNNNNNNNNNNNNNNNNNNNNNNNNNNNNNNNNNNNNNNNNNNNNNNNNNNNNNNNNNNNNNNNNNNNNNNNNNNNNNNNNNNNNNNNNNNNNNNNNNNNNNNNNNNNNNNNNNNNNNNNNNNNNNNNNNNNNNNNNNNNNNN…	NNNNNNNNNNNNNNNNNNNNNNNNNNNNNNNNNNNNNNNNNNNNNNNNNNNNNNNNNNNNNNNNNNNNNNNNNNNNNNNNNNNNNNNNNNNNNNNNNNNNNNNNNNNNNNNNNNNNNNNNNNNNNNNNNNNNNNNNNNNNNNNNNNNNNNNNNNNNNNNNNNNNNNNNNNNNNNNNNNNNNNNNNNNNNNNNNNNNNNNNNNNNNNNNNNNNNNNNNNNNNNNNNNNNNNNNNNNNNNNNNNNNNNNNNNNNNNNNNNNNNNNNNNNNNNNNNNNNNNNNNNNNNNNNNNNNNNNNNNNNNNNNNNNNNNNNNNNNNNNNNNNNNNNNNNNNNNNNNNNNNNNNNNNNNNNNNNNNNNNNNNNNNNNNNNNNNNNNNNNNNNNNNNNNNNNNNNNNNNN…	AGGCGCTATCAATATAGCTCCACAAAAGTCAAGAGCCTCACCAGTATTAATTTTCCTAAAAACCCACAACAACCAACACAAACTCCGCACTCCACAGCCTTAACGCAGCAAACTAAACTTACACATAGCAATATGTAAATTATTATCCCATGCAGGTACGTACATAAAATTAATGTAATAAGACATATTAATGTATAATAGTACATTATATTATATGCCCCATGCNTATAAGCATGTATATTAAATCATTAATAGTACATAGTACATACAGTTATTGATCGGACATAGCACATTAAGTCAAATCTACCCTNGTCAACATGCGTATCCC
TLA617	H10	KJ557420	H5	KJ557384	H34	e	R3	-1.33822	25.9313	ATCTGAGGGGGCTTCTCAGTAGACAAAGCAACCCTCACCCGATTTTTTGCCTTCCACTTTATCCTCCCATTCATCATCACAGCACTAGCTATAACCCACCTCCTTTTCCTCCACGAAACAGGATCCAACAACCCAACAGGAATCCCATCAGACATAGACAAAATCCCATTCCACCCCTACTACACCATCAAAGACATCCTAGGAATGCTACTACTAATCCTAATCCTGATACTACTAGTACTATTCACACCCGACCTACTCGGAGACCCGGACAACTATACCCCAGCAATCTATCATATACTTCTCCCTCATCCTAGTACTGATACCAGCAGCTAGCATGATCGAAAATAACCTCCTAAAATGAAGACAGGTCTTTGTAGTACACTAAATACGCTGGTC…	ATCTGAGGGGGCTTCTCAGTAGACAAAGCAACCCTCACCCGATTTTTTGCCTTCCACTTTATCCTCCCATTCATCATCACAGCACTAGCTATAACCCACCTCCTTTTCCTCCACGAAACAGGATCCAACAACCCAACAGGAATCCCATCAGACATAGACAAAATCCCATTCCACCCCTACTACACCATCAAAGACATCCTAGGAATGCTACTACTAATCCTAATCCTGATACTACTAGTACTATTCACACCCGACCTACTCGGAGACCCGGACAACTATACCCCAGCAATCTATCATATACTTCTCCCTCATCCTAGTACTGATACCAGCAGCTAGCATGATCGAAAATAACCTCCTAAAATGAAGACAGGTCTTTGTAGTACACTAAATACGCTGGTC…	AGGCGCTATTAATATAGCTCCACAAAAGTCAAGAGCCTCACCAGTATTAATTTTCCTAAAAATCCACAACAACCAACACAAACTCCGCACCCCACAGCCTTAACGCAGCAAACTAAACTTACACATAGCAATGTGTAAATTATTATCCCACGTGGGTATGTACATAAAGTTAATGTAATAAGACATACTAATGTATAATAGTACATTATATTATATGCCCCATGCATATAAGCATGTACATTAGGTCATTGACAGTACATAGTGCATGCAGTTATTAGTTGGACATAGCACATTGAGTCAAATCTACCCTCGTCAACATGCGTATCCC
OJ002	N/A	N/A	H7	KJ557386	H35	e	R4	-1.31971	22.0449	NNNNNNNNNNNNNNNNNNNNNNNNNNNNNNNNNNNNNNNNNNNNNNNNNNNNNNNNNNNNNNNNNNNNNNNNNNNNNNNNNNNNNNNNNNNNNNNNNNNNNNNNNNNNNNNNNNNNNNNNNNNNNNNNNNNNNNNNNNNNNNNNNNNNNNNNNNNNNNNNNNNNNNNNNNNNNNNNNNNNNNNNNNNNNNNNNNNNNNNNNNNNNNNNNNNNNNNNNNNNNNNNNNNNNNNNNNNNNNNNNNNNNNNNNNNNNNNNNNNNNNNNNNNNNNNNNNNNNNNNNNNNNNNNNNNNNNNNNNNNNNNNNNNNNNNNNNNNNNNNNNNNNNNNNNNNNNNNNNNNNNNNNNNNNNNNNNNNNNNNNNNNNNNNNNNNNNNNNNNNNNNNNNNNNNNNNNNNNNN…	NNNNNNNNNNNNNNNNNNNNNNNNNNNNNNNNNNNNNNNNNNNNNNNNNNNNNNNNNNNNNNNNNNNNNNNNNNNNNNNNNNNNNNNNNNNNNNNNNNNNNNNNNNNNNNNNNNNNNNNNNNNNNNNNNNNNNNNNNNNNNNNNNNNNNNNNNNNNNNNNNNNNNNNNNNNNNNNNNNNNNNNNNNNNNNNNNNNNNNNNNNNNNNNNNNNNNNNNNNNNNNNNNNNNNNNNNNNNNNNNNNNNNNNNNNNNNNNNNNNNNNNNNNNNNNNNNNNNNNNNNNNNNNNNNNNNNNNNNNNNNNNNNNNNNNNNNNNNNNNNNNNNNNNNNNNNNNNNNNNNNNNNNNNNNNNNNNNNNNNNNNNNNNNNNNNNNNNNNNNNNNNNNNNNNNNNNNNNNNN…	AGGCGCTATTAATATAGCTCCACAAAAGTCAAGAGCCTCACCAGTATTAATTTTCCTAAAAATCCACAACAACCAACACAAACTCCGCACCCCACAGCCTTAGCGCAGCAAACTAAACTTACACATAGCAATGTGTAAATTATTATCCCACGTGGGTATGTACATAAAGTTAATGTAATAAGACATACTAATGTATAATAGTACATTATATTATATGCCCCATGCATATAAGCATGTACATTAGGTCATTGACAGTACATAGTGCATGCAGTTATTAGTTGGACATAGCACATTGAGTCAAATCTACCCTCGTCAACATGCGTATCCC
OJ63	H11	KJ557421	H14	KJ557393	H36	d	R4	-2.29587	23.271	ATCTGAGGGGGCTTCTCAGTAGACAAAGCAACCCTCACCCGATTTTTTGCCTTCCACTTTATCCTCCCATTCATCATCACAGCACTAGCCATAACCCACCTCCTTTTCCTCCACGAAACAGGATCCAACAACCCAACAGGAATCCCATCAGACATAGACAAAATCCCATTCCATCCCTACTACACCATCAAAGATATCCTAGGAGTACTACTACTAATCCTAATCCTAATACTACTAGTATTATTCATACCCGACCTACTCGGAGACCCGGACAACTACACCCCAGCAATCTATCATATACTTCTCCCTCATCCTAGTACTGATACCAGCAGCTAGCATGATCGAAAACAACCTCCTAAAATGAAGACAGGTCTTTGTAGTACACTAAATACGCTGGTC…	ATCTGAGGGGGCTTCTCAGTAGACAAAGCAACCCTCACCCGATTTTTTGCCTTCCACTTTATCCTCCCATTCATCATCACAGCACTAGCCATAACCCACCTCCTTTTCCTCCACGAAACAGGATCCAACAACCCAACAGGAATCCCATCAGACATAGACAAAATCCCATTCCATCCCTACTACACCATCAAAGATATCCTAGGAGTACTACTACTAATCCTAATCCTAATACTACTAGTATTATTCATACCCGACCTACTCGGAGACCCGGACAACTACACCCCAGCAATCTATCATATACTTCTCCCTCATCCTAGTACTGATACCAGCAGCTAGCATGATCGAAAACAACCTCCTAAAATGAAGACAGGTCTTTGTAGTACACTAAATACGCTGGTC…	AGGCGCTATTAATATAGCTCCACAAAAGTCAAGAGCCTCACCAGTATTAATTTTCCTAAAAACCCACAACAACCAACACAAACTCCGCACTCCACAGCCTTAACGCAGCAAACTAAACTTACACATAGCAATATGTAAATTATTATCCCATGCAGGTACGTACATAAAATTAATGTAATAAGACATATTAATGTATAATAGTACATTATATTATATGCCCCATGCGTATAAGCATGTACATTAAATCATTAATAGTACATAGTACATACAGTTATTGATCGGACATAGCACATTAAGTCAAATCTACCCTTGTCAACATGCGTATCCC
PA004	H12	KJ557422	H10	KJ557389	H37	c	R4	-1.70696	25.1061	ATCTGAGGGGGCTTCTCAGTAGACAAAGCAACCCTCACCCGATTTTTTGCCTTCCACTTTATCCTCCCATTCATCATCACAGCGCTAGCTATAACCCACCTCCTTTTCCTCCACGAAACAGGATCCAACAACCCAACAGGAATCCCATCAGACATGGACAAAATCCCATTCCACCCCTACTACACCATCAAAGACATCCTAGGAATGCTACTACTAATCCTAATCCTAATGCTACTAGTACTATTCACACCCGACCTACTCGGAGACCCGGACAACTATACCCCAGCAATCTATCATATACTTCTTCCTCATCCTAGTACTGATACCAGCAGCTAGCATGATCGAAAACAACCTCCTAAAATGAAGACAGGTCTTTGTAGTACACTAAATACGCTGGTC…	ATCTGAGGGGGCTTCTCAGTAGACAAAGCAACCCTCACCCGATTTTTTGCCTTCCACTTTATCCTCCCATTCATCATCACAGCGCTAGCTATAACCCACCTCCTTTTCCTCCACGAAACAGGATCCAACAACCCAACAGGAATCCCATCAGACATGGACAAAATCCCATTCCACCCCTACTACACCATCAAAGACATCCTAGGAATGCTACTACTAATCCTAATCCTAATGCTACTAGTACTATTCACACCCGACCTACTCGGAGACCCGGACAACTATACCCCAGCAATCTATCATATACTTCTTCCTCATCCTAGTACTGATACCAGCAGCTAGCATGATCGAAAACAACCTCCTAAAATGAAGACAGGTCTTTGTAGTACACTAAATACGCTGGTC…	AGGCGCTATTAATATAGCTCCACAAAAGTCAAGAGCCTCACCAGTATTAATTTTCCTAAAAACCCACAACAACCAACACAAACTCCGCACCCCACAGCCTTAACGCAATAAACTAAACTTACACACAGTAATGTGTAAATTACTATCCCACGTGGGTACGTACATAAAATTAATGTAATAAGACATACTAATGTATAATAGTACATTATATTATATGCCCCATGCATATAGGCATGTACATTAAGTCATTGACAGTGCATAGTACATGCAGTTATTAATTGGACATAGCACATTAAGTCAAATCCATCCTCGTCAACATGCGTATCCC
PA013	H12	KJ557422	H12	KJ557391	H29	c	R4	-1.60171	24.9548	ATCTGAGGGGGCTTCTCAGTAGACAAAGCAACCCTCACCCGATTTTTTGCCTTCCACTTTATCCTCCCATTCATCATCACAGCGCTAGCTATAACCCACCTCCTTTTCCTCCACGAAACAGGATCCAACAACCCAACAGGAATCCCATCAGACATGGACAAAATCCCATTCCACCCCTACTACACCATCAAAGACATCCTAGGAATGCTACTACTAATCCTAATCCTAATGCTACTAGTACTATTCACACCCGACCTACTCGGAGACCCGGACAACTATACCCCAGCAATCTATCATATACTTCTTCCTCATCCTAGTACTGATACCAGCAGCTAGCATGATCGAAAACAACCTCCTAAAATGAAGACAGGTCTTTGTAGTACACTAAATACGCTGGTC…	ATCTGAGGGGGCTTCTCAGTAGACAAAGCAACCCTCACCCGATTTTTTGCCTTCCACTTTATCCTCCCATTCATCATCACAGCGCTAGCTATAACCCACCTCCTTTTCCTCCACGAAACAGGATCCAACAACCCAACAGGAATCCCATCAGACATGGACAAAATCCCATTCCACCCCTACTACACCATCAAAGACATCCTAGGAATGCTACTACTAATCCTAATCCTAATGCTACTAGTACTATTCACACCCGACCTACTCGGAGACCCGGACAACTATACCCCAGCAATCTATCATATACTTCTTCCTCATCCTAGTACTGATACCAGCAGCTAGCATGATCGAAAACAACCTCCTAAAATGAAGACAGGTCTTTGTAGTACACTAAATACGCTGGTC…	AGGCGCTATTAATATAGCTCCACAAAAGTCAAGAGCCTCACCAGTATTAATTTTCCTAAAAACCCACAACAACCAACACAAACTCCGCACCCCACAGCCTTAACGCAATAAACTAAACTTACACACAGTAATGTGTAAATTACTATCCCACGTGGGTACGTACATAAAATTAATGTAATAAGACATACTAATGTATAATAGTACATTATATTATATGCCCCATGCATATAGGCATGTACATTAAGTCATTGACAGTACATAGTACATGCAGTTATTAATTGGACATAGCACATTAAGTCAAATCCATCCTCGTCAACATGCGTATCCC
TL2	H12	KJ557422	H12	KJ557391	H29	c	R4	-1.91248	25.1072	ATCTGAGGGGGCTTCTCAGTAGACAAAGCAACCCTCACCCGATTTTTTGCCTTCCACTTTATCCTCCCATTCATCATCACAGCGCTAGCTATAACCCACCTCCTTTTCCTCCACGAAACAGGATCCAACAACCCAACAGGAATCCCATCAGACATGGACAAAATCCCATTCCACCCCTACTACACCATCAAAGACATCCTAGGAATGCTACTACTAATCCTAATCCTAATGCTACTAGTACTATTCACACCCGACCTACTCGGAGACCCGGACAACTATACCCCAGCAATCTATCATATACTTCTTCCTCATCCTAGTACTGATACCAGCAGCTAGCATGATCGAAAACAACCTCCTAAAATGAAGACAGGTCTTTGTAGTACACTAAATACGCTGGTC…	ATCTGAGGGGGCTTCTCAGTAGACAAAGCAACCCTCACCCGATTTTTTGCCTTCCACTTTATCCTCCCATTCATCATCACAGCGCTAGCTATAACCCACCTCCTTTTCCTCCACGAAACAGGATCCAACAACCCAACAGGAATCCCATCAGACATGGACAAAATCCCATTCCACCCCTACTACACCATCAAAGACATCCTAGGAATGCTACTACTAATCCTAATCCTAATGCTACTAGTACTATTCACACCCGACCTACTCGGAGACCCGGACAACTATACCCCAGCAATCTATCATATACTTCTTCCTCATCCTAGTACTGATACCAGCAGCTAGCATGATCGAAAACAACCTCCTAAAATGAAGACAGGTCTTTGTAGTACACTAAATACGCTGGTC…	AGGCGCTATTAATATAGCTCCACAAAAGTCAAGAGCCTCACCAGTATTAATTTTCCTAAAAACCCACAACAACCAACACAAACTCCGCACCCCACAGCCTTAACGCAATAAACTAAACTTACACACAGTAATGTGTAAATTACTATCCCACGTGGGTACGTACATAAAATTAATGTAATAAGACATACTAATGTATAATAGTACATTATATTATATGCCCCATGCATATAGGCATGTACATTAAGTCATTGACAGTACATAGTACATGCAGTTATTAATTGGACATAGCACATTAAGTCAAATCCATCCTCGTCAACATGCGTATCCC
TL2Ila	H11	KJ557421	H20	KJ557399	H38	d	R4	-0.8966	24.2703	ATCTGAGGGGGCTTCTCAGTAGACAAAGCAACCCTCACCCGATTTTTTGCCTTCCACTTTATCCTCCCATTCATCATCACAGCACTAGCCATAACCCACCTCCTTTTCCTCCACGAAACAGGATCCAACAACCCAACAGGAATCCCATCAGACATAGACAAAATCCCATTCCATCCCTACTACACCATCAAAGATATCCTAGGAGTACTACTACTAATCCTAATCCTAATACTACTAGTATTATTCATACCCGACCTACTCGGAGACCCGGACAACTACACCCCAGCAATCTATCATATACTTCTCCCTCATCCTAGTACTGATACCAGCAGCTAGCATGATCGAAAACAACCTCCTAAAATGAAGACAGGTCTTTGTAGTACACTAAATACGCTGGTC…	ATCTGAGGGGGCTTCTCAGTAGACAAAGCAACCCTCACCCGATTTTTTGCCTTCCACTTTATCCTCCCATTCATCATCACAGCACTAGCCATAACCCACCTCCTTTTCCTCCACGAAACAGGATCCAACAACCCAACAGGAATCCCATCAGACATAGACAAAATCCCATTCCATCCCTACTACACCATCAAAGATATCCTAGGAGTACTACTACTAATCCTAATCCTAATACTACTAGTATTATTCATACCCGACCTACTCGGAGACCCGGACAACTACACCCCAGCAATCTATCATATACTTCTCCCTCATCCTAGTACTGATACCAGCAGCTAGCATGATCGAAAACAACCTCCTAAAATGAAGACAGGTCTTTGTAGTACACTAAATACGCTGGTC…	AGGCGCTATTAATATAGCTCCACAAAAGTCAAGAGCCTCACCAGTATTAATTTTCCTAAAAACCCACAACAACCAACACAAACTCCGCACTCCACAGCCTTAACGCAGCAAACTAAACTTACACATAGCAATATGTAAATTATTATCCCATGCAGGTACGTACATAAAATTAATGTAATAAGACATATTAATGTATAATAGTACATTATATTATATGCCCCATGCGTATAAGCATGTATATTAAATCATTAATAGTACATAGTACATACAGTTATTGATCGGACATAGCACATTAAGTCAAATCTACCCTCGTCAACATGCGTATCCC
TL2Lie	H11	KJ557421	H15	KJ557394	H39	d	R4	-1.21234	24.2918	ATCTGAGGGGGCTTCTCAGTAGACAAAGCAACCCTCACCCGATTTTTTGCCTTCCACTTTATCCTCCCATTCATCATCACAGCACTAGCCATAACCCACCTCCTTTTCCTCCACGAAACAGGATCCAACAACCCAACAGGAATCCCATCAGACATAGACAAAATCCCATTCCATCCCTACTACACCATCAAAGATATCCTAGGAGTACTACTACTAATCCTAATCCTAATACTACTAGTATTATTCATACCCGACCTACTCGGAGACCCGGACAACTACACCCCAGCAATCTATCATATACTTCTCCCTCATCCTAGTACTGATACCAGCAGCTAGCATGATCGAAAACAACCTCCTAAAATGAAGACAGGTCTTTGTAGTACACTAAATACGCTGGTC…	ATCTGAGGGGGCTTCTCAGTAGACAAAGCAACCCTCACCCGATTTTTTGCCTTCCACTTTATCCTCCCATTCATCATCACAGCACTAGCCATAACCCACCTCCTTTTCCTCCACGAAACAGGATCCAACAACCCAACAGGAATCCCATCAGACATAGACAAAATCCCATTCCATCCCTACTACACCATCAAAGATATCCTAGGAGTACTACTACTAATCCTAATCCTAATACTACTAGTATTATTCATACCCGACCTACTCGGAGACCCGGACAACTACACCCCAGCAATCTATCATATACTTCTCCCTCATCCTAGTACTGATACCAGCAGCTAGCATGATCGAAAACAACCTCCTAAAATGAAGACAGGTCTTTGTAGTACACTAAATACGCTGGTC…	AGGCGCTATTAATATAGCTCCACAAAAGTCAAGAGCCTCACCAGTATTAATTTTCCTAAAAACCCACAACAACCAACACAAACTCCGCACTCCACAGCCTTAACGCAGCAAACTAAACTTACACATAGCAATATGTAAATTATTATCCCATGCAGGTACGTACATAAAATTAATGTAATAAGACATATTAATGTATAATAGTACATTATATTATATGCCCCATGCGTATAAGCATGTATATTAAATCATTAATAGTACATAGTACATACAGTTATTGATCGGACATAGCACATTAAGTCAAATCTACCCTTGTCAACATGCGTATCCC
