# Supplementary material for: Distinct and Diverse: Range-Wide Phylogeography Reveals Ancient Lineages and High Genetic Variation in the Endangered Okapi (Okapia johnstoni)
Source: PLoS One. 2014 Jul 9;9(7):e101081. doi: 10.1371/journal.pone.0101081 (PMC4090074; doi:10.1371/journal.pone.0101081)
Supplement: File S1 — Contig of position 31–306 of the 92 CR haplotypes for Alcelaphus buselaphus . Nucleotide diversity for these haplotypes is described in Table 1. (TXT) [file pone.0101081.s007.txt]

>Alcelaphus_buselaphus_cokei_s_co3039tz
CAAGA-GCCTTCTCAGTATCAATTTTATTAAAACTTTCAAAAACTCAATA
CAGAACTTACACTCCGCACAACCATGCGTATGACAGCCACTTA-TAAACG
AA-AAAAA-CATAATACGCTACAGAATAAATAG-ACATGCGGACATGCAT
GATACAGAACTAGTGCATGCATGGGAGG-GA-GGACATAACATTAATGTA
ATAAGGACATAATATGTATATAGTACATTACATGACTTACCCCACGCATA
TAAGCAAGTACAATTAG-CTTATTGGTAGT
>Alcelaphus_buselaphus_cokei_s_MM06613
CAAGA-GCCTTCTCAGTATCAATTTTATTAAAACTTTCAAAAACTCAATA
CAGAACTTACACCCCGCACAACCATGCGTATGACAGCCACTTA-TAAACG
AA-A-AAA-CATAATACGCTACAGAATAAATAG-ACAT---G-CATG-AT
-A--CAGAACTAGTGCATGCATGGGAGG-GA-GGACATAACATTAATGTA
ATAAGGACATAATATGTATATAGTACATTACATGATTTACCCCATGCATA
TAAGCAAGTACAATTAG-CTTATTGATAGT
>Alcelaphus_buselaphus_cokei_s_NA12602
CAAGAAGCCTTCTCAGTATCAATTTTATTAAAACTTTCAAAAACTCAATA
CAGAACTTACACCCCGCACAACCATGCGTATGACAGCCACTTA-TAAACG
AA-A-AAA-CATAATACGCTACAGAATAAATAG-ACATGCGGACATGCAT
GATACAGAACTAGTGCATGCATGGGAGG-GA-GGACATAACATTAATGTA
ATAAAGACATAATATGTATATAGTACATTACATGATTTACCCCACGCATA
TAAGCAAGTACAATCAA-CCTATTAATAGT
>Alcelaphus_buselaphus_cokei_s_NA04594
CAAGA-GCCTTCTCAGTATCAATTTTATTAAAACTTTCAAAAACTCAATA
CAGAACTTACACCCCGCACAACCATGCGTATGACAGCCACTTA-TAAACG
AA-AAAAA-CATAATACGCTACAGAATAAATAG-ACATGCGGACATGCAT
GATACAGAACTAGTGCATGCATGGGAGA-GA-GGACATAATATTAATGTA
GTAAGGACATAATATGTATATAGTACATTACATGACTTACCCCACGCATA
TAAGCAAGTACAATTAG-CTTATTAATAGT
>Alcelaphus_buselaphus_cokei_s_co3038tz
CAAGA-GCCTTCTCAGTATCAATTTTATTAAAACTTTCAAAAACTCAATA
CAGAACTTACACCCCACACAATCATGCGTATGACAGCCACTTA-TAAACG
AA-AAAAA-CATAATACGCTACAGAATAAATAG-ACATGCGGACATGCAT
GATACAGAACTAGTGCATGCATGGGAGA-GA-GGACATAACATTAATGTA
GTAAGGACATAATATGTATATAGTACATTACATGACTTACCCCACGCATA
TAAGCAAGTACAA-CTAGCTTATTAGTAGT
>Alcelaphus_buselaphus_cokei_s_MM03610
CAAGA-GCCTTCTCAGTATCAATTTTATTAAAACTTTCAAAAACTCAATA
CAGAACTTACACCCCGCACAACCATGCGTATGACAGCCACTTA-TAAACG
AA-AAAAA-CATAATACGCTACAGAATAAATAG-ACATGCGGACATGCAT
GATACAGAACTAGTGCATGCATGGGAGA-GA-GGACATAATATTAATGTA
GTAAGGACATAATATGTATATAGTACATTACATGACTTACCCCACGCATA
TAAGCAAGTACAATTAG-CTTATTAATAGT
>Alcelaphus_buselaphus_cokei_s_MM13620
CAAGA-GCCTTCTCAGTATCAATTTTATTAAAACTTTCAAAAACTCAATA
CAGAACTTACACCCCGCACAACCATGCGTATGACAGCCANNTA-TAAACG
AATA-AAA-CATAATACGCNACAGAATAAATAG-ACATGCGGATATGCAT
GATACNGAACTAGTGCATGCATGGGAGG-GG-GGACATAACATTAATGTA
ATAAGGACATAATATGTATATAGTACATTACATGATTTACCCCACGCATA
TAAGCAAGTACAATTAG-CTTATTGACAGT
>Alcelaphus_buselaphus_cokei_s_MM090616
CAAGA-GCCTTCTCAGTATCAATTTTATTAAAACTTTCAAAAACTCAATA
CAGAACTTACACCCCGCACAACCATGCGTATGACAGCCACTTA-TAAACG
AA-A-AAA-CATAATACGCTACAGAATAAATAG-ACATGCGGACATGCAT
GATACAGAACTAGTGCATGCATGGGAGG-GA-GGACATAACATTAATGTA
ATAAAGACATAATATGTATATAGTACATTACATGATTTACCCCACGCATA
TAAGCAAGTACAATCAA-CCTATTAATAGT
>Alcelaphus_buselaphus_cokei_s_MM05612
CAAGA-GCCTTCTCAGTATCAATTTTATTAAAACTTTCAAAAACTCAATA
CAGAACTTACACCCCGCACAACCATGCGTATGACAGCCACTTA-TAAACG
AA-A-AAA-CATAATACGCTACAGAATAAATAG-ACATGCGGATATGCAT
GATACAGAACTAGTGCATGCATGGGAGG-GA-GGACATAACATTAATGTA
ATAAGGACATAATATGTATATAGTACATTACATGATTTACCCCACGCATA
TAAGCAAGTACAATTAG-CTTATTGATAGT
>Alcelaphus_buselaphus_cokei_s_NA02592
CAAGA-GCCTTCTCAGTATCAATTTTATTANAACTTTCAAAAACTCAATA
CAGAACTTACACCCCGCACAACCATGCGTATGACAGCCACTTA-TAAACG
AA-A-AAA-CATAATACGCTACAGAATAAATAG-ACATGCGGACATGCAT
GATACAGAACTAGTGCATGCATGGGAGG-GA-GGACATAACATTAATGTA
ATAAAGACATAATATGTATATAGTACATTACATGATTTACCCCACGCATA
TAAGCAAGTNCAATCAA-CCTATTAATAGT
>Alcelaphus_buselaphus_cokei_s_NA08598
CAAGA-GCCTTCTCAGTATCAATTTTATTAAAACTTTCAAAAACTCAATA
CAGAACTTACACCCCGCACAACCATGCGTATGACAGCCACTTA-TAAACG
AA-A-AAA-CATAATACGCTACAGAATAAATAG-ACATGCGGACATGCAT
GATACAGAACTAGTGCATGCATGGGAGG-GA-GGACATAACATTAATGTA
ATAAAGACATAATATGTATATAGTACATTACATGATTTACCCCACGCATA
TAAGCAAGTACAATCAA-CCTATTAATAGT
>Alcelaphus_buselaphus_cokei_s_NA09599
CAAGA-GCCTTCTCAGTATCAATTTTATTCAAACTTTCAAAAACTCAATA
CAGAACTTACACCCCGCACAACCATGCGTATGACAGCCACTTA-TAAACG
AA-A-AAA-CATAATACGCTACAGAATAAATAG-ACATGCGGACATGCAT
GATACAGAACTAGTGCATGCATGGGAGG-GA-GGACATAACATTAATGTA
ATAAAGACATAATATGTATATAGTACATTACATGATTTACCCCACGCATA
TAAGCAAGTACAATCAA-CCTATTAATAGT
>Alcelaphus_buselaphus_cokei_s_MM14621
CAAGA-GCCTTCTCAGTATCAATTTTATTAAAACTTTCAAAAACTCAATA
CAGAACTTACACCCCGCACAACCATGCGTATGACAGCCACTTA-TAAACG
AA-A-AAA-CATAATACGCTACAGAATAAATAG-ACATGCGGACATGCAT
GATACAGAACTAGTGCATGCATGGGAGG-GA-GGACATAACATTAATGTA
ATAAAGACATAATATGTATATAGTACATTACATGATTTACCCCACGCATA
TAAGCAAGTACAATCAA-CCTATTAATAGT
>Alcelaphus_buselaphus_cokei_s_NA11601
CAAGA-GCCTTCTCAGTATCAATTTTATTAAAACTTTCAAAAACTCAATA
CAGAACTTACACCCCGCACAACCATGCGTATGACAGCCACTTA-TAAACG
AA-A-AAA-CATAATACGCTACAGAATAAATAG-ACATGCGGACATGCAT
GATACAGAACTAGTGCATGCATGGGAGG-GA-GGACATAACATTAATGTA
ATAAAGACATAATATGTATATAGTACATTACATGATTTACCCCACGCATA
TAAGCAAGTACAATCAA-CCTATTAATAGT
>Alcelaphus_buselaphus_cokei_s_NA01591
CAAGA-GCCTTCTCAGTATCAATTTTATTAAAACTTTCAAAAACTCAATA
CAGAACTTACACCCCGCACAACCATGCGTATGACAGCCACTTA-TAAACG
AA-A-AAA-CATAATACGCTACAGAATAAATAG-ACATGCGGACATGCAT
GATACAGAACTAGTGCATGCATGGGAGG-GA-GGACATAACATTAATGTA
ATAAAGACATAATATGTATATAGTACATTACATGATTTACCCCACGCATA
TAAGCAAGTACAATCAA-CCTATTAATAGT
>Alcelaphus_buselaphus_cokei_s_MM15622
CAAGA-GCCTTCTCAGTATCAATTTTATTAAAACTTTCAAAAACTCAATA
CAGAACTTACACCCCGCACAACCATGCGTATGACAGCCACTTA-TAAACG
AA-A-AAA-CATAATACGCTACAGAATAAATAG-ACATGCGGACATGCAT
GATACAGAACTAGTGCATGCATGGGAGG-GA-GGACATAACATTAATGTA
ATAAAGACATAATATGTATATAGTACATTACATGATTTACCCCACGCATA
TAAGCAAGTACAATCAA-CCTATTAATAGT
>Alcelaphus_buselaphus_cokei_s_MM01608
CAAGA-GCTCTCTCAGTATCAATTTTATTAAAACTTTCAAAAACTCAATA
CAGAACTTACACCCCACACAACCATGCGTATGACAGCCACTTATTAAACA
AA-AAAAA-CATAATACGCTACAGAATAAATAG-ACATGTGGACGTGCAT
GACACAGAACTAGTGCATGCATGGGGGG-GA-GGACATAACATTAATGTA
ATAAAGACATAATATGTATATAGTACATTACATGATTTGCCCTACGCATA
TAAGCAAGTACAATTAA-CCTATCAACAGT
>Alcelaphus_buselaphus_lelwel_s_1212ug
CAAGA-GCTCTCTCAGTATCAATTTTATTAAAACTTTCAAAAACTCAATA
CAGAACTTACACCCCACACAACCATGCGTATGACAGCCACTTATTAAACA
AA-A-AAA-CATAATACGCTACAGAATTAATAG-ACATGTGGACGTGCAT
GACACAGAACTAGTGCATGCATGGGGGA-GA-GGACATAATATTAATGTA
ATAAAGACATAATATGTATATAGTACATTACATGATTTGCCCTACGCATA
TAAGCAAGTACGGTCAA-CCCATCAACAGT
>Alcelaphus_buselaphus_lelwel_s_1214ug
CAAGA-GCCCTCTCAGTATCAATTTTATTAAAACTTTCAAAAACTCAATA
CAGAACTTACACCCCACACAACCATGCATATGACAGCCACTTATTAAACG
AA-A-AAA-CATAGCACGCTACAGAATAAATAG-ACATGTGGACATGCAT
GACACAGAACTAGTGCATGCATGGGAGG-GA-GGACATAACATTAATGTA
ATAAAGACATAATATGTATATAGTACATTACATGATTTGCCCCATGCATA
TAAGCAAGTACAATCAA-CCTATTGATAGT
>Alcelaphus_buselaphus_lelwel_s_4725ug
CAAGA-GCTCTCTCAGTATCAATTTTATTAAAACTTTCAAAAACTCAATA
CAGAACTTACACCCCACACAACCATGCGTATGACAGCCACTTATTAAACA
AA-A-AAA-CATAATACGCTACAGAATAAATAG-ACATGTGGACGTGCAT
GACACAGAACTAGTGCATGCATGGGGGAAGA-GGACATAACATTAATGTA
ATAAAGACATAATATGTATATAGTACATTACATGATTTGCCCTACGCATA
TAAGCAAGTACAATCAA-CCTATCGACAGT
>Alcelaphus_buselaphus_lelwel_s_4757ug
CAAGA-GCTCTCTCAGTATCAATTTTATTAAAACTTTCAAAAACTCAATA
CAGAACTTACACCCCACACAACCATGCGTATGACAGCCACTTATTAAACA
AA-A-AAA-CATAATACGCTACAGAATTAATAG-ACATGTGGACGTGCAT
GACACAGAACTAGTGCATGCATGGGGGA-GA-GGACATAATATTAATGTA
ATAAAGACATAATATGTATATAGTACATTACATGATTTGCCCCACGCATA
TAAGCAAGTACAGTCAA-CCCATCAACAGT
>Alcelaphus_buselaphus_lelwel_s_1202ug
CAAGA-GCCCTCTCAGTATCAATTTTATTAAAACTTTCAAAAACTCAATA
CAGAACTTACACCCCACACAACCATGCGTATGACAGCCACTTATTAAACG
AA-A-AAA-CATAACACGCTACAGAATAAATAG-ACATGCAGACATGCAT
GACACAGAACTAGTGCATGCATGGGAGG-GA-GGACATAACATTAATGTA
ATAAAGACATAATATGTATATAGTACATTACATGATTTGCCCCATGCGTA
TAAGCAAGTACAATCAA-TTCATTAATAGT
>Alcelaphus_buselaphus_caama_s_1078nam
-AAGA-GCCCTCTCAGTATCAATTTTAACAAAACTTTCAAAAACTCAATA
CAGAATTTACACCCCACACAATCATGAATACGACGGCCATCTACTAAACG
AA-A-AAA-CGTGGTACAGCACAAAATAAATAG-ACATACAGACATGCAT
GACACAGAATTCATGCATGCACGGGGGGAAA-GGACATAATATTAATGTA
ACACAGACATAATATGTATATAGTACATTACATGATTTACCCCATGCATA
TAAGCAAGTACAGCTTA-CTTATTAACAGT
>Alcelaphus_buselaphus_caama_s_GH041985
-AAGA-GCCCTCTCAGTATCAATTTTAACAAAACTTTCAAAAACTCAATA
CAGAATTTACACCCCACACAATCATGAATACGACGGCCATCTACTAAACG
AA-A-AAA-CGTGGTACAGCACNAAATAAATAG-ACATACAGACATGCAT
GACACAGAATTCATGCATGCACGGGGGA-AA-GGACATAATATTAATGTN
ACACAGACATAATNTGTATNTAGTACATTACATGATTTACCCCATGCATA
TAAGCAAGTACAACTTA-CTTATTAACAGT
>Alcelaphus_buselaphus_caama_s_2414nam
-AAGA-GCCCTCTCAGTATCAATTTTAATAAAACTTTCAAAAACTCAATA
CAGAATTTACACCCCACACAATCATGAATATGACAGC-ATCTACTAAACG
AA-AAAAA-CGTGGTACAGCACGAAATACATAGCACATACAGACATGCAT
GACACAGAATTCATGCATGCACGGG-GG-AAGGGACATAATATTAATGTA
ATACGGACATAATATGTATATAGTACATTACATGATTTACCCCATGCATA
TAGGCNAGCACAATTTA-CTTATTAACAGT
>Alcelaphus_buselaphus_caama_s_GH011929
-AAGA-GCCCTCTCAGTATCAATTTTAACAAAACTTTCAAAAACTCAATA
CAGAATTTACACCCCACACAATCATGAATACGACGGCCATCTACTAAACG
AA-AAAAA-CGTGGTACAGCACAAAATAAATAG-ACACACAGACATGCAT
GACACAGAATTCATGCATGCACGGGGGGAGA-GGACATAATATTAATGTA
ACACAGACATAATATGTATATAGTACATTACATGATCTGCCCCATGCATA
TAAGCAAGTACAGCTTA-CTTATTGACAGT
>Alcelaphus_buselaphus_caama_s_1122nam
-AAGA-GCCCTCTCAGTATCAATTTTAATAAAACTTTCAAAAACTCAATA
CAGAATTTACACCCCACACAATCATGAATATGACAGC-ATCTACTAAACG
AA-AAAAA-AGTGGTACAGCACMAAATACATAG-ACATACAGATATGCAT
GACACAGAATTCATGCATGCACGGGGGA-AA-GGACATAATATTAATGTA
GTACAGACATAATATGTATATAGTACATTACATGATTTACCCCATGCATA
TAAGCAAGTACAACTTA-CCTATCGACAGT
>Alcelaphus_buselaphus_caama_s_1080nam
-AAGA-GCCCTCTCAGTATCAATTTTAACAAAACTTTCAAAAACTCAATA
CAGAATTTACACCCCACACAATCATGAATACGACGGCCATCTACTAAACG
AA-AAAAA-CGTGGCACAGCACAAAATAAATAG-ACACACAGACATGCAT
GACACAGAATTCATGCATGCACGGGGGG-AAGGGACATAATATTAATGTA
ACACAGACATAATATGTATATAGTACATTACATGATCTGCCCCATGCATA
TAAGCAAGTACAGTTTA-CTTATTGACAGT
>Alcelaphus_buselaphus_caama_s_GH021954
-AAGA-GCCCTCTCAGTATCAATTTTAATAAAACTTTCAAAAACTCAATA
CAGAATTTACACCCCACACAATCATGAATATGACAGC-ATCTACTAAACG
AA-AAAAA-CGTGGTACAGCACGAAATACATAG-ACATACAAACATGCAT
GACACAGAATTCATGCATGCACGGGGGGAGA-GGACATAATATTAATGTA
ATACGGACATAATATGTATATAGTACATTACATGATTTACCCCATGCATA
TAGGCAAGCACAATTTA-CTTATTAACAGT
>Alcelaphus_buselaphus_caama_s_1109nam
-AAGA-GCCCTCTCAGTATCAATTTTAATAAAACTTTCAAAAACTCAATA
CAGAATTTACACCCCACACAATCATGAATACGACAGC-ATCTACTAAACG
AA-AAAAAACGTGGTATAGCACAAAATACATAG-ACATACAGACATGCAT
GACACAGAATTCATGCATGCACGGGGGGAGA-GGACATAATATTAATGTA
ATACGGACATAATATGTATATAGTACATTACATGATTTACCCCATGCATA
TAAGCAAGTACAATTTA-CTTATTAACAGT
>Alcelaphus_buselaphus_caama_s_GH062004
-AAGA-GCCCTCTCAGTATCAATTTTAACAAAACTTTCAAAAACTCAATA
CAGAATTTACACCCCACACAATCATGAATACGACGGC-ATCTACTAAACG
AA-AAAAA-CGTGGTACAGCACAAAATAAATAG-ACACACAGACATGCAT
GACACAGAATTCATGCATGCACGGGGGA-AA-GGACATAATATTAATGTA
ACACAGACATAATATGTATATAGTACATTACATGATCTGCCCCATGCATA
TAAGCAAGTACAATTTA-CTTATTGACAGT
>Alcelaphus_buselaphus_caama_s_GH051986
-AAGA-GCCCTCTCAGTATCAATTTTAACAAAACTTTCAAAAACTCAATA
CAGAATTTACACCCCACACAATCATGAATACGACGGCCATCTACTAAACG
AA-A-AAA-CGTGGTACAGCACAAAATAAATAG-ACATACAGACATGCAT
GACACAGAATTCATGCATGCACGGGGGA-AA-GGACATAATATTAATGTA
ACACAGACATAATATGTATATAGTACATTACATGATTTACCCCATGCATA
TAAGCAAGTACAACTTA-CTTATTAACAGT
>Alcelaphus_buselaphus_caama_s_1079nam
-AAGA-GCCCTCTCAGTATCAATTTTAACAAAACTTTCAAAAACTCAATA
CAGAATTTACACCCCACACAATCATGAATACGACGGCCATCTACTAAACG
AA-A-AAA-CGTGGTACAGCACAAAATAAATAG-ACATACAGACATGCAT
GACACAGAATTCATGCATGCACGGGGGGAAA-GGACATAATATTAATGTA
ACACAGACATAATATGTATATAGTACATTACATGATTTACCCCATGCATA
TAAGCAAGTACAGCTTA-CTTATTAACAGT
>Alcelaphus_buselaphus_lichtensteini_s_MK193504
-AAGA-GCTCTCTCAGTATCAATTTTATTAAAACTTTCAAAAACTCAATA
CAGAACTTACACCCCACACAACCATGCGTATGACAGCCACTTATTAAACA
AA-AAAAA-CATAATACGCTACAGAATAAATAG-ACATGTGGACGTGCAT
GACACAGAACTAGTGCATGCATGGGGGG-GA-GGACATAACATTAATGTA
ATAAAGACATAATATGTATATAGTACATTACATGATTTGCCCTACGCATA
TAAGCAAGTACAATTAA-CCTATCAACAGT
>Alcelaphus_buselaphus_lichtensteini_s_BW075168
-AAGA-GCCCTCTCAGTATCAATTTTAATAAAATTTTCAAAAACTCAATA
CAGAATTTACACCCCACACAATCATGAATACGACAGCCATCTACCAAACG
AA-A-AAA-CGTAGTACAACACAAAATAAATAG-ACATACAGACATGCAT
AACACAGAATTCATGCATGCACGGGGGA-GA-GGACATAATATCAATGTA
ACACGGACATAATATGTATATAGTACATTACATGATTTACCCCATGCATA
TAAGCAAGTATAGTCCG-CTTATTAATAGT
>Alcelaphus_buselaphus_lichtensteini_s_UG153496
-AAGA-GCCCTCTCAGTATCAATTTTAATAAAATTTTCAAAAACTCAATA
CAGAATTTACACCCCACACAATCATGAATACGACAGCCATCTACCAAACG
AA-A-AAA-CGTAGTACAACACAAAATAAATAG-ACATACAGACATGCAT
AACACAGAATTCATGCATGCACGGGGGG-GA-GGACATAATATCAATGTA
ACACGGACATAATATGTATATAGTACATTACATGATTTACCCCATGCATA
TAAGCAAGTATAGTCCG-CTTATTAATAGT
>Alcelaphus_buselaphus_lichtensteini_s_BW064188
-AAGA-GCCCTCTCAGTATCAATTTTAATAAAATTTTCAAAAACTCAATA
CAGAATTTACACCCCACACAATCATGAATACGACAGCCATCTACCAAACG
AA-A-AAA-CGTAGTACAACACAAAATAAATAG-ACATACAGACATGCAT
AACACAGAATTCATGCATGCACGGGGGG-AA-GGACATAATATCAATGTA
ACACGGACATAATATGTATATAGTACATTACATGATTTACCCCATGCATA
TAAGCAAGTATAGTCCG-CTTATTAATAGT
>Alcelaphus_buselaphus_lichtensteini_s_li3036tz
-AAGA-GCCCTCTCAGTATCAATTTTAATAAAATTTTCAAAAACTCAATA
CAGAATTTACACCCCACACAATCATAAATACGACAGCCATCTACCAAACG
AA-A-AAA-CGTGGTACAACACAAAATAAATAG-ACATACAGACATGCAT
GACACAGAATTCATGCATGCACGGGGGG-AA-GGACATAATATCAATGTA
ATACGGACATAATATGTATATAGTACATTACATGATTTGCCCCATGCATA
TAAGCAAGTACAATCCA-CCTATTAACAGT
>Alcelaphus_buselaphus_lichtensteini_s_IRK135596
-AAGA-GCCCTCTCAGTATCAATTTTAATAAAATTTTCAAAAACTCAATA
CAGAATTTACACCCCACACAATCATAAATACGACAGCCATCTACCAAACG
AA-A-AAA-CGTGGTACAACACCAAATAAATAG-ACATACAGACATGCAT
GACACAGAATTCATGCATGCACGGGGGGAAA-GGACATAATATCAATGTA
ATACGGACATAATATGTATATAGTACATTACATGATTTGCCCCATGCATA
TAAGCAAGTACAATCCA-CCTATTAACAGT
>Alcelaphus_buselaphus_lichtensteini_s_BW054187
-AAGA-GCCCTCTCAGTATCAATTTTAATAAAATTTTCAAAAACTCAATA
CAGAATTTACACCCCACACAATCATAAATACGACAGCCATCTACCAAACG
AA-A-AAA-CGTGGTACAACACAAAATAAATAG-ACATACAGACATGCAT
GACACAGAATTCATGCATGCACGGGGGG-AA-GGACATAATATCAATGTA
ACACGGACATAATATGTATATAGTACATTACATGATTTGCCCCATGCATA
TAAGCAAGTACAATCCA-CCTATTGACAGT
>Alcelaphus_buselaphus_lichtensteini_s_IRK193032
-AAGA-GCCCTCTCAGTATCAATTTTAATAAAATTTTCAAAAACTCAATA
CAGAATTTACACCCCACACAATCATGAATACGACAGCCATCTACCAAACG
AA-A-AAA-CGTGGTACAACACAAAATAAATAG-ACATACAGACATGCAT
AACACAGAATTCATGCATGCACGGG-GG-AA-GGACATAATATCAATGTA
ATACGGACATAATATGTATATAGTACATTACATGATTTACCCCATGCATA
TAAGCAAGTACAGCCCG-CTTATTAATAGT
>Alcelaphus_buselaphus_lichtensteini_s_IRK044203
-AAGA-GCCCTCTCAGTATCAATTTTAATAAAATTTTCAAAAACTCAATA
CAGAATTTACACCCCACACAATCATAAATACGACAGCCATCTACCAAACG
AA-A-AAA-CGTGGTACAACACAAAATAAATAG-ACATACAAACATGCAT
GACACAGAATTCATGCATGCACGGGGGGAGA-GGACATAATATCAATGTA
ATACGGACATAATATGTATATAGTACATTACATGATTTGCCCCATGCATA
TAAGCAAGTACAATCCA-CCTATTAACAGT
>Alcelaphus_buselaphus_lichtensteini_s_MK064195
-AAGA-GCTCTCTCAGTATCAATTTTATTAAAACTTTCAAAAACTCAATA
CAGAACTTACACCCCACACAACCATGCGTATGACAGCCACTTATTAAACA
AA-AAAAA-CATAATACGCTACAGAATAAATAG-ACATGTGGACGTGCAT
GACACAGAACTAGTGCATGCATGGGGGG-GA-GGACATAACATTAATGTA
ATAAAGACATAATATGTATATAGTACATTACATGATTTGCCCTACGCATA
TAAGCAAGTACAATTAA-CCTATCAACAGT
>Alcelaphus_buselaphus_lichtensteini_s_SEL01
-AAGA-GCCCTCTCAGTATTAATTTTAATAAAATTTTCAAAAACTCAATA
CAGAATTTACACCCCACACAATCATAAATACGACAGCCATCTACCAAACG
AA-A-AAA-CGTGGTACAACACAAAATAAATAG-ACATACAGACATGCAT
GACACAGAATTCATGCATGCACGGGAGG-GA-GGACATAATATCAATGTA
ATACGGACATGATATGTATATAGTACATTACATGATTTACCCCATGCATA
TAAGCAGGTACAATCTA-CCTATTAATAGT
>Alcelaphus_buselaphus_lichtensteini_s_IRK174192
-AAGA-GCCCTCTCGGTATCAATTTTAATAAAATTTTCAAAAACTCAATA
CAGAATTTACACCCCACACAATCATAAATACGACAGCCATCTACCAAACG
AA-A-AAA-CGTGGTACAACACAAAATAAATAG-ACATACAGACATGCAT
GACACAGAATTCATGCATGCACGGGGGG-GAAGGACATAATATCAATGTA
ATACGGACATAATATGTATATAGTACATTACATGATTTGCCCCATGCATA
TAAGCAAGTACAATCCA-CCTATTAACAGT
>Alcelaphus_buselaphus_lichtensteini_s_IRK125595
-AAGA-GCCCTCTCAGTATCAATTTTAATAAAATTTTCAAAAACTCAATA
CAGAATTTACACCCCACACAATCATGAATACGACAGCCATCTACCAAACG
AA-A-AAA-CGTAGTACAACACAAAATAAATAG-ACATACAGACATGCAT
AACACAGAATTCATGCATGCACGGGGGA-GA-GGACATAATATCAATGTA
ACACGGACATAATATGTATATAGTACATTACATGATTTACCCCATGCATA
TAAGCAAGTACAGTCCG-CTTATTAATAGT
>Alcelaphus_buselaphus_lichtensteini_s_IRK103523
-AAGA-GCCCTCTCAGTATCAATTTTAATAAAATTTTCAAAAACTCAATA
CAGAATTTACACCCCACACAATCATAAATACGACAGCCATCTACCAAACG
AA-A-AAA-CGTGGTACAACACAAAATAAATAG-ACATACAGACATGCAT
GACACAGAATTCATGCATGCACGGGAGG-GA-GGACATAATATCAATGTA
ATACAGACATAATATGTATATAGTACATTACATGATTTGCCCCATGCATA
TAAGCAAGTACAATCCA-CCTATTAACAGT
>Alcelaphus_buselaphus_lichtensteini_s_UG204199
-AAGA-GCCCTCTCAGTATCAATTTTAATAAAATTTTCAAAAACTCAATA
CAGAATTTACACCCCACACAATCATAAATACGACAGCCATCTACCAAACG
AA-A-AAA-CGTGGTACAACACAAAATAAATAG-ACATACAGACATGCAT
GACACAGAATTCATGCATGCACGGGGGGAGA-GGACATAATATCAATGTA
ATACGGACATAATATGTATATAGTACATTACATGATTTGCCCCATGCATA
TAAGCAAGTACAATCCA-CCTATTAACAGT
>Alcelaphus_buselaphus_lichtensteini_s_UG115592
-AAGA-GCCCTCTCAGTATCAATTTTAATAAAATTTTCAAAAACTCAATA
CAGAATTTACACCCCACACAATCATGAATACGACAGCCATCTACCAAACG
AA-A-AAA-CGTAGTACAACACAAAATAAATAG-ACATACAGACATGCAT
AACACAGAATTCATGCATGCACGGGGGA-GA-GGACATAATATCAATGTA
ACACGGACATAATATGTATATAGTACATTACATGATTTGCCCCATGCATA
TAANNAAGTATAGTCCG-CTTATTAATAGT
>Alcelaphus_buselaphus_lichtensteini_s_IRK145597
-AAGA-GCCCTCTCAGTATCAATTTTAATAAAATTTTCAAAAACTCAATA
CAGAATTTACACCCCACACAATCATAAATACGACAGCCATCTACCAAACG
AA-A-AAA-CGTGGTACAACACNNCATAAATAG-ACATACAGACATGCAT
GACACAGAATTCATGCATGCACGGGGGA-GA-GGACATAATATCAATGTA
ATACGGACATAATATGTATATAGTACATTACATGATTTGCCCCATGCATA
TAAGCAAGTACAATCCA-CCTATTAACAGT
>Alcelaphus_buselaphus_lichtensteini_s_UG023026
-AAGA-GCCCTCTCAGTATCAATTTTAATAAAATTTTCAAAAACTCAATA
CAGAATTTACACCCCACACAATCATAAATACGACAGCCATTTACCAAACG
AA-A-AAA-CGTGGTACAACACAAAATAAATAG-ACATACAGACATGCAT
GACACAGAATTCATGCATGCACGGGGGA-AA-GGACATAATATCAATGTA
ATACGGACATAATATGTATATAGTACATTACATGATTTGCCCCATGCATA
TAAGCAAGTACAATCCA-CCTATTAACAGT
>Alcelaphus_buselaphus_lichtensteini_s_UG044190
-AAGA-GCCCTCTCAGTATCAATTTTAATAAAATTTTCAAAAACTCAATA
CAGAATTTACACCCCACACAATCATAAATACGACAGCCATCTACCAAACG
AA-A-AAA-CGTGGTACAACACAAAATAAATAG-ACATACAGACATGCAT
GACACAGAATTCATGCATGCACGGGGGA-GA-GGACATAATATCAATGTA
ATACGGACATAATATGTATATAGTACATTACATGATTTGCCCCATGCATA
TAAGCAAGTACAATCCA-CCTATTAACAGT
>Alcelaphus_buselaphus_lichtensteini_s_BW033832
-AAGA-GCCCTCTCAGTATCAATTTTAATAAAATTTTCAAAAACTCAATA
CAGAATTTACACCCCACACAATCATGAATACGACAGCCATCTACCAAACG
AA-A-AAA-CATGGTACAACACAAAATAAATAG-ACATACAGACATGCAT
AACACAGAATTCATGCATGCACGGGGGA-AA-GGACATAATATCAATGTA
ATACGGACATAATATGTATATAGTACATTACATGATTTACCCCATGCATA
TAAGCAAGTACAGCCCG-CTTATTAATAGT
>Alcelaphus_buselaphus_lichtensteini_s_BW085600
-AAGA-GCCCTCTCAGTATCAATTTTAATAAAATTTTCAAAAACTCAATA
CAGAATTTACACCCCACACAATCATAAATACGACAGCCATCTACCAAACG
AA-A-AAA-CGTGGTACAACACNAAATAAATAG-ACATACAGACATGCAT
GACACAGAATTCATGCATGCACGGGGGG-GA-GGACATAATATCAATGTA
ATACGGACATAATATGTATATAGTACATTACATGATTTGCCCCATGCATA
TAAGCAAGTACAATCCA-CCTATTGACAGT
>Alcelaphus_buselaphus_lichtensteini_s_BW103514
-AAGA-GCCCTCTCAGTATCAATTTTAATAAAATTTTCAAAAACTCAATA
CAGAATTTACACCCCACACAATCATAAATACGACAGCCATCTACCAAACG
AA-A-AAA-CGTGGTACAACACAAAATAAATAG-ACATACAGACATGCAT
GACACAGAATTCATGCATGCACGGGGGG-AA-GGACATAATATCAATGTA
ATACGGACATAATATGTATATAGTACATTACATGATTTGCCCCATGCATA
TAAGCAAGTACAATCCA-CCTATTAACAGT
>Alcelaphus_buselaphus_lichtensteini_s_BW023016
-AAGA-GCCCTCTCAGTATCAATTTTAATAAAATTTTCAAAAACTCAATA
CAGAATTTACACCCCACACAATCATGAATACGACAGCCATCTACCAAACG
AA-A-AAA-CGTGGTACAACACAAAATAAATAG-ACATACAGACATGCAT
AACACAGAATTCATGCATGCACGGGGGA-AA-GGACATAATATCAATGTA
ATACGGACATAATATGTATATAGTACATTACATGATTTACCCCATGCATA
TAAGCAAGTACAGCCCG-CTTATTAATAGT
>Alcelaphus_buselaphus_lichtensteini_s_IRK093522
-AAGA-GCCCTCTCAGTATCAATTTTAATAAAATTTTCAAAAACTCAATA
CAGAATTTACACCCCACACAATCATAAATACGACAGCCATCTACCAAACG
AA-A-AAA-CGTGGTACAACACAAAATAAATAG-ACATACAGACATGCAT
GACACAGAATTCATGCATGCACGGGGGA-GA-GGACATAATATCAATGTA
ATACGGACATAATATGTATATAGTACATTACATGATTTACCCCATGCATA
TAAGCAAGTACAATCCA-CCTATTAACAGT
>Alcelaphus_buselaphus_lichtensteini_s_IRK053033
-AAGA-GCCCTCTCAGTATCAATTTTAATAAAATTTTCAAAAACTCAATA
CAGAATTTACACCCCACACAATCATAAATACGACAGCCATCTACCAAACG
AA-A-AAA-CGTGGTACAACACNAAATAAATAG-ACATACAGACATGCAT
GACACAGAATTCATGCATGCACGGGGGG-GA-GGACATAATATCAATGTA
ATACGGACATAATATGTATATAGTACATTACATGGTTTGCCCCATGCATA
TAAGCAAGTACAATCTA-CCTATTAACAGT
>Alcelaphus_buselaphus_lichtensteini_s_IRK155598
-AAGA-GCCCTCTCAGTATCAATTTTAATAAAATTTTCAAAAACTCAATA
CAGAATTTACACCCCACACAATCATGAATACGACAGCCATCTACCAAACG
AA-A-AAA-CGTAGTACAACACCACATAAATAG-ACATACAGACATGCAT
AACACAGAATTCATGCATGCACGGGGGA-GA-GGACATAATATCAATGTA
ACACGGACATAATATGTATATAGTACATTACATGATTTACCCCATGCATA
TAAGCAAGTACAGTCCG-CTTATTAATAGT
>Alcelaphus_buselaphus_lichtensteini_s_KF054583
-AAGA-GCCCTCTCAGTATCAATTTTAATAAAATTTTCAAAAACTCAATA
CAGAATTTACACCCCACACAATCATAAATACGACAGCCATCTACCAAACG
AA-A-AAA-CGTGGTACAACACAAAATAAATAG-ACATACAGACATGCAT
GACACAGAATTCATGCATGCACGGGAGG-GA-GGACATAATATCAATGTA
ATACGGACATAATATGTATATAGTACATTACATGATTTGCCCCATGCATA
TAAGCAAGTACGACCCA-CCTATTAACAGT
>Alcelaphus_buselaphus_lichtensteini_s_IRK014200
-AAGA-GCCCTCTCAGTATCAATTTTAATAAAATTTTCAAAAACTCAATA
CTGAATTTACACCCCACACAATCATGAATACGACAGCCATCTACCAAACG
AA-A-AAA-CGTAGTACAACACAAAATAAATAG-ACATACAGACATGCAT
AACACAGAATTCATGCATGCACGGGGGA-GA-GGACATAATATCAATGTA
ACACGGACATAATATGTATATAGTACATTACATGATTTACCCCATGCATA
TAAGCAAGTATAGTCCG-CTTATTAATAGT
>Alcelaphus_buselaphus_lichtensteini_s_UG034189
-AAGA-GCCCTCTCAGTATCAATTTTAATAAAATTTTCAAAAACTCAATA
CAGAATTTACACCCCACACAATCATAAATACGACAGCCATCTACCAAACG
AA-A-AAA-CGTGGTACAACACAAAATAAATAG-ACATACAGACATGCAT
GACACAGAATTCATGCATGCACGGGGGGAAA-GGACATAATATCAATGTA
ATACGGACATAATATGTATATAGTACATTACATGATTTGCCCCATGCATA
TAAGCAAGTACAATCCA-CCTATTAACAGT
>Alcelaphus_buselaphus_lichtensteini_s_IRK203031
-AAGA-GCCCTCTCAGTATCAATTTTAATAAAATTTTCAAAAACTCAATA
CAGAATTTACACCCCACACAATCATAAATACGACAGCCATCTACCAAACG
AA-A-AAA-CGTGGTACAACACAAAATAAATAG-ACATACAGACATGCAT
GACACAGAATTCATGCATGCACGGGGGA-GA-GGACATAATATCAATGTA
ATACGGACATAATATGTATATAGTACATTACATGATTTGCCCCATGCATA
TAAGCAAGTACAATCCA-CCTATTAACAGT
>Alcelaphus_buselaphus_lichtensteini_s_SEL02
-AAGA-GCCCTCTCAGTATCAATTTTAATAAAATTTTCAAAAACTCAATA
CAGAATTTACACCCCACACGATCATAAATACGACAGCCATCTACCAAACG
AA-A-AAA-CATGGTACAACACAAAATAAATAG-ACATACAGACATGCAT
GACACAGAATTCATGCATGCACGGGAGG-GA-GGACATAATATTAATGTA
ATACGGACATGATATGTATATAGTACATTACATGGTTTGCCCCATGCGTA
TAAGCAAGTACAATCTA-CCTATTAACAGT
>Alcelaphus_buselaphus_lichtensteini_s_BW044186
-AAGA-GCCCTCTCAGTATCAATTTTAATAAAATTTTCAAAAACTCAATA
CAGAATTTACACCCCACACAATCATGAATACGACAGCCATCTACCAAACG
AA-A-AAA-CGTGGTACAACACAAAATAAATAG-ACATACAGACATGCAT
AACACAGAATTCATGCATGCACGGGGGG-AA-GGACATAATATCAATGTA
ATACGGACATAATATGTATATAGTACATTACATGATTTACCCCATGCATA
TAAGCAAGTACAGCCCG-CTTATTAATAGT
>Alcelaphus_buselaphus_lichtensteini_s_KS072613
-AAGA-GCCCTCTCAGTATCAATTTTAATAAAATTTTCAAAAACTCAATA
CAGAATTTACACCCCACACAATCATAAATACGACAGCCATCTACCAAACG
AA-A-AAA-CGTGGTACAACACAAAATAAATAG-ACATACAGACATGCAT
GACACAGAATTCATGCATGCACGGGGGAAAA-GGACATAATATCAATGTA
ATACGGACATAATATGTATATAGTACATTACATGATTTGCCCCATGCATA
TAAGCAAGTACAATCCA-CCTATTAACAGT
>Alcelaphus_buselaphus_lichtensteini_s_KF044582
-AAGA-GCCCTCTCAGTATCAATTTTAATAAAATTTTCAAAAACTCAATA
CAGAATTTACACCCCACACAATCATAAATACGACAGCCATCTACCAAACG
AA-A-AAA-CGTGGTACAACACAAAATAAATAG-ACATACAGACATGCAT
GACACAGAATTCATGCATGCACGGGAGG-GA-GGACATAATATCAATGTA
ATACGGACATAATATGTATATAGTACATTACATGATTTGCCCCATGCATA
TAAGCAAGTACAATTCA-CCCATTAACAGT
>Alcelaphus_buselaphus_lichtensteini_s_KF012473
-AAGA-GCCCTCTCAGTATCAATTTTAATAAAATTTTCAAAAACTCAATA
CAGAATTTACACCCCACACAATCATAAATACGACAGCCATCTACCAAACG
AA-A-AAA-CGTGGTACAACACAAAATAAATAG-ACATACAGACATGCAT
GACACAGAATTCATGCATGCACGGGAGG-GA-GGACATAATATCAATGTA
ATACGGACATAATATGTATATAGTACATTACATGATTTGCCCCATGCATA
TAAGCAAGTACAACCCA-CCTATTAACAGT
>Alcelaphus_buselaphus_lichtensteini_s_IRK083521
-AAGA-GCCCTCTCAGTATCAATTTTAATAAAATTTTCAAAAACTCAATA
CAGAATTTACACCCCACACAATCATAAATACGACAGCCATCTACCAAACG
AA-A-AAA-CGTGGTACAACACAAAATAAATAG-ACATACAGACATGCAT
GACACAGAATTCATGCATGCACGGGGGG-AA-GGACATAATATCAATGTA
ATACGGACATAATATGTATATAGTACATTACATGGTTTGCCCCATGCATA
TAAGCAAGTACAATCTA-CCTATTAACAGT
>Alcelaphus_buselaphus_lichtensteini_s_UG013022
-AAGA-GCCCTCTCAGTATCAATTTTAATAAAATTTTCAAAAACTCAATA
CAGAATTTACACCCCACACAATCATAAATACGACAGCCATCTACCAAACG
AA-A-AAA-CGTGGTACAACACAAAATAAATAG-ACATACAGACATGCAT
GACACAGAATTCATGCATGCACGGGGGA-GA-GGACATAATATCAATGTA
ATACGGACATAATATGTATATAGTACATTACATGATTTGCCCCATGCATA
TAAGCAAGTACAATCCA-CCTATTAACAGT
>Alcelaphus_buselaphus_lichtensteini_s_KS052611
-AAGA-GCCCTCTCAGTATCAATTTTAATAAAATTTTCAAAAACTCAATA
CAGAATTTACACCCCACACAATCATAAATACGACAGCCATCTACCAAACG
AA-A-AAA-CGTGGTACAACACAAAATAAATAG-ACATACAGACATGCAT
GACACAGAATTCATGCATGCACGGGGGGAAA-GGACATAATATCAATGTA
ATACGGACATAATATGTATATAGTACATTACATGATTTGCCCCATGCATA
TAAGCAAGTACAATCCA-CCTATTAACAGT
>Alcelaphus_buselaphus_lichtensteini_s_SEL043510
-AAGA-GCCCTCTCAGTATCAATTTTAATAAAATTTTCAAAAACTCAATA
CAGAATTTACACCCCACACAATCATAAATACGACAGCCATCTACCAAACG
AA-A-AAA-CGTGGTACAACACAAAATAAATAG-ACATACAGACATGCAT
GACACAGAATTCATGCATGCACGGGAGA-GA-GGACATAATATCNATGTA
ATACGGACATGATATGTATATAGTACATTACATGATTTACCCCATGCATA
TAAGCAAGTACAATCTA-CCTATTAATAGT
>Alcelaphus_buselaphus_lichtensteini_s_KF024580
-AAGA-GCCCTCTCAGTATCAATTTTAATAAAATTTTCAAAAACTCAATA
CAGAATTTACACCCCACACAATCATAAATACGACAGCCACCTACCAAACG
AA-A-AAA-CGTGGTACAACACAAAATAAATAG-ACATACAGACATGCAT
GACACAGAATTCATGCATGCACGGGAGG-GA-GGACATAATATCAATGTA
ATACGGACATAATATGTATATAGTACATTACATGATTTACCCCATGCATA
TAAGCAAGTACAATCCA-CCTATTAACAGT
>Alcelaphus_buselaphus_lichtensteini_s_KS062612
-AAGA-GCCCTCTCAGTATCAATTTTAATAAAATTTTCAAAAACTCAATA
CAGAATTTACACCCCACACAACCATAAATACGACAGCCATCTACCAAACG
AA-A-AAA-CGTGGTACAACACAAAATAAATAG-ACATACAGACATGCAT
GACACAGAATTCATGCATGCACGGGAGG-GA-GGACATAATATCAATGTA
ATACGGACATAATATGTATATAGTACATTACATGATTTGCCCCATGCATA
TAAGCAAGTACAATCCA-CCTATTGACAGT
>Alcelaphus_buselaphus_lichtensteini_s_KF034581
-AAGA-GCCCTCTCAGTATCAATTTTAATAAAATTTTCAAAAACTCAATA
CAGAATTTACACCCCACACAATCATAAATACGACAGCCATCTACCAAACG
AA-A-AAA-CGTGGTACAACACAAAATAAATAG-ACATACAGACATGCAT
GACACAGAATTCATGCATGCACGGGGGGAAA-GGACATAATATCAATGTA
ATACGGACATAATATGTATATAGTACATTACATGATTTGCCCCATGCATA
TAAGCAAGTACAATCTA-CCCATTAACAGT
>Alcelaphus_buselaphus_lichtensteini_s_KS032609
-AAGA-GCCCTCTCAGTATCAATTTTAATAAAATTTTCAAAAACTCAATA
CAGAATTTACACCCCACACAATCATAAATACGACAGCCATCTACCAAACG
AA-ATAAA-CGTGGTACAACACAAAATAAATAG-ACATACAGACATGCAT
GACACAGAATTCATGCATGCACGGGGGG-AA-GGACATAATATCAATGTA
ATACGGACATAATATGTATATAGTACATTACATGATTTACCCCATGCATA
TAAGCAAGTACAATCCA-CCTATTAACAGT
>Alcelaphus_buselaphus_lichtensteini_s_KF062456
-AAGA-GCCCTCTCAGTATCAATTTTAATAAAATTTTCAAAAACTCAATA
CAGAATTTACACCCCACACAATCATAAATACGACAGCCATCTACCAAACG
AA-ATAAA-CGTGGTACAACACAAAATAAATAG-ACATACAGACATGCAT
GACACAGAATTCATGCATGCACGGGAGG-GA-GGACATAATATCAATGTA
ATACGGACATAATATGTATATAGTACATTACATGATTTGCCCCATGCATA
TAAGCAAGTACAATCCA-CCTATTAACAGT
>Alcelaphus_buselaphus_lichtensteini_s_KS012605
-AAGA-GCCCTCTCAGTATCAATTTTAATAAAATTTTCAAAAACTCAATA
CAGAATTTACACCCCACACAATCATAAATACGACAGCCATCTACCAAACG
AA-A-AAA-CGTGGTACAACACAAAATAAATAG-ACATACAGACATGCAT
GACACAGAATTCATGCATGCACGGGGGGAAA-GGACATAATATCAATGTA
ATACGGACATAATATGTATATAGTACATTACATGATTTGCCCCATGCATA
TAAGCAAGTACAATCCA-CCTATTAACAGT
>Alcelaphus_buselaphus_lichtensteini_s_KS042610
-AAGA-GCCCTCTCAGTATCAATTTTAATAAAATTTTCAAAAACTCAATA
CAGAATTTACACCCCACACAATCATAAATACGACAGCCATCTACCAAACG
AA-A-AAA-CGTGGTACAACACAAAATAAATAG-ACATACAGACATGCAT
GACACAGAATTCATGCATGCACGGGAGG-GA-GGACATAATATCAATGTA
ATACGGACATAATATGTATATAGTACATTACATGATTTACCCCATGCATA
TAAGCAAGTACAATCCA-CCTATTAACAGT
>Alcelaphus_buselaphus_lichtensteini_s_UG105591
-AAGA-GCCCTCTCAGTATCAATTTTAATAAAACTTTCAAAAACTCAATA
CAGAAATTACACCCCACACAATCATGAATATGATAGCCATCTA-CAAACG
AA-ATAAA-CGTGGTGCAGCACAAAATAAATAG-ACATACAAACATGCAT
GACACAGAATTCATGCATGCACGGGAGG-GA-GGACATAATATTAATGTA
ATACAGACATAATATGTATATAGTACATTACATGATTTGCCCCATGCATA
TAAGCAAGTATAATTCA-CTTATTAACAGT
>Alcelaphus_buselaphus_lichtensteini_s_UG194198
-AAGA-GCCCTCTCAGTATCAATTTTAATAAAATTTTCAAAAACTCAATA
CAGAATTTACACCCCACACAATCATAAATACGACAGCCATCTACCAAACG
AA-A-AAA-CGTGGTACAACACAAAATAAATAG-ACATACAGACATGCAT
GACACAGAATTCATGCATGCACGGGAGG-GA-GGACATAATATCAATGTA
ATACGGACATAATATGTNTATAGTACATTACATGATTTGCCCCATGCATA
TAAGCAAGTACAATCCA-CCTATTGACAGT
>Alcelaphus_buselaphus_lichtensteini_s_IRK063034
-AAGA-GCCCTCTCAGTATCAATTTTAATAAAACTTTCAAAAACTCAATA
CAGAAATTACACCCCACACAATCATGAATATGATAGC-ATCTA-CAAACG
AA-ATAAA-CGTGGTGCAACACAAAATAAATAG-ACATACAAACATGCAT
GACACAGAATTCATGCATGCACGGGAGG-GA-GGACATAATATTAATGTA
ACACAGACATAATATGTATATAGTACATTACATGATTTGCCCCATGCATA
TAAGCAAGTATAATTCA-CCTATTAATAGT
>Alcelaphus_buselaphus_lichtensteini_s_IRK073035
-AAGA-GCCCTCTCAGTATCAATTTTAATAAAACTTTCAAAAACTCAATA
CAGAAATTACACCCCACACAATCATGAATATGATAGCCATCTA-CAAACG
AA-ATAAA-CGTGGTGCAACACAAAATAAATAG-ACATACAAACATGCAT
GACACAGAATTCATGCATGCACGGGAGG-GA-GGACATAATATTAATGTA
ACACAGACATAATATGTATATAGTACATTACATGATTTGCCCCATGCATA
TAAGCAAGTATAATTCA-CTTATTAATAGT
>Alcelaphus_buselaphus_lichtensteini_s_MK105602
-AAGA-GCCTTCTCAGTATCAATTTTATTAAAACTTTCAAAAACTCAATA
CAGAACTTACACCCCGCACAACCATGCGTATGACAGCCACTTA-TAAACG
AA-AAAAA-CATAATACGCTACAGAATAAATAG-ACATGCGGACATGCAT
GATACTGAACTAGTGCATGCATGGGAGG-GA-GGACATAACATTAATGTA
ATAAGGACATAATATGTATATAGTACATTACATGATTTACCCCACGCATA
CAAGCAAGTACAATTAG-CTTATTAATAGT
>Alcelaphus_buselaphus_lichtensteini_s_MK023509
-AAGA-GCCCTCTCAGTATCAATTTTATTAAAACTTTAAAAAACTCAATA
CAGAACTTACACCCCACACAACCATGCGTATGACAGCCACTTATTAAACG
AA-A-AAA-CATAACACGCTACAGAATAAATAG-ACATGCAAACATGCAT
GACACAGAACTAGTGCATGCATGGGAGA-GA-GGACATAATATTAATGTA
ACAAAGACATAATATGTATATAGTACATTACATGATTTGCCCCATGCGTA
TAGGCAAGTACAATCAA-CTTATTGACAGT
>Alcelaphus_buselaphus_lichtensteini_s_UG213021
-AAGA-GCCCTCTCAGTATCAATTTTAATAAAATTTTCAAAAACTCAATA
CAGAATTTACACCCCACACAATCATAAATACGACAGCCATCTACCAAACG
AA-A-AAA-CGTGGTACAACACAAAATAAATAG-ACATACAGACATGCAT
GACACAGAATTCATGCATGCACGGGAGG-GA-GGACATAATATCAATGTA
ATACGGACATAATATGTATATAGTACATTACATGATTTGCCCCATGCATA
TAAGCAGGTACAATCCA-CCTATTGACAGT
>Alcelaphus_buselaphus_lichtensteini_s_BW093512
-AAGA-GCCCTCTCAGTATCAATTTTAATAAAATTTTCAAAAACTCAATA
CAGAATTTACACCCCACACAATCATAAATACGACAGCCATTTACCAAACG
AA-A-AAA-CGTGGTACAACACAAAATAAATAG-ACATACAGACATGCAT
GACACAGAATTCATGCATGCACGGGGGGAAA-GGACATAATATCAATGTA
ATACGGACATAATATGTATATAGTACATTACATGATTTGCCCCATGCATA
TAAGCAAGTACAATCCA-CCTATTAACAGT
>Alcelaphus_buselaphus_lichtensteini_s_SEL03
-AAGA-GCCCTCTCAGTATCAATTTTAATAAAATTTTCAAAAACTCAATA
CAGAATTTACACCCCACACAATCATAAATACGACAGCCATCTACCAAACG
AA-A-AAA-CGTGGTACAACACAAAATAAATAG-ACATACAGACATGCAT
GACACAGAATTCATGCATGCACGGGAGG-GA-GGACATAATATCAATGTA
ATACGGACATGATATGTATATAGTACATTACATGATTTACCCCATGCATA
TAAGCAAGTACAATCTA-CCTATTAACAGT
>Alcelaphus_buselaphus_lichtensteini_s_MK033835
-AAGA-GCCTTCTCAGTATCAATTTTATTAAAACTTTCAAAAACTCAATA
CAGAACTTACACCCCGCACAACCATGCGTATGACAGCCACTTA-TAAACG
AA-A-AAA-CATAATACGCTACAGAATAAATAG-ACATGCGGACATGCAT
GATACAGAACTAGTGCATGCATGGGAGG-GA-GGACATAACATTAATGTA
ATAAAGACATAATATGTATATAGTACATTACATGATTTACCCCACGCATA
TAAGCAAGTACAATCAA-CCTATTAATAGT
>Alcelaphus_buselaphus_lichtensteini_s_MK205604
-AAGA-GCCTTCTCAGTATCAATTTTATTAAAACTTTCAAAAACTCAATA
CAGAACTTACACCCCGCACAACCATGCGTATGACAGCCACTTA-TAAACG
AA-A-AAA-CATAATACGCTACAGAATAAATAG-ACATGTGGATATGCAT
GATACAGAACTAGTGCATGCATGGGAGG-GA-GGACATAACATTAATGTA
ATAAGGACATAATATGTATATAGTACATTACATGATTTACCCCACGCGTA
TAAGCAAGTACAATCAG-CTTATTGATAGT
>Alcelaphus_buselaphus_lichtensteini_s_KS022608
-AAGA-GCCCTCTCAGTATCAATTTTAATAAAATTTTCAAAGACTCAATA
CAGAATTTACACCCCACACAATCATAAATACGACAGCCATCTACCAAACG
AA-A-AAA-CGTGGTACAACACAAAATAAATAG-ACATACAGACATGCAT
GACACAGAATTCATGCATGCACGGGAGG-GA-GGACATAATATCAATGTA
ATACGGACATAATATGTATATAGTACATTACATGATTTGCCCCATGCATA
TAAGCAAGTACAATCCA-CCCATTAACAGT
>Alcelaphus_buselaphus_lichtensteini_s_UG223023
-AAGA-GCCCTCTCAGTATCAATTTTAATAAAATTTTCAAAGACTCAATA
CAGAATTTACACCCCACACAATCATAAATACGACAGCCATCTACCAAACG
AA-A-AAA-CGTGGTACAACACNAAATAAATAG-ACATACAGACATGCAT
GACACAGAATTCATGCATGCACGGGAGG-GA-GGACATAATATCAATGTA
ATACGGACATAATATGTATATAGTACATTACATGATTTGCCCCATGCATA
TAAGCAAGTACAATCCA-CCTATTAACAGT
>Alcelaphus_buselaphus_lichtensteini_s_MK163019
-AAGA-GCCTTCTCAGTATCAATTTTATTAAAACTTTCAAAAACTCAATA
CAGAACTTACACCCCGCACAACCATGCGTATGACAGCCACTTA-TAAACG
AA-A-AAA-CATAATACGCTACAGAATAAATAG-ACATGCGGACATGCAT
GATACAGAACTAGTGCATGCATGGGAGG-GA-GGACATAACATTAATGTA
ATAAAGACATAATATGTATATAGTACATTACATGATTTACCCCACGCATA
TAAGCAAGTACAATCAA-CCTATTAATAGT
>Alcelaphus_buselaphus_lichtensteini_s_MK013018
-AAGA-GCCTTCTCAGTATCAATTTTATTAAAACTTTCAAAAACTCAATA
CAGAACTTACACCCCGCACAACCATGCGTATGACAGCCACTTA-TAAACG
AA-AAAAA-CATAATACGCTACAGAATAAATAG-ACATGCGGACATGCAT
GATACAGAACTAGTGCATGCATGGGAGG-GA-GGACATAACATTAATGTA
ATAAGGACATAATATGTATATAGTACATTACATGATTTACCCCACGCATA
CAAGCAAGTACAATTAG-CTTATTAATAGT
>Alcelaphus_buselaphus_lichtensteini_s_MK095601
-AAGA-GCCTTCTCAGTATCAATTTTATTAAAACTTTCAAAAACTCAATA
CAGAACTTACACCCCGCACAACCATGCGTATGACAGCCACTTA-TAAACG
AA-AAAAA-CATAATACGCTACAGAATAAATAG-ACATGCGGACATGCAT
GATACAGAACTAGTGCATGCATGGGAGG-GA-GGACATAACATTAATGTA
ATAAGGACATAATATGTATATAGTACATTACATGATTTACCCCACGCATA
CAAGCAAGTACAATTAG-CTTATTAATAGT
>Alcelaphus_buselaphus_lichtensteini_s_MK044193
-AAGA-GCCTTCTCAGTATCAATTTTATTAAAACTTTCAAAAACTCAATA
CAGAACTTACACCCCGCACAACCATGCGTATGACAGCCACTTA-TAAACG
AATA-AAA-CATAATACGCTACAGAATAAATAG-ACATGCGGATATGCAT
GATACAGAACTAGTGCATGCATGGGAGG-GG-GGACATAACATTAATGTA
ATAAGGACATAATATGTATATAGTACATTACATGATTTACCCCACGCATA
TAAGCAAGTACAATTAG-CTTATTGACAGT
>Alcelaphus_buselaphus_lichtensteini_s_MK115603
-AAGA-GCCTTCTCAGTATCAATTTTATTAAAACTTTCAAAAACTCAATA
CAGAACTTACACCCCGCACAACCATGCGTATGACAGCCACTTA-TAAACG
AA-A-AAA-CATAATACGNCACNGAATAAATAG-ACATGCGGACATGCAT
GATACAGAACTAGTGCATGCATGGGAGG-GA-GGACATAACATTAATGTA
ATAAAGACATAATATGTATATAGTACATTACATGATTTACCCCACGCATA
TAAGCAAGTACAATCAA-CCTATTAATAGT
>Alcelaphus_buselaphus_lichtensteini_s_MK153017
-AAGA-GCCTTCTCAGTATCAATTTTATTAAAACTTTCAAAAACTCAATA
CAGAACTTACACCCCGCACAACCATGCGTATGACAGCCACTTA-TAAACG
AA-A-AAA-CATAATACGCTACAGAATAAATAG-ACATGCGGACATGCAT
GATACAGAACTAGTGCATGCATGGGAGG-GA-GGACATAACATTAATGTA
ATAAAGACATAATATGTATATAGTACATTACATGATTTACCCCACGCATA
TAAGCAAGTACAATCAA-CCTATTAATAGT
>Alcelaphus_buselaphus_swaynei_s_SEN053705
-AAGA-GCCCTCTCAGTATCAATTTTATTAAAACTTTCAAAAACTCAATA
CAGAACCTACACCCCATACAACCATGCGTATGACAGCCACTTA-CAAACG
AA-AAAAA-CATAATACGCTACAAAATAAATAG-ACATGCGGACATGCAT
GACACAGAACTAGTGCATGCATGGGAGG-GA-GGACATAACATTAATGTA
ATAAAGACATAATATGTATATAGTACATTACATGATTTACCCCATGCATA
TAAGCAAGTACAATCAA-CCTATTAATAGT
>Alcelaphus_buselaphus_swaynei_s_SEN023702
-AAGA-GCCCTCTCAGTATCAATTTTATTAAAACTTTCAAAAACTCAATA
CAGAACCTACACCCCATACAACCATGCGTATGACAGCCACTTA-CAAACG
AA-AAAAA-CATAATACGCTACAAAATAAATAG-ACATGCGGACATGCAT
GACACAGAACTAGTGCATGCATGGGAGG-GA-GGACATAACATTAATGTA
ATAAAGACATAATATGTATATAGTACATTACATGATTTACCCCATGCATA
TAAGCAAGTACAATCAA-CCTATTAATAGT
>Alcelaphus_buselaphus_swaynei_s_SEN083708
-AAGA-GCCCTCTCAGTATCAATTTTATTAAAACTTTCAAAAACTCAATA
CAGAACCTACACCCCATACAACCATGCGTATGACAGCCACTTA-CAAACG
AA-AAAAA-CATAATACGCTACAAAATAAATAG-ACATGCGGACATGCAT
GACACAGAACTAGTGCATGCATGGGAGG-GA-GGACATAACATTAATGTA
ATAAAGACATAATATGTATATAGTACATTACATGATTTACCCCATGCATA
TAAGCAAGTACAATCAA-CCTATTAATAGT
>Alcelaphus_buselaphus_swaynei_s_SEN043704
-AAGA-GCCCTCTCAGTATCAATTTTATTAAAACTTTCAAAAACTCAATA
CAGAACTTACACCCCATACAACCATGCGCATGACAGCCACTTA-CAAACG
AA-A-AAA-CATAATACGCTACAAAATAAATAG-ACATNNNGNCATNNAN
NACACAGAACTGGTGCACGCATGGGAGG-GG-GGACATAACATTAATGTA
ATAAGGACATAATATGTATATAGTACATTACATGATTTACCCCATGCATA
TAAGCAAGTACAATCAA-TCTATTAACAGT
>Alcelaphus_buselaphus_swaynei_s_SEN063706
-AAGA-GCCCTCTCAGTATCAATTTTATTAAAACTTTCAAAAACTCAATA
CAGAACTTACACCCCATACAACCATGCGCATGACAGCCACTTA-CAAACG
AA-A-AAA-CATAATACGCTACAAAATAAATAG-ACATNNNGNCATNNAN
NACACAGAACTGGTGCACGCATGGGAGG-GG-GGACATAACATTAATGTA
ATAAGGACATAATATGTATATAGTACATTACATGATTTACCCCATGCATA
TAAGCAAGTACAATCAA-TCTATTAACAGT
>Alcelaphus_buselaphus_swaynei_s_SEN013701
-AAGA-GCCTTCTCAGTATCAATTTTATTAAAACTTTCAAAAACTCAATA
CAGAACTTACACTCCGCACAACCATGCGTATGACAGCCACTTA-TAAACG
AA-AAAAA-CATAATACGCTACAGAATAAATAG-ACATGTGGACATGCAT
GATACAGAACTAGTGCATGCATGGGAGG-GA-GGACATAACATTAATGTA
ATAAGGACATAATATGTATATAGTACATTACATGACTTACCCCATGCATA
TAAGCAAGTACAATTAG-CTTATTGATAGT
>Alcelaphus_buselaphus_swaynei_s_SEN073707
-AAGA-GCCTTCTCAGTATCAATTTTATTAAAACTTTCAAAAACTCAATA
CAGAACTTACACTCCGCACAACCATGCGTATGACAGCCACTTA-TAAACG
AA-AAAAAACATAATACGCTACAGAATAAATAG-ACATGTGGACATGCAT
GATACAGAACTAGTGCATGCATGGGAGG-GA-GGACATAACATTAATGTA
ATAAGGACATAATATGTATATAGTACATTACATGACTTACCCCACGCATA
TAAGCAAGTACAATTAG-CTTATTAATAGT
>Alcelaphus_buselaphus_major_s_6402gha
-AAGA-GCCCTCTCAGTATCAATTTTATTAAAACTTTCAAAAACTCAACA
CAGAACCCGCACTCCACACAACCATGCATATGACAACCACCCA-CAAACG
-A-A-AAA-CATAGTACACTACAAAACAAATA--A-A------CATGCAT
GATACAGAATTAGTGTATGCACGAGGGA-GA-GGACATAATATTAATGTA
ACACAGACATAATATGTATATAGTACATTATATGATTTGCCCCATGCATA
TAAGCAAGTACAGTAGA-CTTATTAACAGT
>Alcelaphus_buselaphus_major_s_6399gha
-AAGA-GCCCTCTCAGTATCAATTTTATTAAAACTTTCAAAAACTCAACA
CAGAACCCGCACTCCACACAACCATGCATATGACAACCACCTA-CAAACG
-A-A-AAA-CATAGTAC---AC--TATAAA-AC-AAATA-A-ACATGCAT
GATACAGAATTAGTGTATGCACGGGGGA-AA-GGACATAATATTAATGTA
ACACAGACATAATATGTATATAGTACATTACATGATTTGCCCCATGCATA
TAAGCAAGTACAGTGGA-CTTATTAACAGT
>Alcelaphus_buselaphus_major_s_6405gha
-AAGA-GCCCTCTCAGTATCAATTTTATTAAAACTTTCAAAAACTCAACA
CAGAACCCGCACTCCACACAACCATGCATATGACAACCACCTA-CAAACG
-A-A-AAA-CATAGTACACTACAAAACAAATA--A-A------CATGCAT
GATACAGAATTAGTGTATGCACGGGGGA-AA-GGACATAATATTAATGTA
ACACAGACATAATATGTATATAGTACATTACATGATTTGCCCCATGCGTA
TAAGCAAGTACAGTAGA-CTTATTAACAGT
>Alcelaphus_buselaphus_major_s_6398gha
-AAGA-GCCCTCTCAGTATCAATTTTATTAAAACTTTCAAAAACTCAACA
CAGAACTCGCACTCCACACAACCATGCATATGACAGCCACCTA-CAAACG
-A-A-AAA-CATGGTACACTACAAAACAAATAG-ACAT---G---T--AT
AATACAGAATTAGTGTATGCACGGGAGG-GA-GGACATAATATTAATGTA
ACACAGACATAATATGTATATAGTACATTACATGATTTACCCCATGCATA
TAAGCAAGTACAGTAGA-CTTATTGATAGT
>Alcelaphus_buselaphus_major_s_4766cam
-AAGA-GCCCTCTCAGTATTAATTTTATTAAAACTTTCAAAAACTCAACA
CAGAACTCGCACCCCACACAACCATGCATATGACAGCCACCTA-CAAACG
-A-A-AAA-CATGGTACACTACAAAACAAATAG-ACAT---G-CATG-AT
-A--CAGAATTAGTGTATGCACGAGAGA-GA-GGACATAATATTAATGTA
ACACGGACATAATATGTATATAGTACATTACATGATTTGCCCCATGCATA
TAAGCAAGCACAGTAGA-TTTATTAACAGT
>Alcelaphus_buselaphus_major_s_6404gha
-AAGA-GCCCTCTCAGTATCAATTTTATTAAAACTTTCAAAAACTCAACA
CAGAACCCGCACTCCACACAACCATGCATATGACAACCACCTA-CAAACG
-A-A-AAA-CATAGTACACTACAAAACAAATA--A-A------CATGCAT
GATACAGAATTAGTGTATGCATGGGGGGAAA-GGACATAATATTAATGTA
ACACAGACATAATATGTATATAGTACATTACATGATCTGCCCCATGCATA
TAAGCAAGTACAGTAGA-CTTATTGATAGT
>Alcelaphus_buselaphus_major_s_4765cam
-AAGA-GCCCTCTCAGTATCAATTTTATTAAAACTTTCAAAAACTCAACA
CAGAACCCGCACTCCACACAACCATGCATATGACAACCACCTA-CAAACG
-A-A-AAA-CATAGTACACTACAAAACAAATA--A-A------CATGCAT
GATACAGAATTAGTGTATGCACGGGGGA-AA-GGACATAATATTAATGTA
ACACAGACATAATATGTATATAGTACATTACATGATTTGCCCCATGCGTA
TAAGCAAGTACAGTAGA-CTTATTAACAGT
