# Supplementary material for: Distinct and Diverse: Range-Wide Phylogeography Reveals Ancient Lineages and High Genetic Variation in the Endangered Okapi (Okapia johnstoni)
Source: PLoS One. 2014 Jul 9;9(7):e101081. doi: 10.1371/journal.pone.0101081 (PMC4090074; doi:10.1371/journal.pone.0101081)
Supplement: File S2 — Contig of position 31–306 of the three CR haplotypes for Damaliscus pygargus . Nucleotide diversity for these haplotypes is described in Table 1. (TXT) [file pone.0101081.s008.txt]

>Damaliscus_pygargus_2000  275  bases
AAGAGCCUUCCCAGUAUUAAUUUCACCAAAACUUUAAAAAACUCAACACAGAAUAUAAAC
CCCACACAAUAGUGCAUGCAACAGACACCUACAAACAAAAAAAGACUCAGUACAAUACAA
GAGUAAACAAGGCAUACGUGGAAUGCAAUACAGAGUUUAUCAACGUACGGGAGGGGGGAC
AUAAUAUUAAUGCAACACAGACAUAAUAUGUAUAUAGUACAUUACAUGAUUUACCCCCAU
GCAUAUAAGCAAGUACUUUCCAACCUAUUGACAGU
>Damaliscus_pygargus_1326  275  bases
AAGAGCCUUCCCAGUAUUAAUUUCACCAAAACUUUAAAAAACUCAACACAGAAUAUAAAC
CCCACACAAUAGUGCAUGCAACAGACACCUACAAAC-AAAAAAGACUCAGUACAAUACAA
GAGUAAACAAGGCAUACGUGGAAUGCAAUACAGAGUUUAUCAACGUACGGGGGGGGGGAC
AUAAUAUUAAUGCAACACAGACAUAAUAUGUAUAUAGUACAUUACAUGAUUUG-CCCCAU
GCAUAUAAGCAAGUACUUU-CAACCUAUUGACAGU
>Damaliscus_pygargus_1996  275  bases
AAGAGCCUUCCCAGUAUUAAUUUCACCAAAACUUUAAAAAACUCAACACAGAAUAUAAAC
CCCACACAAUAGUGCAUGCAACAGACACCUACAAACAAAAAAAGACUCAGUACAAUACAA
GAGUAAACAAGGCAUACGUGGAAUGCAAUACAGAGUUUAUCAACGUACGGGAGGGGGGAC
AUAAUAUUAAUGCAACACAGACAUAAUAUGUAUAUAGUACAUUACAUGAUUUA-CCCCAU
GCAUAUAAGCAAGUACUUUCCAACCUAUUGACAGU
