# Supplementary material for: Distinct and Diverse: Range-Wide Phylogeography Reveals Ancient Lineages and High Genetic Variation in the Endangered Okapi (Okapia johnstoni)
Source: PLoS One. 2014 Jul 9;9(7):e101081. doi: 10.1371/journal.pone.0101081 (PMC4090074; doi:10.1371/journal.pone.0101081)
Supplement: File S3 — Contig of position 31–306 of the 29 CR haplotypes for Giraffe camelopardalis . Nucleotide diversity for these haplotypes is described in Table 1. (TXT) [file pone.0101081.s009.txt]

>G_camelopardalis_reticulata_h3  275  bases
AGAACCCUAUCAGUAUUAAAUUUUUCAAAAACCUACAACGACUAACACAGACUUCAUACC
CCAUAGCCUAACAUACAAUAAACAAGCAUU-AAAAUUA-UAAUCAACUAGAACACUCAUG
UACAAUAGUACAUGAGUUUAUUGUUUUCGCAGUACGUACAUAAUAUUAAUGUAAUAGGAC
AUAAAUAUGUAUAAUAGUACAUUAUAUUAUAUGCCCCAUGCAUAUAAGCAUGUAUCCUCA
AUUGUUUACAGUACAUAGUACAUACAGUCAUUGAU
>G_camelopardalis_reticulata_h4  275  bases
AGAACCCUAUCAGUAUUAAAUUUUUCAAAAACCUACAACGACUAACACAGACUUCAUACC
CCAUAGCCUAACAUACAAUAAACAAGCAUU-AAAAUUA-UAAUCAACUAGAACACUCAUG
UACAAUAGUACAUGAGUUUAUUGUUUUCGCAGUACGUACAUAAUAUUAAUGUAAUAGGAC
AUAAAUAUGUAUAAUAGUACAUUAUAUUAUAUGCCCCAUGCAUAUAAGCAUGUAUCCUCA
AUUAUUUAUAGUACAUAGUACAUACAAUCAUUGAU
>G_camelopardalis_reticulata_h5  275  bases
AGAACCCUAUCAGUAUUAAAUUUUUCAAAAACCUACAAUGACUAACACAGACUUCACACC
CCACAGCCUAACGUAUAAUAAACAAACAUU-AAAAUUA-UAAUCAACUAGAAUACUCAUG
UACAAUAGUACAUGAGUUUAUUGCUUUCGUAGUACGUACAUAACAUUAAUGUAAUAGGAC
AUAAAUAUGUAUAAUAGUACAUUAUAUUAUAUGCCCCAUGCAUAUAAGCAUGUAUAUUCA
AUUAUUUACAGUACAUAGUACAUACAGUCAUUGAU
>G_camelopardalis_antiquorum_Rafiki_ZA4124  275  bases
AGAACCCUAUCAGUAUUAAAUUUUUCAAAAACCUACAACGACUAACACAGACUUCAUACC
CCACAGCCUAACGUAUAAUAAACAAGCAUUAAAAAUUA-UAAUCAACUAGAAUACUCAUG
UACAAUAGUACAUGAGUUUAUUGCUUUCGUAGUAUGUACAUAACAUUAAUGUAAUAGGAC
AUAAAUAUGUAUAAUAGUACAUUAUAUUAUAUGCCCCAUGCAUAUAAGCAUGUAUAUUCA
AUCAUUUACAGUACAUAGUACAUAUAAUCAUUGAU
>G_camelopardalis_angolensis_h32  275  bases
AGAACCUCAUCAGUAUUAAAUUUUUCAAAAACCUACAACGACCAACACAGACUUCAUACC
CCACAGCCUAACGUAUAAUAAAUAAGCAUU-AAAAUUAUUAAUCAACUAGAAUACUCAUG
UACAAUAGUACAUGAGUUUGUUGCUUUCGUAGUACGUACAUAAUAUUAAUGUAAUAGGAC
AUGAAUAUGUAUAAUAGUACAUUAUAUUAUAUGCCCCAUGCAUAUAAGCAUGUACAUUUA
AUCAUUUACAGUACAUAGUACAUACAAUUAUUAAU
>G_camelopardalis_rothschildi_h12  275  bases
AGAACCCUAUCAGUAUUAAAUUUUUCAAAAACCUAUAACGACUAACACAGACUUCAUACC
CCACAGCCUAACGUAUAAUAAACAAGCAUUAAAAAUUA-CAAUCAACUAGAACACUCAUG
UACAAUAGUACAUGAGUUUAUUGCUUUCGUAGUACGUACAUAAUAUUAAUGUAAUAGGAC
AUAAAUAUGUAUAAUAGUACAUUAUAUUACAUGCCCCAUGCAUAUAAGCAUGUACACUCA
AUUAUUUAUAGUACAUAGUACAUACAGUUAUUGAU
>G_camelopardalis_angolensis_Lisbon6A_6751  275  bases
AGAACCCCAUCAGUAUUAAAUUUUUCAAAAAUCUACAACGACCAACACAGACUUCAUACC
CCACAGCCUAACGUAUAAUAAAUAAGCAUU-AAAAUUAUUAAUCAACUAGAAUACUCAUG
UACAAUAGUACAUGAGUUUGUUGCUUUCGUAGUACGUACAUAAUAUUAAUGUAAUAGGAC
AUGAAUAUGUAUAAUAGUACAUUAUAUUAUAUGCCCCAUGCAUAUAAGCAUGUAUAUUCA
AUCAUUUACAGUACAUAGUACAUACAAUUAUUAAC
>G_camelopardalis_tippelskirchi_h22  275  bases
AGAACCCCAUCAGUAUUAAAUUUUCCAAAAACCUACAACGACCAACACAGACUUCACACC
CCACAGCCUAACAUGUAAUAAAUAAACAUU-AAAAUUA-UAAUCAACUAGAAUACUCAUG
UACAAUAGUACAUGAGUUUAUUGCUUUCGUGGUACGUACAUAAUAUUAAUGUAAUAGGAC
AUAAAUAUGUAUAAUAGUACAUUAUACUAUAUGCCCCAUGCAUAUAAGCAUGUACACUCA
ACUAUUUACAGUACAUAGUACAUACAGUUAUUAAU
>G_camelopardalis_tippelskirchi_h26  275  bases
AGAACCCCAUCAGUAUUAAAUUUUCCAAAAACCUACAACGACCAACACAGACUUCACACC
CCACAGCCUAACAUGUAAUAAAUAAACAUU-AAAAUUA-UAAUCAACUAGAAUACUCAUG
UACAAUAGUACAUGAGUUUAUUGCUUUCGUGGUACGUACAUAACAUUAAUGUAAUAGGAC
AUAAAUAUGUAUAAUAGUACAUUAUAUUAUAUGCCCCAUGCAUAUAAGCAUGUAUAUUCA
AUCAUUUACAGUACAUAGUACAUACAGUCAUUAAU
>G_camelopardalis_antiquorum_Sarah_M9271  275  bases
AGAACCCUAUCAGUAUUAAAUUUUUCAAAAACCUACAACGACUAACACAGACUUCAUACC
CCACAGCCUAACGUAUAAUAAACAAGCAUUAAAAAUUA-UAAUCAACUAGAAUACUCAUG
UACAAUAGUACAUGAGUUUAUUGCUUUCGUAGUAUGUACAUAACAUUAAUGUAAUAGGAC
AUAAAUAUGUAUAAUAGUACAUUAUAUUAUAUGCCCCAUGCAUAUAAGCAUGUAUAUUCA
AUCAUUUACAGUACAUAGUACAUACAAUCAUUGAU
>G_camelopardalis_angolensis_Lisbon5A_7382  275  bases
AGAACCCCAUCAGUAUUAAAUUUUUCAAAAAUCUACAACGACCAACACAGACUUCAUACC
CCACAGCCUAACGUAUAAUAAAUAAGCAUU-AAAAUUAUUAAUCAACUAGAAUACUCAUG
UACAAUAGUACAUGAGUUUGUUGCUUUCGUAGUACGUACAUAAUAUUAAUGUAAUAGGAC
AUGAAUAUGUAUAAUAGUACAUUAUAUUAUAUGCCCCAUGCAUAUAAGCAUGUACAUUCA
AUCAUUUACAGUACAUAGUACAUACAAUUAUUAAC
>G_camelopardalis_tippelskirchi_h23  275  bases
AGAACCCCAUCAGUAUUAAAUUUUCCAAAAACCUACAACGACCAACACAGACUUCACACC
CCGCAGCCUAACAUGUAAUAAAUAAACAUU-AAAAUUA-UAAUCAACUAGAAUACUCAUG
UACAAUAGUACAUGAGUUUAUUGCUUUCGUGGUACGUACAUAAUAUUAAUGUAAUAGGAC
AUAAGUAUGUAUAAUAGUACAUUAUACUAUAUGCCCCAUGCAUAUAAGCAUGUACACUCA
ACUAUUUACAGUACAUAGUACAUACAGUUAUUAAU
>G_camelopardalis_antiquorum_Zakouma  275  bases
AGAACCCUAUCAGUAUUAAAUUUUUCAAAAACCUACAACGACUAACACAGACUUCAUACC
CCGCAGCCUAACGUAUAAUAAACAAGCAUUAAAAAUUA-UAAUCAACUAGAAUACUCAUG
UACAAUAGUACAUGAGUUUAUUGCUUUCGUAGUAUGUACAUAACAUUAAUGUAAUAGGAC
AUAAAUAUGUAUAAUAGUACAUUAUAUUAUAUGCCCCAUGCAUAUAAGCAUGUAUAUUCA
AUCAUUUACAGUACAUAGUACAUACAAUCAUUGAU
>G_camelopardalis_rothschildi_Roby_A4216  275  bases
AGAACCCUAUCAGUAUUAAAUUUUUCAAAAACCUAUAACGACUAACACAGACUUCAUACC
CCACAGCCUAACGUAUAAUAAACAAGCAUUAAAAAUUA-CAAUCAACUAGAACACUCAUG
UACAAUAGUACAUGAGUUUAUUGCUUUCGUAGUACGUACAUAAUAUUAAUGUAAUAGGAC
AUAAAUAUGUAUAAUAGUACAUUAUGUUACAUGCCCCAUGCAUAUAAGCAUGUACACUCA
AUUAUUUAUAGUACAUAGUACAUACAGUUAUUGAU
>G_camelopardalis_angolensis_h33  275  bases
AGAACCCCAUCAGUAUUAAAUUUUUCAAAAAUCUACAACGACCAACACAGACUUCAUACC
CCACAGCCUAACGUAUAAUAAAUAAGCAUU-AAAAUUAUUAAUCAACUAGAAUACUCAUG
UACAAUAGUACAUGAGUUUGUUGCUUUCGUGGUACGUACAUAAUAUUAAUGUAAUAGGAC
AUGAAUAUGUAUAAUAGUACAUUAUAUUAUAUGCCCCAUGCAUAUAAGCAUGUAUAUUUA
AUCAUUUACAGUACAUAGUACAUACAAUUAUUAAC
>G_camelopardalis_giraffa_Phalaborwa  275  bases
AGAACCCCAUCAGUAUUAAAUUUUCCAAAAACCUACAACGACCAACACAGACUUCACACC
CCACAGCCUAACAUGUAAUAAAUAAACAUU-AAAAUUA-UAAUCAACUAGAAUACUCAUG
UACAAUAGUACAUGAGUUUAUUACUUUCGCAGUAUGUACAUAAUAUUAAUGUAAUAGGAC
AUAAAUAUGUAUAAUAGUACAUUAUAUUACAUGCCCCAUGCAUAUAAGCAUGUACACUCA
AUCAUUUACAGUACAUAGUACAUACAGUUAUUAAU
>G_camelopardalis_reticulata_h6  275  bases
AGAACCCUAUCAGUAUUAAAUUUUUCAAAAACCUACAACGACUAACACAGACUUCAUACC
CCAUAGCCUAACAUACAAUAAACAAGCAUU-AAAAUUA-UAAUCAACUAGAACACUCAUG
UACAAUAGUACAUGAGUUUAUUGUUUUCGCAGUACGUACAUAAUAUUAAUGUAAUAGGAC
AUAAAUAUGUAUAAUAGUACAUUAUAUUAUAUGCCCCAUGCAUAUAAGCAUGUAUCUUCA
AUUAUUUACAGUACAUAGUACAUACAAUCAUUGAU
>G_camelopardalis_tippelskirchi_h20  275  bases
AGAACCCCAUCAGUAUUAAAUUUUCCAAAAACCUACAACGACCAACACAGACUUCACACC
CCACAGCCUAACAUGUAAUAAAUAAACAUU-AAAAUUA-UAAUCAACUAGAAUACUCAUG
UACAAUAGUACAUGAGUUUAUUGCUUUCGUAGUACGUACAUAACAUUAAUGUAAUAGGAC
AUAAAUAUGUAUAAUAGUACAUUAUAUUAUAUGCCCCAUGCAUAUAAGCAUGUAUAUUCA
AUCAUUUACAGUACAUAGUACAUACAGUUAUUAAU
>G_camelopardalis_tippelskirchi_h19  275  bases
AGAACCCCAUCAGUAUUAAAUUUUCCAAAAACCUACAACGACCAACACAGACUUCACACC
CCACAGCCUAACAUGUAAUAAAUAAACAUU-AAAAUUA-UAAUCAACUAGAAUACUCAUG
UACAAUAGUACAUGAGUUUAUUGCUUUCGUGGUACGUACAUAACAUUAAUGCAAUAGGAC
AUAAAUAUGUAUAAUAGUACAUUAUAUUAUAUGCCCCAUGCAUAUAAGCAUGUAUAUUCA
AUCAUUUACAGUACAUAGUACAUACAGUUAUUAAU
>G_camelopardalis_angolensis_h31  275  bases
AGAACCCCAUCAGUAUUAAAUUUUUCAAAAAUCUACAACGACCAACACAGACUUCAUACC
CCACAGCCUAACGUAUAAUAAAUAAGCAUU-AAAAUUAUUAAUCAACUAGAAUACUCAUG
UACAAUAGUACAUGAGUUUGUUGCUUUCGUAGUACGUACAUAAUAUUAAUGUAAUAGGAC
AUGGAUAUGUAUAAUAGUACAUUAUAUUAUAUGCCCCAUGCAUAUAAGCAUGUAUAUUUA
AUCAUUUACAGUACAUAGUACAUACAAUUAUUAAC
>G_camelopardalis_giraffa_Tango_97058  275  bases
AGAACCCCAUCAGUAUUAAAUUUUCCAAAAACCUACAACGACCAACACAGACUUCACACC
CCACAGCCUAACAUGUAAUAAAUAAACAUU-AAAAUUA-UAAUCAACUAGAAUACUCAUG
UACAAUAGUACAUGAGUUUAUUACUUUCGCAGUAUGUACAUAAUAUUAAUGUAAUAGGAC
AUAAAUAUGUAUAAUAGUACAUUAUAUUACAUGCCCCAUGCAUAUAAGCAUGUACAUUCA
AUCAUUUACAGUACAUAGUACAUACAGUUAUUAAU
>G_camelopardalis_reticulata_h7  275  bases
AGAACCCUAUCAGUAUUAAAUUUUUCAAAAACCUACAACGACUAACACAGACUUCAUACC
CCAUAGCCUAACGUAUAAUAAACAAACAUU-AAAAUUA-UAAUCAACUAGAAUACUCAUG
UACAAUAGUACAUGAGUUUAUUGUUUUCGCAGUACGUACAUAAUAUUAAUGUAACAGGAC
AUAAAUAUGUAUAAUAGUACAUUAUAUUAUAUGCCCCAUGCAUAUAAGCAUGUAUUCCCA
AUUAUCUACAGUACAUAGUACAUACAGUUAUUGAU
>G_camelopardalis_tippelskirchi_Saburi_990681  275  bases
AGAACCCCAUCAGUAUUAAAUUUUCCAAAAACCUACAACGACCAACACAGACUUCACACC
CCACAGCCUAACAUGUAAUAAAUAAACAUU-AAAAUUA-UAAUCAACUAGAAUACUCAUG
UACAAUAGUACAUGAGUUUAUUGCUUUCGUGGUACGUACAUAACAUUAAUGUAAUAGGAC
AUAAAUAUGUAUAAUAGUACAUUAUAUUAUAUGCCCCAUGCAUAUAAGCAUGUAUAUUCA
AUCAUUUACAGUACAUAGUACAUACAGUUAUUAAU
>G_camelopardalis_tippelskirchi_h18  275  bases
AGAACCCUAUCAGUAUUAAAUUUUUCAAAAACCUACAACGACUAACACAGACUUCAUACC
CCAUAGCCCAACGUAUAAUAAACAAACAUU-AAAAUUA-UAAUCAACUAGAAUACUCAUG
UACAAUAGUACAUGAGUUUAUUGUUUUCGUAUUACGUACAUAAUAUUAAUGUAAUAGGAC
AUAAAUAUGUAUAAUAGUACAUUAUAUUAUAUGCCCCAUGCAUAUAAGCAUGUAUACUCA
AUUAUCUACAGUACAUAGUACAUACAGUUAUUAAU
>G_camelopardalis_tippelskirchi_h16  275  bases
AGAACCCCAUCAGUAUUAAAUUUUCCAAAAACCUACAACGACCAACACAGACUUCACACC
CCACAGCCUAACAUGUAAUAAAUAAACAUU-AAAAUUA-UAAUCAACUAGAAUACUCAUG
UACAAUAGUACAUGAGUUUAUUGCUUUCGUGGUACGUACAUAACAUUAAUGUAAUAGGAC
AUAAAUAUGUAUAAUAGUACAUUAUAUUAUAUGCCCCAUGCAUAUAAGCAUGUAUAUUCA
AUCAUUUACAGUACAUAGUACAUACAAUUAUUAAU
>G_camelopardalis_peralta_Koure  275  bases
AGAACCCUAUCAGUAUUAAAUUUUUCAAAAACCUACAACGACUAACACAGACUUCAUACC
CCACAGCCUAACGUAUAAUAAACAAGCAUUAAAAAUUA-UAAUCAACUAGAAUACUCAUG
UACAAUAGUACAUGAGUUUAUUGCUUUCGUAGUACGUACAUAAUAUUAAUGUAAUAGGAC
AUAAAUAUGUAUAAUAGUACAUUAUAUUAUAUGCCCCAUGCAUAUAAGCAUGUAUACUCA
AUUAUCUACAGUACAUAGUACAUACAAUUAUUGAU
>G_camelopardalis_tippelskirchi_h21  275  bases
AGAACCCCGUCAGUAUUAAAUUUUCCAAAAACCUACAACGACCAACACAGACUUCACACC
CCACAGCCUAACAUGUAAUAAAUAAACAUU-AAAAUUA-UAAUCAACUAGAAUACUCAUG
UACAAUAGUACAUGAGUUUAUUGCUUUCGUAGUACGUACAUAAUAUUAAUGUAAUAGGAC
AUAAAUAUGUAUAAUAGUACAUUAUAUUAUAUGCCCCAUGCAUAUAAGCAUGUACAUUCA
ACCAUUUACAGUACAUAGUACAUACAGUUAUUAAU
>G_camelopardalis_reticulata_Zenith_4_3083  275  bases
AGAACCCUAUCAGUAUUAAAUUUUUCAAAAACCUACAACGACUAACACAGACUUCAUACC
CCAUAGCCUAACAUACAAUAAACAAGCAUU-AAAAUUA-UAAUCAACUAGAACACUCAUG
UACAAUAGUACAUGAGUUUAUUGUUUUCGCAGUACGUACAUAAUAUUAAUGUAAUAGGAC
AUAAAUAUGUAUAAUAGUACAUUAUAUUAUAUGCCCCAUGCAUAUAAGCAUGUAUCCUCA
AUUAUUUACAGUACAUAGUACAUACAAUCAUUGAU
>G_camelopardalis_reticulata_h11  275  bases
AGAACCCUAUCAGUAUUAAAUUUUUCAAAAACCUAUAACGACUAACACAGACUUCAUACC
UCACAGCCUAACGUAUAAUAAACAAGCAUUAAAAAUUA-CAAUCAACUAGAACACUCAUG
UACAAUAGUACAUGAGUUUAUUGCUUUCGUAGUACGUACAUAAUAUUAAUGUAAUAGGAC
AUAAAUAUGUAUAAUAGUACAUUAUGUUACAUGCCCCAUGCAUAUAAGCAUGUACACUCA
AUUAUUUAUAGUACAUAGUACAUACAGUUAUUGAU
