# Supplementary material for: Distinct and Diverse: Range-Wide Phylogeography Reveals Ancient Lineages and High Genetic Variation in the Endangered Okapi (Okapia johnstoni)
Source: PLoS One. 2014 Jul 9;9(7):e101081. doi: 10.1371/journal.pone.0101081 (PMC4090074; doi:10.1371/journal.pone.0101081)
Supplement: File S4 — Contig of position 31–306 of the 43 CR haplotypes for Hippotragus equinus . Nucleotide diversity for these haplotypes is described in Table 1. (TXT) [file pone.0101081.s010.txt]

>Hippotragus_equinus_i_2532  275  bases
CAAGAGCCUACCCAGUAUUAAAUUUACUAAAACCACCAAAGAAUCAACACAAAAUUCAUA
CCCCACAACAUUUAACACGUGCAAAUAAAGGACCCAAACCAUUCAACCCGUUUUACGCAC
ACGGACUGAU--ACACACCACACCAUGUACACAAUAUGUUAAACAGCUUAUUUGUAAAUG
CUGGGUAGUACAUAUAUAACUAAUGUAUCAA-GACAUAAUAUGUAUAUAGUACAUUACAU
GAUUUGCCCCAUGCGUAUAAGCAAGUACAAGAUCU
>Hippotragus_equinus_i_2533  275  bases
UAAGAGCCUACCCAGUAUUAAAUUUACUAAAACCACCAA-GAAUCAACACAAAAUUCAUA
CCCCACAACAUUUAACACGUGCAAAUAAAGGACCCAAACCAUUCAACCCGUUUUACGCAC
ACGGACUGAU--ACACACCACACCAUGUACACAAUAUGUUAAACAGCCUAUUUGUAAAUG
CUGGGUAGUACAUAUAUAGUUAAUGUAUCAAGGACAUAGUAUGUAUAUAGUACAUUACAU
GAUUUGCCCCAUGCGUAUAAGCAAGUACAAGACUU
>Hippotragus_equinus_i_4584  275  bases
UAAGAGCCUACCCAGUAUUAAAUUUACUAAAACCACCAAAGAAUCAACACAAAAUUCAUA
CCCCACAACAUUUAACACGUGCAAAUAAAGGACCCAAACCAUUCAACCCGUUUUACGCAC
ACGGACUGAU--ACACACCACACCAUGUACACAAUAUGUUAAACAGCCUAUUUGUAAAUG
CUGGGUAGUACAUAUAUAGUUAAUGUACCAAGGACAUAGUAUGUAUAUAGUACAUUACAU
GAUUUGCCCCAUGCGUAUAAGCAAGUACAAGACUU
>Hippotragus_equinus_i_4763  275  bases
UAAGAGCCUACCCAGUAUUAAAUUUACUAAAACCACCAAAGAAUCAACACAAAAUUCAUA
CCCCACAAGAUUUAACACGUGUAAAUAAAGGACCCAAACCAUUCAACCCGUUUUACGCAC
ACGGACUGAU--ACACACCACACCAUGUACACAAUAUGUUAAACAGCUUGUUUGUGAAUG
CCGGGUAGUACAUAUAUAAUUAAUGUACUAAGGACAUAAUAUGUAUAUAGUACAUUACAU
GAUUUACCCCAUGCAUAUAAGCAAGUACAAGAUCC
>Hippotragus_equinus_i_5538  275  bases
UAAGAGCCUACCCAGUAUUAAAUUUACUAAAACCACCAAAGAAUCAACACAAAAUUCAUA
CCCCACAACAUUUAACACGUGCAAAUAAAGGACCCAAACCAUUCAACCCGUUUUACGCAC
ACGGACUGAU--ACACACCACACCAUGUACACAAUAUGUUAAACAGCUUAUUUGUAAAUG
CCAGGUAGUACAUAUAUAGUUAAUGUACCAAGGACAUAAUAUGUAUAUAGUACAUUACAU
GAUUUGCCCCAUGCGUAUAAGCAAGUACAAGACCU
>Hippotragus_equinus_i_5544  275  bases
UAAGAGCCUACCCAGUAUUAAAUUUACUAAAACCACCAAAGAAUCAACACAAAAUUCAUA
CCCCACAACAUUUAACACGUGCAAAUAAAGGACCCAAACCAUUCAACCCGUUUUACGCAC
ACGGACUGAU--ACACACCACACCAUGUACACAAUAUGUUAAACAGCUUAUUUGUAAAUG
CCGGGUAGUACAUAUAUAACUAAUGUAUCAAGGACAUAAUAUGUAUACAGUACAUUACAU
GAUUUGCCCCAUGCGUAUAAGCAAGUACAGGAUCU
>Hippotragus_equinus_i_A1234  275  bases
UAAGAGCCUACCCAGUAUUAAAUUUACUAAAACCACCAAAGAAUCAACACAAAAUUCAUA
CCCCACAACAUUUAACACGCGCAAAUAAAGGACCCAAACCAUUCAACCCGUUUUACGCAC
ACGGACUGAU--ACACACCACACCAUGUACACAAUAUGUUAAACAACUUGUUUGUGAAUG
CUGGAUAGUACAUAUAUAAUCAAUGUACCAAGGACAUAAUAUGUAUAUAGUACAUUACAU
GAUUUGCCCCAUGCAUAUAAGCAAGUACAGGAUUC
>Hippotragus_equinus_i_A1358  275  bases
UAAGAGCCUACCCAGUAUUAAAUUUACUAAAACCACCAAAGAAUCAACACAAAAUUCAUA
CCCCACAACAUUUAACGCGUGCAAAUAAAGGACCCAAACCAUUCAACCCGUUUUACGCAC
ACGGACUGAU--ACACAGCACACCAUGUACACAAUAUGUUAAACAACUUAUUUGUGAACG
CUGGAUAGUACAUAUGUAAUCAAUGUAUCAAGGACAUAAUAUGUAUAUAGUACAUUACAU
GAUUUGCCCCAUGCAUAUAAGCAAGUACAGGAUCC
>Hippotragus_equinus_i_A1364  275  bases
UAAGAGCCUACCCAGUAUUAAAUUUACUAAAACCACCAAAGAAUCAACACAAAAUUCAUA
CCCCACAACAUUUAACACGUGCAAAUAAAGGACCCAAACCAUUCAACCCGUUUUACACAC
ACGGACUGAU--ACACACCACACCAUGUACACAAUAUGUUAAACAACUUAUUUGUAGAUG
CUGGGUAGUACAUAUACAGUUAAUGUACCAAGGACAUAAUAUGUAUAUAGUACAUUACAU
GAUUUGCCCCAUGCGUAUAAGCAAGUACGAGACUU
>Hippotragus_equinus_i_A2537  275  bases
UAAGAGCCUACCCAGUAUUAAAUUUACUAAAACCACCAAAGAAUCAACACAAAAUUCAUA
CCCCACAACAUUUAACAUGUGCAAAUAAAGGACCCAAACCAUUCAACCCGCUUUACGCAC
ACGGACUGAU--ACACACCACACCACGUACACAAUAUGUUAAACAGCUUAUUUGUAAAUG
CUGGAUAGUACAUAUACAGUUAAUGUAUCAAGGACAUAAUAUGUAUAUAGUACAUUACAU
GAUUUGCCCCAUGCGUAUAAGCAAGUACAAGACCU
>Hippotragus_equinus_i_A3294  275  bases
UAA?AGCCU?U?CA?UAUUAAAUUUACUAAAACCACCAAAGAAUCAACACAAAAUUCAUA
CCCCACAACAUUUAACACGUGCAAAUAAAGGACCCAAACCAUUCAACCCGUUUUACGCAC
ACGGACUGAU--ACACACCACACCAUGUACACAAUAUGUUAAACAGCCUAUUUGUAAAUG
CUGGGUAGUACAUAUAUAGUCAAUGUACCAAGGACAUAGUAUGUAUAUAGUACAUUACAU
GAUUUGCCCCAUGCGUAUAAGCAAGUACAAGACCU
>Hippotragus_equinus_i_A4120  275  bases
UAAGAGCCU?CCC?GU?UUAAAU??ACUAAAACCACCAAAGAAU?AACACAAAAUU??UA
CCCCACA?CAU?UAACACG?G??AAUAAAGGAC?C?A?C?AUUCAACC???U?U?C?C?C
?C?GACUG?U--?CACACCACACCAUGUACACAAU?UGUUAAACAACUUGUUUGUGGAUG
CUGGGUAGUACAUAUA?AAUC?AUGU-C?AAGGACAUAAUAUGCAUAUA??ACA-U?C?U
GAUUUGCCCCAUGCAUAUAAG?A?GUUCAGGA??C
>Hippotragus_equinus_i_5537  275  bases
UAAGAGCCUACCCAGUAUUAAAUUUACUAAAACCACCAAAGAAUCAACACAAAAUUCAUA
CCCCACAACAUUUAACACGUGCAAAUAAAGGACCCAAACCAUUCAACCCGUUUUACGCAC
ACGGACUGAU--ACACACCACACCAUGUACACAAUAUGUUAAACAGCUUAUUUGUAAAUG
CCGGAUAGUACAUAUAUAACUAAUGUAUCAAGGACAUAAUAUGUAUACAGUACAUUACAU
GAUUUGCCCCAUGCGUAUAAGCAAGUACAGGAUCU
>Hippotragus_equinus_i_A3293  275  bases
UAAGAGCCUACCCAGUAUUAAAUUUACUAAAACCACCAAAGAAUCAACACAAAAUUCAUA
CCCCACAACAUUUAACACGUGCAAAUAAAGGACCCAAACCAUUCAACCCGUUUUACGCAC
ACGGACUGAU--ACACACCACACCAUGUACACAAUAUGUUAAACAGCUUAUUUGUAAAUG
CCGGAUAGUACAUAUAUAACUAAUGUAUCAAGGACAUAAUAUGUAUAUAGUACAUUACAU
GAUUUGCCCCAUGCGUAUAAGCAAGUACAGGAUCU
>Hippotragus_equinus_i_5539  275  bases
UAAGAGCCUACCCAGUAUUAAAUUUACUAAAACCACCAAAGAAUCAACACAAAAUUCAUA
CCCCACAACAUUUAACACGUGCAAAUAAAGGACCCAAACCAUUCAACCCGUUUUACGCAC
ACGGACUGAU--ACACACCACACCAUGUACACAAUAUGUUAAACAGCUUAUUUGUAAAUG
CUGGGUAGUACAUAUAUAGUUAAUGUACCAGGGACAUAAUAUGUAUAUAGUACAUUACAU
GAUUUGCCCCAUGCGUAUAAGCAAGUACAAGACCU
>Hippotragus_equinus_i_A4427  275  bases
UAAGAGCCUAUCCAGUAUUAAAUUUACUAAAACCACCAAAGAAUCAACACAAAAUUCAUA
CCCCACAACAUUUAACACGUGCAAAUAAAGGACCCAAACCAUUCAACCCGUUUUACGCAC
ACGGACUGAU--ACACACCACACCAUGUACACAAUAUGUUAAACAGCCUAUUUGUAAAUG
CUGGGUAGUACAUAUAUAGUCAAUGUACCAAGGACAUAGUAUGUAUAUAGUACAUUACAU
GAUUUGCCCCAUGCGUAUAAGCAAGUACAAGACCU
>Hippotragus_equinus_i_A5234  275  bases
UAAGAGCCUACCCAGUAUUAAAUUUACUAAAACCACCAAAGAAUCAACACAAAAUUCAUA
CCCCACAACAUUUAACACGUGCAAAUAAAGGACCCAAA-CAUUCAACCCGUUUUACGCAC
ACGGACUGAU--ACACACCACACCAUGUACACAAUAUGUUAAACAGCUUAUUUGUAAAUG
CUGGGUAGUACAUAUAUAGUUAAUGUACCAGGGACAUAAUAUGUAUAUAGUACAUUACAU
GAUUUGCCCCAUGCGUAUAAGCAAGUACAAGACCU
>Hippotragus_equinus_i_2466  275  bases
UAAGAGCCUACCCAGUAUUAAAUUUACUAAAACCACCAAAGAAUCAACACAAAAUUCACA
CCCCACAACAUUUAACACGUGCAAAUAAAGGACUUAACCCAUACAACCCAUUCUACGCAC
ACGGACUGAUACACACACCACACCAUGUACGUAAUAUGCUAAACAGCCCGUUUAUGGGUG
CUGGGUAGUACAUAUAUAAUCAAUGUACCAAAGACAUAAUAUGUAUAUAGUACAUUACAU
GAUUUACCCCAUGCAUAUAAGCAAGUACAGGACCC
>Hippotragus_equinus_i_A4424  275  bases
UAAGAGCCUACCCAGUAUUAAAUUUACUAAAACCACCAAAGAAUCAACACAAAAUUCAUA
CCCCACAACAUUUAACACGUGCAAAUAAAGGACCCAAACCAUUCAACCCGUUUUACGCAC
ACGGACUGAU--ACACACCACACCAUGUACACAAUAUGUUAAACAGCUUAUUUGUAAAUG
CUGGGUAGUACAUAUAUAGUUAAUGUACCAAGGACAUAAUAUGUAUAUAGUACAUUACAU
GAUUUGCCCCAUGCGUAUAAGCAAGUACAAGACCU
>Hippotragus_equinus_i_5535  275  bases
UAAGAGCCUACCCAGUAUUAAAUUUACUAAAACCACCAAAGAAUCAACACAAAAUUUAUA
CCCCACAACAUUUAACACGUGCAAAUAAAGGACCCAAACCAUUCAACCCGUUUUACGCAC
ACGGACUGAU--ACACACCACACCAUGUACACAAUAUGUUAAACAACUUGUUUGUGGAUG
CUGGGUAGUACAUAUAUAAUCAAUGUACCAAGGACAUAAUAUGUAUAUAGUACAUUACAU
GAUUUGCCCCAUGCAUAUAAGCAAGUACAGGACCC
>Hippotragus_equinus_i_3288  275  bases
UAAGAGCCUACCCAGUAUUAAAUUUACUAAAACCACCAAAGAAUCAACACAAAAUUUAUA
CCCCACAACAUUUAACACGUGCAAAUAAAGGACCCAAACCAUUCAACCCGUUUUACGCAC
ACGGACUGAU--ACACACCACACCAUGUACACAAUAUGUUAAACAACUUGUUUGUGGAUG
CUGGGUAGUACAUAUAUAAUCAAUGUACCAAGGACAUAAUAUGCAUAUAGUACAUUACAU
GAUUUGCCCCAUGCAUAUAAGCAAGUACAGGACCC
>Hippotragus_equinus_i_A4122  275  bases
UAAGAGCCUACCCAGUAUUAAAUUUACUAAAACCACCAAAGAAUCAACACAAAAUUCAUA
CCCCACAACAUUUAACACGUGCAAAUAAAGGACCCAAACCAUUCAACCCGUUUUACGCAC
ACGGACUGAU--ACACACCACACCAUGUACACAAUAUGUUAAACAGCUUAUUUGUAAAUG
CCGGAUAGUACAUAUAUAACUAAUGUAUCAAGGACAUAAUAUGUAUAUAGUACAUUACAU
GAUUUGCCCCAUGCGUAUAAGCAAGUGCAGGAUCU
>Hippotragus_equinus_i_Ken26  275  bases
UAAGAGCCUACCCAGUAUUAAAUUUACUAAAACCACCAAAGAAUCAACACAAAAUUCAUA
CCCCACAACAUUUAACACGCGCAAAUAAAGGACCCAAACCAUUCAACCCGUUUUACGCAC
ACGGACUGAU--ACACACCACACCAUGUACACAAUAUGUUAAACAACUUAUUUGUGAAUG
CUGGGUAGUACAUAUAUAAUCAAUGUACCAAGGACAUAAUAUGUAUAUAGUACAUUACAU
GAUUUACCCCAUGCAUAUAAGCAAGUACAAGACUU
>Hippotragus_equinus_i_SUN47  275  bases
UAAGAGCCUACCCAGUAUUAAAUUUA?UAAAACCACCAAAGAAUCAACACAAAAUUCAUA
CCCCACAACAUUUAACGCGUGCAAAUAAAGGACCCAAACCAUUCAACCCGUUUUACGCAC
ACGGACUGAU--ACACAGCACACCAUGUACACAAUAUGUUAAACAGCUUAUUUGUGAACG
CUGAAUAGUACAUAUGUAAUCAAUGUAUCAAAGACAUAAUAUGUAUAUAGUACAUUACAU
GAUUUGCCCCAUGCGUAUAAGCAAGUACAGGACCC
>Hippotragus_equinus_i_Sun523  275  bases
UAAGAGCCUACCCAGUGUUAAAUUUACUAAAACCACCAAAGAAUCAACACAAAAUUCAUA
CCCCACAACAUUUAACGCGUGCAAAUAAAGGACCCAAACCAUUCAACCCGUUUUACGCAC
ACGGACUGAU--ACACAGCACA-CAUGUACACAAUAUGUUAAACAGCUUAUUUGUGAACG
CCGGAUAGUACAUAUGUAAUUAAUGUACCAAGGACAUAAUAUGUAUAUAGUACAUUACAU
GAUUUGCCCCAUGCGUAUAAGCAAGUACAGGACCC
>Hippotragus_equinus_i_7961  275  bases
UAAGAGCCUACCCAGUAUUAAAUUUACUAAAACCACCAAAGAAUCAACACAAAAUUCAUA
CCCCACAACAUUUAACGCGUGCAAAUAAAGGACCCAAACCAUUCAACCCGUUUUACGCAC
ACGGACUGAU--ACACAGCACACCAUGUACACAAUAUGUUAAACAGCUUAUUUGUGAACG
CUGAAUAGUACAUAUGUAAUCAAUGUAUCAAAGACAUAAUAUGUAUAUAGUACAUUACAU
GAUUUGCCCCAUGCGUAUAAGCAAGUACAGGACCC
>Hippotragus_equinus_i_Sun532  275  bases
UAAGAGCCUACCCAGUAUUAAAUUUACUAAAACCACCAAAGAAU?AACACAAAAUUCAUA
CCCCACAACAUUUAACACGUGCAAAUAAAGGACCCAAACCAUUCAACCCGUUUUACGCAC
ACGGACUGAU--ACACACCACACCAUGUACACAAUAUGUUAAACAGCUUAUUUGUAAAUG
CUGGGUAGUACAUAUAUAAUUAAUGUAUCAAGGACAUAAUAUGUAUAUAGUACAUUACAU
GAUUUGCCCCAUGCAUAUAAGCAAG?ACA?GAUCU
>Hippotragus_equinus_i_Mal19  275  bases
UAAGAGCCUACCCAGUAUUAAAUUUACUAAAACCACCAAAGAAUCAACACAAAAUUCAUA
CCCCACAACAUUUAACACGUGCAAAUAAAGGACCCAAACCAUUCAACCCGUUUUACGCAC
ACGGACUGAU--ACACACCACACCAUGUACACAAUAUGUUAAACAGCCUAUUUGUAAAUG
CUGGGUAGUACAUAUAUAGUUAAUGUAUCAAGGACAUAGUAUGUAUAUAGUACAUUACAU
GAUUUGCCCCAUGCGUAUAAGCAAGUACAAGACUU
>Hippotragus_equinus_i_Sun553  275  bases
UAAGAGCCUACCCAGUAUUAAAUUUACUAAAACCACCAAAGAAUCAACACAAAAUUCAUA
CCCCACAACAUUUAACACGUGCAAAUAAAGGACCCAAACCAUUCAACCCGUUUUACGCAC
ACGGACUGAU--ACACACCACACCAUGUACGCAAUAUGUUAAACAGCUUAUUUGUAAAUG
CUGGGUAGUACAUAUAUAACUAAUGUAUCAAGGACAUAAUAUGUAUAUAGUACAUUACAU
GAUUUGCCCCAUGCGUAUAAGCAAGCACAAGAUCU
>Hippotragus_equinus_i_Sun556  275  bases
UAAGAGCCUACCCAGUAUUAAAUUUACUAAAACCACCAAAGAAUCAACACAAAAUUCAUA
CCCCACAACAUUUAACACGUGCAAAUAAAGGACCCAAACCAUUCAGCCCGUUUUACGCAC
ACGGACUGAU--ACACACCACACCAUGUACACAAUAUGUUAAACAGCUUAUUUGUAGAUG
CUGGGUAGUACAUAUACAGUUAAUGUACCAAGGACAUAAUAUGUAUAUAGUACAUUACAU
GAUUUGCCCCAUGCGUAUAAGCAAGUACAAGACUU
>Hippotragus_equinus_i_Sun566  275  bases
UAAGAGCCUACCCAGUAUUAAAUUUACUAAAACCACCAAAGAAUCAACACAAAAUUCACA
CCCCACAACAUUUAACACGUGCAAAUAAAGGACUCAAGCCAUACAGCCCAUUCUACGCAC
ACGGACUGAU--ACACACCACACCACGUACACAAUAUGCUAAACAGCCCAUUUAUAGGUG
CUGAGUAGUACAUAUAUAGUUAAUGUACCAAAGACAUAAUAUGUAUAUAGUACAUUACAU
GAUCUGCCCCAUGCAUAUAAGCAAGUACAGGAUUC
>Hippotragus_equinus_i_Sun580  275  bases
UAA?AGCCUACCCAG?AUUAAAUUUACUAAAACCACCAAAGAAUCAACACAAAAUUCACA
CCCCACAACAUUUAACACGUGCAAAUAAAGGACUCAAGCCAUACAGCCCAUUCUACGCAC
ACGGACUGAU--ACACACCACACCACGUACACAAUAUGCUAAACAGCCCAUUUAUAGGUG
CUGAGUAGUACAUAUAUAGUUAAUGUACCAAAGACAUAAUAUGUAUAUAGUACAUUACAU
GAUUUGCCCCAUGCAUAUAAGCAAGUACAGGACUC
>Hippotragus_equinus_i_SUN565  275  bases
UAAGAGCCUACCCAGUAUUAAAUUUACUAAAACCACCAAAGAAUCAACACAAAAUUCACA
CCCCACAACAUUUAACACGUGCAAAUAAAGGACUCAAGCCAUACAGCCCAUUCUACGCAC
ACGGACUGAU--ACACACCACACCACGUACACAAUAUGCUAAACAGCCCAUUUAUAGGUG
CUGAGUAGUACAUAUAUAGUUAAUGUACCAAAGACAUAAUAUGUAUAUAGUACAUUACAU
GAUUUGCCCCAUGCAUAUAAGCAAGUACAGGACUC
>Hippotragus_equinus_i_Sun574  275  bases
UAAGAGCCUACCCAGUAUUAAAUUUACUAAAACCACCAAAAAAUCAACACAAAAUUCACA
CCCCACAACAUUUAACACGUGCAAAUAAAGGACUCAAGCCAUACAGCCCAUUCUACGCAC
ACGGACUGAU--ACACACCACACCACGUACACAAUAUGCUAAACAGCCCAUUUAUAGGUG
CUGAGUAGUACAUAUAUAGUUAAUGUACCAAAGACAUAACAUGUAUAUAGUACAUUACAU
GAUUUGCCCCAUGCAUAUAAGCAAGUACAGGAUUC
>Hippotragus_equinus_i_Sun569  275  bases
UAAGAGCCUACCCAGUAUUAAAUUUACUAAAACCACCAAAGAAUCAACACAAAAUUCACA
CCCCACAACAUUUAACACGUGCAAAUAAAGGACUCAAGCCAUACAGCCCAUUCUACGCAC
ACGGACUGAU--ACACACCACACCACGUACACAAUAUGCUAAACAGCCCAUUUACAGGUG
CUGAGUAGUACAUAUAUAGUUAAUGUACCAAAGACAUAACAUGUAUAUAGUACAUUACAU
GAUUUGCCCCAUGCAUAUAAGCAAGUACAGGAUUC
>Hippotragus_equinus_i_Sun600  275  bases
UAAGAGCCUACCCAGUAUUAAAUUUACUAAAACCACCAAAGAAUCAACACAAAAUUCACA
CCCCACAACAUUUAACACGUGCAAAUAAAGGACUCAAGCCAUACAGCCCAUUCUACGCAC
ACGGACUGAU--ACACACCACACCACGUACACAAUAUGCUAAACAGCCCAUUUAUAGGUG
CUGAGUAGUACAUAUAUAGUUAAUGUACCAAAGACAUAAUAUGUAUAUAGUACAUUACAU
GAUUUGCCCCAUGCAUAUAAGCAGGUACAGGACUC
>Hippotragus_equinus_i_TaMa25  275  bases
UAAGAGCCUACCCAGUAUUAAAUUUACUAAAACCACCAAAGAAUCAACACAAAAUUUAUA
CCCCACAACAUUUAACACGUGCAAAUAAAGGACCCAAACCAUUCAACCCGUUUUACGCAC
ACGGACUGAU--ACACACCACACCAUGUACACAAUAUGUUAAACAACUUGUUUGUGGAUG
CUGGGUAGUACAUAUAUAAUCAAUGUACCAAGGACAUAAUAUGUAUAUAGUACAUUACAU
GAUUUACCCCAUGCAUAUAAGCAAGUACAAGACUU
>Hippotragus_equinus_i_ZamA  275  bases
CAAGAGCCUACCCAGUAUUAAAUUUACUAAAACCACCAAAGAAUCAACACAAAAUUCAUA
CCCCACAACAUUUAACACGUGCAAAUAAAGGACCCAAACCAUUCAACCCGUUUUACGCAC
ACGGACUGAU--ACACACCACACCAUGUACACAAUAUGUUAAACAGCUUAUUUGUAAAUG
CUGGGUAGUACAUAUAUAACUAAUGUAUCAAAGACAUAAUAUGUAUAUAGUACAUUACAU
GAUUUACCCCAUGCAUAUAAGCAAGUACAAGAUCU
