# Supplementary material for: Distinct and Diverse: Range-Wide Phylogeography Reveals Ancient Lineages and High Genetic Variation in the Endangered Okapi (Okapia johnstoni)
Source: PLoS One. 2014 Jul 9;9(7):e101081. doi: 10.1371/journal.pone.0101081 (PMC4090074; doi:10.1371/journal.pone.0101081)
Supplement: File S5 — Contig of position 31–306 of the 26 CR haplotypes for Okapia johnstoni . Nucleotide diversity for these haplotypes is described in Table 1. (TXT) [file pone.0101081.s011.txt]

>Okapi_CR_contig_hap1  275  bases
AAGAGCCUCACCAGUAUUAAUUUUCCUAAA
AACCCACAACAACCAACACAAACUCCGCACCCCACAGCCUUAACGCAGCAAACUAAACUU
ACGCAUAGCAAUAUGUAAAUUAUUAUCCCAUAUGGGUACGUACAUAAAAUUAAUGUAAUA
AGACAUAUUAAUGUAUAAUAGUACAUUAUAUUAUAUGCCCCAUGCAUAUAAGCAUGUACA
UUAAGUCAUUAACAGUAUAUAGUACAUGCAGUCAUUAAUUGGACAUAGCACAUUAAGUCA
AAUCU
>Okapi_CR_contig_hap2  bases
AAGAGCCUCACCAGUAUUAAUUUUCCUAAA
AACCCACAACAACCAACACAAACUCCGCACCCCACAGCCUUAACGCAGCAAACUAAACUU
ACGCAUAGCAAUAUGUAAAUUAUUAUCCCGUAUGGGCACGUACAUAAAAUUAAUGUAAUA
AGACAUAUUAAUGUAUAAUAGUACAUUAUAUUAUAUGCCCCAUGCAUAUAAGCAUGUACA
UUAAGUCAUUAACAGUACAUAGUACAUGCAAUUAUUAAUUGGACAUAGCACAUUAAGUCA
AAUCC
>Okapi_CR_contig_hap3  275  bases
AAGAGCCUCACCAGUAUUAAUUUUCCUAAA
AACCCACAACAACCAACACAAACUCCGCACCCCACAGCCUUAACGCAGCAAACUAAACUU
ACGCAUAGCAAUAUGUAAAUUAUUAUCCCGUAUGGGCACGUACAUAAAAUUAAUGUAAUA
AGACAUAUUAAUGUAUAAUAGUACAUUAUAUUAUAUGCCCCAUGCAUAUAAGCAUGUACA
UUAAGUCAUUAACAGUACAUAGUACAUGCAAUUAUUAAUUGGACAUAGCACAUUAAGUCA
AAUCC
>Okapi_CR_contig_hap4  275  bases
AAGAGCCUCACCAGUAUUAAUUUUCCUAAA
AAUCCACAACAACCAACACAAACUCCGCACCCCACAGCCUUA?CGCAGCAAACUAAACUU
ACACAUAGCAAUGUGUAAAUUAUUAUCCCACGUGGGUAUGUACAUAAAGUUAAUGUAAUA
AGACAUACUAAUGUAUAAUAGUACAUUAUAUUAUAUGCCCCAUGCAUAUAAGCAUGUACA
UUAGGUCAUUGACAGUACAUAGUGCAUGCAGUUAUUAGUUGGACAUAGCACAUUGAGUCA
AAUCU
>Okapi_CR_contig_hap5  275  bases
AAGAGCCUCACCAGUAUUAAUUUUCCUAAA
AAUCCACAACAACCAACACAAACUCCGCACCCCACAGCCUUAACGCAGCAAACUAAACUU
ACACAUAGCAAUGUGUAAAUUAUUAUCCCACGUGGGUAUGUACAUAAAGUUAAUGUAAUA
AGACAUACUAAUGUAUAAUAGUACAUUAUAUUAUAUGCCCCAUGCAUAUAAGCAUGUACA
UUAGGUCAUUGACAGUACAUAGUGCAUGCAGUUAUUAGUUGGACAUAGCACAUUGAGUCA
AAUCU
>Okapi_CR_contig_hap6  275  bases
AAGAGCCUCACCAGUAUUAAUUUUACUAAA
AACCCACAACAACCAACACAAACUCCGCACCCCACAGCCUUAACGCAGCAAACUAAACUU
ACGCAUAGCAAUAUGUAAAUUAUUAUCCCGUAUGGGCACGUACAUAAAAUUAAUGUAAUA
AGACAUAUUAAUGUAUAAUAGUACAUUAUAUUAUAUGCCCCAUGCAUAUAAGCAUGUACA
UUAAGUCAUUAACAGUACAUAGUACAUGCAAUUAUUAAUUGGACAUAGCACAUUAAGUCA
AAUCC
>Okapi_CR_contig_hap7  275  bases
AAGAGCCUCACCAGUAUUAAUUUUCCUAAA
AAUCCACAACAACCAACACAAACUCCGCACCCCACAGCCUUAGCGCAGCAAACUAAACUU
ACACAUAGCAAUGUGUAAAUUAUUAUCCCACGUGGGUAUGUACAUAAAGUUAAUGUAAUA
AGACAUACUAAUGUAUAAUAGUACAUUAUAUUAUAUGCCCCAUGCAUAUAAGCAUGUACA
UUAGGUCAUUGACAGUACAUAGUGCAUGCAGUUAUUAGUUGGACAUAGCACAUUGAGUCA
AAUCU
>Okapi_CR_contig_hap8  275  bases
AAGAGCCUCACCAGUAUUAAUUUUCCUAAA
AACCCACAACAACCAACACAAACUCCGCACCCCACAGCCUUAACGCAGCAAACUAAACUU
ACGCAUAGCAAUAUGUAAAUUAUUAUCCCAUAUGGGUACGUACAUAAAAUUAAUGUAAUA
AGACAUAUUAAUGUAUAAUAGUACAUUAUAUUAUAUGCCCCAUGCAUAUAAGCAUGUACA
UUAAGUCAUUAACAGUACAUAGUACAUGCAGUCAUUAAUUGGACAUAGCACAUUAAGUCA
AAUCU
>Okapi_CR_contig_hap9  275  bases
AAGAGCCUCACCAGUAUUAAUUUUCCUAAA
AACCCACAACAACCAACACAAACUCCGCACCCCACAGCCUUAACGCAGCAAACUAAACUU
ACGCAUAGCAAUAUGUAAAUUAUUAUCCCAUAUGGGCACGUACAUAAAAUUAAUGUAAUA
AGACAUAUUAAUGUAUAAUAGUACAUUAUAUUAUAUGCCCCAUGCAUAUAAGCAUGUACA
UUAAGUCAUUAACAGUACAUAGUACAUGCAGUCAUUAAUUGGACAUAGCACAUUAAGUCA
AAUCU
>Okapi_CR_contig_hap10  275  bases
AAGAGCCUCACCAGUAUUAAUUUUCCUAAA
AACCCACAACAACCAACACAAACUCCGCACCCCACAGCCUUAACGCAAUAAACUAAACUU
ACACACAGUAAUGUGUAAAUUACUAUCCCACGUGGGUACGUACAUAAAAUUAAUGUAAUA
AGACAUACUAAUGUAUAAUAGUACAUUAUAUUAUAUGCCCCAUGCAUAUAGGCAUGUACA
UUAAGUCAUUGACAGUGCAUAGUACAUGCAGUUAUUAAUUGGACAUAGCACAUUAAGUCA
AAUCC
>Okapi_CR_contig_hap11  275  bases
AAGAGCCUCACCAGUAUUAAUUUUCCUAAA
AACCCACAACAACCAACACAAACUCCGCACCCCACAGCCUUAACGCAAUAAACUAAACUU
ACACACAGUAAUGUGUAAAUUACUAUCCCACGUGGGUACGUACAUAAAAUUAAUGUAAUA
AGACAUACUAAUGUAUAAUAGUACAUUAUAUUAUAUGCCCCAUGCAUAUAGGCAUGUACA
UUAAGUCAUUGACAGUACAUAGUACAUGCAGUUAUUAAUUGGACAUAGCACAUUAAGUCA
AAUUU
>Okapi_CR_contig_hap12  275  bases
AAGAGCCUCACCAGUAUUAAUUUUCCUAAA
AACCCACAACAACCAACACAAACUCCGCACCCCACAGCCUUAACGCAAUAAACUAAACUU
ACACACAGUAAUGUGUAAAUUACUAUCCCACGUGGGUACGUACAUAAAAUUAAUGUAAUA
AGACAUACUAAUGUAUAAUAGUACAUUAUAUUAUAUGCCCCAUGCAUAUAGGCAUGUACA
UUAAGUCAUUGACAGUACAUAGUACAUGCAGUUAUUAAUUGGACAUAGCACAUUAAGUCA
AAUCC
>Okapi_CR_contig_hap13  275  bases
AAGAGCCUCACCAGUAUUAAUUUUCCUAAA
AACCCACAACAACCAACACAAACUCCGCACUCCACAGCCUUAACGCAGCAAACUAAACUU
ACACAUAGCAAUAUGUAAAUUAUUAUCCCAUGCAGGUACGUACAUAAAAUUAAUGUAAUA
AGACAUAUUAAUGUAUAAUAGUACAUUAUAUUAUAUGCCCCAUGCGUAUAAGCAUGUAUA
UUAAAUCAUUAAUAGUACAUAGUACAUACAGUUAUUGAUCGGACAUAGCACAUUAAGUCA
AAUCU
>Okapi_CR_contig_hap14  275  bases
AAGAGCCUCACCAGUAUUAAUUUUCCUAAA
AACCCACAACAACCAACACAAACUCCGCACUCCACAGCCUUAACGCAGCAAACUAAACUU
ACACAUAGCAAUAUGUAAAUUAUUAUCCCAUGCAGGUACGUACAUAAAAUUAAUGUAAUA
AGACAUAUUAAUGUAUAAUAGUACAUUAUAUUAUAUGCCCCAUGCGUAUAAGCAUGUACA
UUAAAUCAUUAAUAGUACAUAGUACAUACAGUUAUUGAUCGGACAUAGCACAUUAAGUCA
AAUCU
>Okapi_CR_contig_hap15  275  bases
AAGAGCCUCACCAGUAUUAAUUUUCCUAAA
AACCCACAACAACCAACACAAACUCCGCACUCCACAGCCUUAACGCAGCAAACUAAACUU
ACACAUAGCAAUAUGUAAAUUAUUAUCCCAUGCAGGUACGUACAUAAAAUUAAUGUAAUA
AGACAUAUUAAUGUAUAAUAGUACAUUAUAUUAUAUGCCCCAUGCGUAUAAGCAUGUAUA
UUAAAUCAUUAAUAGUACAUAGUACAUACAGUUAUUGAUCGGACAUAGCACAUUAAGUCA
AAUCU
>Okapi_CR_contig_hap16  275  bases
AAGAGCCUCACCAGUAUUAAUUUUCCUAAA
AACCCACAACAACCAACACAAACUCCGCACCCCACAGCCUUAACGCAGCAAACUAAACUU
ACGCAUAGCAAUAUGUAAAUUAUUAUCCCAUAUGGGUACGUACAUAAAAUUAAUGUAAUA
AGACAUAUUAAUGUAUAAUAGUACAUUAUAUUAUAUGCCCCAUGCAUAUAAGCAUGUACA
UUAAGUCACUAACAGUACAUAGUACAUGCAGUCAUUAAUUGGACAUAGCACAUUAAGUCA
AAUCU
>Okapi_CR_contig_hap17  275  bases
AAGAGCCUCACCAGUAUUAAUUUUCCUAAA
AACCCACAACAACCAACACAAACUCCGCACCCCACAGCCUUAACGCAGCAAACUAAACUU
ACACAUAGCAAUAUGUAAAUUAUUAUCCCAUGCAGGUACGUACAUAAAAUUAAUGUAAUA
AGACAUAUUAAUGUAUAAUAGUACAUUAUAUUAUAUGCCCCAUGCAUAUAAGCAUGUCCA
UCAGGUCAUUAAUAGUACAUAGUACAUGCAGUUAUUAAUUGGACAUAGCACAUUGAGUCA
AAUCC
>Okapi_CR_contig_hap18  275  bases
AAGAGCCUCACCAGUAUUAAUUUUCCUAAA
AACCCACAACAACCAACACAAACUCCGCACUCCACAGCCUUAACGCAGCAAACUAAACUU
ACACAUAGCAAUAUGUAAAUUAUUAUCCCAUGCAGAUACGUACAUAAAAUUAAUGUAAUA
AGACAUAUUAAUGUAUAAUAGUACAUUAUAUUAUAUGCCCCAUGCAUAUAAGCACGUAUA
UUAAGUCAUUAAUAGUACAUAGUACAUACAGUUAUUAAUUGGACAUAGCACAUUAAGUCA
AAUCU
>Okapi_CR_contig_hap19  275  bases
AAGAGCCUCACCAGUAUUAAUUUUCCUAAA
AACCCACAACAACCAACACAAACUCCGCACUCCACAGCCUUAACGCAGCAAACUAAACUU
ACACAUAGCAAUAUGUAAAUUAUUAUCCCAUGCAGAUACGUACAUAAAAUUAAUGUAAUA
AGACAUAUUAAUGUAUAAUAGUACAUUAUAUUAUAUGCCCCAUGCAUAUAAGCAUGUAUA
UUAAGUCAUUAAUAGUACAUAGUACAUACAGUUAUUAAUUGGACAUAGCACAUUAAGUCA
AAUCU
>Okapi_CR_contig_hap20  275  bases
AAGAGCCUCACCAGUAUUAAUUUUCCUAAA
AACCCACAACAACCAACACAAACUCCGCACUCCACAGCCUUAACGCAGCAAACUAAACUU
ACACAUAGCAAUAUGUAAAUUAUUAUCCCAUGCAGGUACGUACAUAAAAUUAAUGUAAUA
AGACAUAUUAAUGUAUAAUAGUACAUUAUAUUAUAUGCCCCAUGCGUAUAAGCAUGUAUA
UUAAAUCAUUAAUAGUACAUAGUACAUACAGUUAUUGAUCGGACAUAGCACAUUAAGUCA
AAUCU
>Okapi_CR_contig_hap21  275  bases
AAGAGCCUCACCAGUAUUAAUUUUCCUAAA
AACCCACAACAACCAACACAAACUCCGCACUCCACAGCCUUAACGCAGCAAACUAAACUU
ACACAUAGCAAUAUGUAAAUUAUUAUCCCAUGCGGAUACGUACAUAAAAUUAAUGUAAUA
AGACAUAUUAAUGUAUAAUAGUACAUUAUAUUAUAUGCCCCAUGCAUAUAAGCAUGUAUA
UUAAGUCAUUAAUAGUACAUAGUACAUACAGUUAUUAAUUGGACAUAGCACAUUAAGUCA
AAUCU
>Okapi_CR_contig_hap22  275  bases
AAGAGCCUCACCAGUAUUAAUUUUCCUAAA
AACCCACAACAACCAACACAAACUCCGCACUCCACAGCCUUAACGCAGCAAACUAAACUU
ACACAUAGCAAUAUGUAAAUUAUUAUCCCAUGCAGAUACGUACAUAAAAUUAAUGUAAUA
AGACAUAUUAAUGUAUAAUAGUACAUUAUAUUAUAUGCCCCAUGCGUAUAAGCAUGUAUA
UUAAGUCAUUAACAGUACAUAGUACAUACAGUUAUUAAUUGGACAUAGCACAUUAAGUCA
AAUCU
>Okapi_CR_contig_hap23  275  bases
AAGAGCCUCACCAGUAUUAAUUUUCCUAAA
AACCCACAACAACCAACACAAACUCCGCACUCCACAGCCUUAACGCAGCAAACUAAACUU
ACACAUAGCAAUAUGUAAAUUAUUAUCCCAUGCAGGUACGUACAUAAAAUUAAUGUAAUA
AGACAUAUUAAUGUAUAAUAGUACAUUAUAUUAUAUGCCCCAUGC?UAUAAGCAUGUAUA
UUAAAUCAUUAAUAGUACAUAGUACAUACAGUUAUUGAUCGGACAUAGCACAUUAAGUCA
AAUCU
>Okapi_CR_contig_hap24  275  bases
AAGAGCCUCACCAGUAUUAAUUUUCCUAAA
AACCCACAACAACCAACACAAACUCCGCACUCCACAGCCUUAACGCAGCAAACUAAACUU
ACACAUAGCAAUAUGUAAAUUAUUAUCCCAUGCAGAUACGUACAUAAAAUUAAUGUAAUA
AGACAUAUUAAUGUAUAAUAGUACAUUAUAUUAUAUGCCCCAUGC?UAUAAGCAUGUAUA
UUAAGUCAUUAACAGUACAUAGUACAUACAGUUAUUAAUUGGACAUAGCACAUUAAGUCA
AAUCU
>Okapi_CR_contig_hap25  275  bases
AAGAGCCUCACCAGUAUUAAUUUUCCUAAA
AACCCACAACAACCAACACAAACUCCGCACCCCACAGCCUUAACGCAGCAAACUAAACUU
ACGCAUAGCAAUAUGUAAAUUAUUAUCCCGUAUGGGCACGUACAUAAAAUUAAUGUAAUA
AGACAUAUUAAUGUAUAAUAGUACAUUAUAUUAUAUGCCCCAUGCAUAUAAGCAUGUACA
UUAAGUCAUUAACAGUACAUAGUACAUGCAAUUAUUAAUUGGACAUAGCACAUUAAGUCA
AAUCC
>Okapi_CR_contig_hap26  275  bases
AAGAGCCUCACCAGUAUUAAUUUUCCUAAA
AACCCACAACAACCAACACAAACUCCGCACCCCACAGCCUUAACGCAGCAAACUAAACUU
ACGCAUAGCAAUAUGUAAAUUAUUAUCCCGUAUGGGCACGUACAUAAAAUUAAUGUAAUA
AGACAUAUUAAUGUAUAAUAGUACAUUAUAUUAUAUGCCCCAUGCAUAUAAGCAUGUACA
UUAAGUCAUUAACAGUACAUAGUACAUGCAAUUAUUAAUUGGACAUAGCACAUUAAGUCA
AAUCC
>Okapi_CR_contig_hap27  275  bases
AAGAGCCUCACCAGUAUUAAUUUUCCUAAA
AACCCACAACAACCAACACAAACUCCGCACCCCACAGCCUUAACGCAGCAAACUAAACUU
ACGCAUAGUAAUAUGUAAAUUAUUAUCCCAUAUGGGUACGUACAUAAAAUUAAUGUAAUA
GGACAUAUUAAUGUAUAAUAGUACAUUAUAUUAUAUGCCCCAUGCAUAUAAGCAUGUACA
UUAAGUCAUUAACAGUACAUAGUACAUGCAGUCAUUAAUUGGACAUAGCACAUUAAGUCA
AAUCU
>Okapi_CR_contig_hap28  275  bases
AAGAGCCUCACCAGUAUUAAUUUUCCUAAA
AACCCACAACAACCAACACAAACUCCGCACCCCACAGCCUUAACGCAGCAAACUAAACUU
ACACAUAGCAAUAUGUAAAUUAUUAUCCCAUGCAGGCACGUACAUAAAAUUAAUGUAAUA
AGACAUAUUAAUGUAUAAUAGUACAUUAUACUAUAUGCCCCAUGCAUAUAAGCAUGUACA
UCAAGUCAUUAAUAGUGCAUAGUACAUGCAAUUAUUAAUUGGACAUAGCACAUUGAGUCA
AAUCU
>Okapi_CR_contig_hap29  275  bases
AAGAGCCUCACCAGUAUUAAUUUUCCUAAA
AACCCACAACAACCAACACAAACUCCGCACCCCACAGCCUUAACGCAGCAAACUAAACUU
ACGCAUAGCAAUAUGUAAAUUAUUAUCCCAUGCGGGUACGUACAUAAAAUUAAUGUAAUA
AGACAUACUAAUGUAUAAUAGUACAUUAUAUUAUAUGCCCCAUGCAUAUAAGCAUGUAUA
UUGAGUCAUUAACAGUACAUAGCACAUACAAUUAUUAAUUGGACAUAGCACAUUAAGUCA
AAUCC
>Okapi_CR_contig_hap30  275  bases
AAGAGCCUCACCAGUAUUAAUUUUCCUAAA
AACCCACAACAACCAACACAAACUCCGCACCCCACAGCCUUAACGCAGCAAACUAAACUU
ACACAUAGCAAUAUGUAAAUUAUUAUCCCAUGCAGGCACGUACAUAAAAUUAAUGUAAUA
AGACAUACUAAUGUAUAAUAGUACAUUAUAUUAUAUGCCCCAUGCAUAUAAGCAUGUCCA
UCAGGUCAUUAAUAGUACAUAGUACAUGCAGUUAUUAAUUGGACAUAGCACAUUGAGUCA
AAUCC
>Okapi_CR_contig_hap31  275  bases
AAGAGCCUCACCAGUAUUAAUUUUCCUAAA
AACCCACAACAACCAACACAAACUCCGCACCCCACAGCCUUAACGCAGCAAACUAAACUU
ACACAUAGCAAUAUGUAAAUUAUUAUCCCAUGCAGGCACGUACAUAAAAUUAAUGUAAUA
AGACAUAUUAAUGUAUAAUAGUACAUUAUAUUAUAUGCCCCAUGCAUAUAAGCAUGUCCA
UCAGGUCAUUAAUAGUACAUAGUACAUGCAGUUAUUAAUUGGACAUAGCACAUUGAGUCA
AAUCC
