# Supplementary material for: Distinct and Diverse: Range-Wide Phylogeography Reveals Ancient Lineages and High Genetic Variation in the Endangered Okapi (Okapia johnstoni)
Source: PLoS One. 2014 Jul 9;9(7):e101081. doi: 10.1371/journal.pone.0101081 (PMC4090074; doi:10.1371/journal.pone.0101081)
Supplement: File S6 — Contig of position 31–306 of the 60 CR haplotypes for Syncerus caffer . Nucleotide diversity for these haplotypes is described in Table 1. (TXT) [file pone.0101081.s012.txt]

>Syncerus_caffer_i_ZdRC_1  276  bases
AGAGCCUCCCCAGUAUUAAAUUCACUAAAACUUGCAACAAUUCAACACAGACUUUGCACU
CUAACCCAACAUUAAAAAUAAUUAUCAACCUCAACACACCAUUACAAACCCACAGCGCAC
GACACA-A-ACCUAUUACCCCAAGCGGGGUAGGUACAUAACAUUAAUGUAAUAAAGACAU
AAUAUGUAUAUAGUACAUUACAUUAUAUACCCCAUGCAUAUAAGCAAGUACAAUA-CCUU
AAA-UCUUCACCAACAGUA--CACAGUACAUGCUAC
>Syncerus_caffer_i_Serengeti_3  276  bases
AGAGCCUCCCCAGUAUUAAAUUCACUAAAACUUGCAACAAUUCAACACAGACUUUGCACU
CUAACCCAACAUUAAAAAUAACUAUCAACCUCAACACACCACUACAAACCCACAGCACAC
GACACA-AGGCCUACUACCCCAAGCGGGGUAGGUACAUAACAUUAAUGUAAUAAAGACAU
GAUAUGUAUAUAGUACAUUACAUUAUAUACCCCAUGCAUAUAAGCAAGUACAAUA-UUUC
AAGUUCUU-ACUAACAGUG--UACAGUACAUGCCAC
>Syncerus_caffer_i_Cameroon_2  276  bases
AGAGCCUCCCCAGUAUUAAAUUCACUAAAACUUGCAACAAUUCAACACAGACUUUGCACU
CUAACCCAACAUUAAAAAUAAUUAUCAACCUCAACACACCAUUACAAACCCACAGCACAC
GACACA-AGAUCUAUCACCCCAAGCGGGAUAGGUACAUAACAUUAAUGCAAUAAAGACAU
AAUAUGUAUAUAGUACAUUACAUUAUAUGCCCCAUGCGUAUAAGCAAGUAUAAUA-UUUU
AAGCUUUC-ACUAACAGUA--CACAGUACAUGUUGU
>Syncerus_caffer_i_Lope_1  276  bases
AGAGCCUCCCCAGUAUUAAAUUCACUAAAACUUGCAACAAUUCAACACAGACUUUGCACU
CUAGCCCAACAUUAAAAAUAAUUAUCAACCUCAACACACCAUUACAAACCCACAGCGCAC
GACACA-A-ACCUAUUACCCCAAGCGGGAUAGGUACAUAACAUUAAUGUAAUAAAGACAU
GAUAUGUAUAUAGUACAUUACAUUAUAUGCCCCAUGCAUAUAAGCAAGUACAAUA-UCUU
AAA-UCUUCACCAACAGUA--CACAGCACAUGUUAU
>Syncerus_caffer_i_Cameroon_5  276  bases
AGAGCCUCCCCAGUAUUAAAUUUACUAAAACUUGCAACAAUUCAACACAGACUUUACACU
CUAACCCAACAUUAAAAAUAACUAUCAACCUCAACACACCAUUACAAACCCACAGCGCAC
GACACA-A-ACCUAUUACCCCAAGCGGGAUAGGUACAUAACAUUAAUGUAAUAAAGACAU
AAUAUGUAUAUAGUACAUUAUAUUAUAUGCCCCAUGCAUAUAAGCAAGUAUAAUA-CCUU
AAAC-CUUCACCAACAGUA--CACAGUACAUGUUAU
>Syncerus_caffer_i_Cameroon_3  276  bases
AGAGCCUCCCCAGUAUUAAAUUCACUAAAACUUACAACAAUUCAACACAGACUUUGCACU
CUAACCCAACAUUAAAAAUAAUUAUCAACCUCAACACACCAUUACAAACCCACAGCGCAC
GACACA-A-ACCUAUUACCCCAAGCGGGAUAGGUACAUAACAUUAAUGUAAUAAAGACAU
GAUAUGUAUAUAGUACAUUACAUUAUAUGCCCCAUGCAUAUAAGCAAGUACAAUACCUUA
AACUUC-C-ACCAACAGUA--CACGGUACAUGCUAU
>Syncerus_caffer_i_Cameroon_1  276  bases
AGAGCCUCCCCAGUAUUAAAUUCACUAAAACUUGCAACAAUUCAACACAGACUUUGCACU
CUAACCCAACAUUAAAAAUAAUUAUCAACCUCAACACACCAUUACAAACCCACAGCGCAC
GACACA-A-ACCUAUUACCCCAAGCGGGAUAGGUACAUAACAUUAAUGUAAUAAAGACAU
GAUAUGUAUAUAGUACAUUACAUUAUAUGCCCCAUGCAUAUAAGCAAGUACAAUACCCUA
AACUU-UC-ACCAACAGUA--CGUAGUACAUGCUAC
>Syncerus_caffer_i_nKruger_16  276  bases
AGAGCCUCCCCAGUAUUAAAUUCACUAAAACUUGCAACAAUUCAACACAGACUUUGCACU
CUAACCCAACAUUAAAAAUAACUAUCAACCUCAACACACCACUACGAACCCACAGCACAC
GACACA-AGACCUACUACCCCAAGCGGGGUAGGUACAUAACAUUAAUGUAAUAAAGACAU
GAUAUGUAUAUAGUACAUUACAUUAUAUGCCCCAUGCAUAUAAGCAAGUACAAUA-UUUC
AAGUUCUU-ACUAACAGUG--UACAGUACAUACCAC
>Syncerus_caffer_i_Arusha_14  276  bases
AGAGCCUCCCCAGUAUUAAAUUCACUAAAACUUGCAACAAUUCAACACAGACUUUGCACU
CUAACCCAACAUUAAAAAUAACUAUCAACCUCAACACACCACUACGAACCCACAGCACAC
GACACA-AGACCUACUACCCCAAGCGGGGUAGGUACAUAACAUUAAUGUAAUAAAGACAU
GAUAUGUAUAUAGUACAUUACAUUAUAUACCCCAUGCAUAUAAGCAAGUACAAUA-UUUC
AAGCUCUU-ACUAACAAUG--UACAGUACAUACCAC
>Syncerus_caffer_i_TWest_6  276  bases
AGAGCCUCCCCAGUAUUAAAUUCACUAAAACUUGCAACAAUUCAACACAGACUUUGCACU
CUAACCCAACAUUAAAAAUAACUAUCAGCCUUAACACACCACUACGAACCCACAGCACAC
GACACA-AGACCUACUACCCCAAGCGGGGUAGGUACAUAACAUUAAUGUAAUAAAGACAU
GAUAUGUAUAUAGUACAUUACAUUAUAUGCCCCAUGCAUAUAAGCAAGUACAAUA-UUUC
AAGCUCUU-ACUAACAGUG--UACAGUACAUACCAU
>Syncerus_caffer_i_MoNAntwerp_1  276  bases
AGAGCCUCCCCAGUAUUAAAUUCACUAAAACUUGCAACAAUUCAACACAGACUUUACACU
CUAACCCAACAUUAAAAAUAAUUAUCAACCUCAAUACACCAUUACAAACCCACAGCGCAC
GACACA-A-ACCUAUUACCCCAAGCGGGGUAAGUACAUAACAUUAAUGUAAUAAGGACAU
GAUAUGUAUAUAGUACAUUACAUUAUAUGCCCCAUGCAUAUAAGCAAGUACAAUA-CUUU
AAA-UCUUCACCAACAAUA--CACAGUACAUGUUGU
>Syncerus_caffer_i_Nakuru_9  276  bases
AGAGCCUCCCCAGUAUUAAAUUCACUAAAACUUGCAACAAUUCAACACAGACUUUGCACU
CUAACCCAACAUUAAAAAUAACUAUCAACCUCAACACACCACUACGAACCCACAGCACAC
GACACA-AGACCUACUACCCCAAGCGGGGUAGGUACAUAACAUUAAUGUAAUAAAGACAU
GAUAUGUAUAUAGUACAUUACAUUAUAUGCCCCAUGCAUAUAAGCAAGUACAAUA-UUUC
AAGCUCUU-ACUAACAGUG--UACAGUACAUACCAC
>Syncerus_caffer_i_nKruger_8  276  bases
AGAGCCUCCCCAGUAUUAAAUUCACUAAAACUUGCAACAAUUCAACACAGACUUUGCACU
CUAACCCAAUAUUAAAAAUAACUAUCAACCUCAACACACCACUACGAACCCACAGCACAC
AACACAUAGACCUACUACCCCAAGCGGGAUAAGUACAUAACAUUAAUGUAAUAAAGACAU
GAUAUGUAUAUAGUACAUUACAUUAUAUACCCCAUGCAUAUAAGCAAGUACAAUA-CCUU
AAGCUCUU-ACUAACAGUG--UACAGUACAUACCAU
>Syncerus_caffer_i_Arusha_11  276  bases
AGAGCCUCCCCAGUAUUAAAUUCACUAAAACUUGCAACAAUUCAACACAGACUUUGCACU
CUAACCCAACAUUAAAAAUAACUAUCAACCUCAACACACCACUAC-AACCUACAGCACAC
AACACAUAGACCUACUACCCCAAGCGGGGUAGGUACAUAACAUUAAUGUAAUAAAGACAU
AAUAUGUAUAUAGUACAUUACAUUAUAUGCCCCAUGCAUAUAAGCAAGUACAAUA-CCUC
AAGCUCUU-ACUAACAGUG--UAUAGUACAUACUAC
>Syncerus_caffer_i_Cameroon_4  276  bases
AGAGCCUCCCCAGUAUUAAAUUCACUAAAACUUGCAACAAUUCAACACAGACUUUACACU
CUAACCCAACAUUAAAAAUAACUAUCAACCUCAACACACCAUUACGAACCCACAGCACAC
GAUACA-AGACCUAUUACCCCAAGCGGGGUAAGUACAUAAUAUUAAUGUAAUAAAGACAU
AAUAUGUAUAUAGUACAUUACAUUAUAUGCCCCAUGCAUAUAAGCAGGUACAAUACCUUA
AACUU-UC-ACCAGCAGUA--CACAAUACAUGCUAU
>Syncerus_caffer_i_Arusha_19  276  bases
AGAGCCUCCCCAGUAUUAAAUUCACUAAAACUUGCAACAAUUCAACACAGACUUUGCACU
CUAACCCAACAUUAAAAAUAACUAUCAACCUCAACACACCACUACGAACCUACAGCACAC
AACACAUAGACCUACUACCCCAAGCGGGGUAGGUACAUAACAUUAAUGUAAUAAAGACAU
AAUAUGUAUAUAGUACAUUACAUUAUAUGCCCCAUGCAUAUAAGCAAGUACAAUA-CCUC
AAGCUCUU-ACUAACAGUG--UAUAGUACAUACUAC
>Syncerus_caffer_i_TWest_3  276  bases
AGAGCCUCCCCAGUAUUAAAUUCACUAAAACUUGCAACAAUUCAACACAGACUUUGCACU
CUAACCCAACAUUAAAAAUAACUAUCAACCUCAACACACCACUACGAACCCACAGCACAC
GACACA-AGACCUACUACCCCAAGCGGGGUGGGUACAUAACAUUAAUGUAAUAAAGACAU
AAUAUGUAUAUAGUACAUUACAUUAUAUACCCCAUGCAUAUAAGCAAGUACAAUA-UCUC
AAGUUCUU-ACUAAUAGUG--UACAGUACAUACUAC
>Syncerus_caffer_i_nKruger_12  276  bases
AGAGCCUCCCCAGUAUUAAAUUCACUAAAACUUGCAACAAUUCAACACAGACUUUGCACU
CUAACCCAACAUUAAAAAUAACUAUCAACCUCAACACACCACUACGAACCCACAGCACAC
AACACAUAGACCUACUACCCCAAGCGGGGUAGGUACAUAACAUUAAUGUAAUAAGGACAU
AAUAUGUAUAUAGUACAUUACAUUAUAUACCCCAUGCAUAUAAGCAAGUACAAUA-CUCC
AAGCUCUU-ACUAACAGUG--UAUAGUACAUACUAC
>Syncerus_caffer_i_Serengeti_19  276  bases
AGAGCCUCCCCAGUAUUAAAUUCACUAAAACUUGCAACAAUUCAACACAGACUUUGCACU
CUAACCCAACAUUAAAAAUAACUAUCAACCUCAACACACCACUACGAACCCACAGCACAC
GACACA-AGACCUACUACCCCAAGCGGGAUAGGUACAUAACAUUAAUGUAAUAAAGACAU
GAUAUGUAUAUAGUACAUUACAUUAUAUGCCCCAUGCAUAUAAGCAAGUACAAUA-CUUC
AAGUUCUU-ACUAACAGUG--UACAGUACAUAUCAC
>Syncerus_caffer_i_TEast_1  276  bases
AGAGCCUCCCCAGUAUUAAAUUCACUAAAACUUGCAACAAUUCAACACAGACUUUGCACU
CUAACCCAACAUUAAAAAUAACUAUCAACCUCAACACACCACUACGAACCCACAGCACAC
GACACA-AGGCCUACUACCCCAAGCGGGGUAGGUACAUAACAUUAAUGUAAUAAAGACAU
GAUAUGUAUAUAGUACAUUAUAUUAUAUACCCCAUGCAUAUAAGCAAGUACAAUA-UUUC
AAGUUCUU-ACUAACAGUG--UACAGUACAUACCAC
>Syncerus_caffer_i_TEast_2  276  bases
AGAGCCUCCCCAGUAUUAAAUUCACUAAAACUUGCAACAAUUCAACACAGACUUUGCACU
CUAACCCAACAUUAAAAAUAACUAUCAACCUCAACACAUCACUACGAACCCACAGCACAC
GACACA-AGACCUACUACC-CAAGCGGGGUAGGUACAUAACAUUAAUGUAAUAAAGACAU
GAUAUGUAUAUAGUACAUUACAUUAUAUACCCCAUGCAUAUAAGCAAGUACAAUA-CUUC
AAGUUCUU-ACUAACAGUG--UACAGUACAUACCAC
>Syncerus_caffer_i_Tsavo_1  276  bases
AGAGCCUCCCCAGUAUUAAAUUCACUAAAACUUGCAACAAUUCAACACAGACUUUGCACU
CUAACCCAACAUUAAAAAUAACUAUCAACCUCAACACACCACUACGAACCCACAGCACAC
GACACA-AGACCUACUACCCCAAGCGGGGUAGGUACAUAACAUUAAUGUAAUAAAGACAU
GAUAUGUAUAUAGUACAUUAUAUUAUAUACCCCAUGCAUAUAAGCAAGUACAAUA-UUUC
AAGUUCUC-ACUAACAGUG--UACAGUACAUACCAC
>Syncerus_caffer_i_Arusha_27  276  bases
AGAGCCUCCCCAGUAUUAAAUUCACUAAAACUUGCAACAAUUCAACACAGACUUUGCACU
CUAACCCAACAUUAAAAAUAACUAUCAACCUCAACACAUCACUACGAACCCACAGCACAC
GACACA-AGACCUACUACCCCAAGCGGGGUAGGUACAUAACAUUAAUGUAAUAAAGACAU
GAUAUGUAUAUAGUACAUUACAUUAUAUACCCCAUGCAUAUAAGCAAGUACAAUA-CUUC
AAGUUCUU-ACUAACAGUG--UACAGUACAUACCAC
>Syncerus_caffer_i_Serengeti_8  276  bases
AGAGCCUCCCCAGUAUUAAAUUCACUAAAACUUGCAACAAUUCAACACAGACUUUGCACU
CUAACCCAACAUUAAAAAUAACUAUCAACCUCAACACACCACUACGAACCCACAGCACAC
GACACA-AGGCCUACUACCCCAAGCGGGGUAGGUACAUAAUAUUAAUGUAAUAAAGACAU
GAUAUGUAUAUAGUACAUUAUAUUAUAUACCCCAUGCAUAUAAGCAAGUACAAUA-UUUC
AAGCUCUU-ACUAACAGUG--UACAGUACAUACCAC
>Syncerus_caffer_i_Nakuru_7  276  bases
AGAGCCUCCCCAGUAUUAAAUUCACUAAAAAUUGCAACAAUUCAACACAGACUUUGCACU
CUAACCCAACAUUAAAAAUAAUUAUCAACCUCAACACACCAUUACGAACCCACAGUGCAC
GAUACA-AGACCUAUUGCCCCAAGCGGGGUAGGUACAUAAUAUUAAUGUAAUAAAGACAU
AAUAUGUAUAUAGUACAUUAUAUUAUAUACCCCAUGCAUAUAAGCAAGUACAAGA-CCUU
AAGUUCUU-ACUGAUAGUA--CAUAGUACAUGCCAU
>Syncerus_caffer_i_nKruger_22  276  bases
AGAGCCUCCCCAGUAUUAAAUUUACUAAAACUUGCAACAAUUCAACACAGACUUUGCACU
CUAACCCAACAUUAAAAAUAACUAUCAACCUCAACACACCACUAUGAACCCACAGCACAC
GACACA-AGACCUACUACCCCAAGCGGGGUGGGUACAUAACAUUAAUGUAAUAAAGACAU
AAUAUGUAUGUAGUACAUUACAUUACAUACCCCAUGCAUAUAAGCAAGUACAAUA-ACUC
AAAUUUUU-ACUAACAAUA--UAUAGUACAUAUUAU
>Syncerus_caffer_i_nKruger_11  276  bases
AGAGCCUCCCCAGUAUUAAAUUUACUAAAACUUGCAACAAUUCAACACAGACUUUGCACU
CUAACCCAACAUUAAAAAUAACUAUCAACCUCAACACACCACUAUGAACCCACAGCACAC
GACACA-AGACCUACUACCCCAAGCGGGGUGGGUACAUAACAUUAAUGUAAUAAAGACAU
AAUAUGUAUAUAGUACAUUACAUUACAUACCCCAUGCAUAUAAGCAAGUACAAUA-ACUC
AAAUUUUU-ACUAACAAUA--UAUAGUACAUAUUAU
>Syncerus_caffer_i_nKruger_5  276  bases
AGAGCCUCCCCAGUAUUAAAUUUACUAAAACUUGCAACAAUUCAACACAGACUUUGCACU
CUAACCCAACAUUAAAAAUAACUAUCAACCUCAACACACCACUAUGAACCCACAGCACAC
GACACA-AGACCUACUACCCCAAGCGGGGUGGGUACAUAACAUUAAUGUAAUAAAGACAU
AAUAUGUAUGUAGUACAUUACAUUACAUACCCCAUGCAUAUAAGCAAGUACAAUA-ACUC
AAAUUUUU-ACUAACAAUAUAUAUAGUACAUAUUAU
>Syncerus_caffer_i_Serengeti_25  276  bases
AGAGCCUCCCCAGUAUUAAAUUUACUAAAACUUGCAACAAUUCAACACAGACUUUGCACU
CUAACCCAACAUUAAAAAUAACUAUCAACCUCAACACACCACUAUGAACCCACAGCACAC
GACACA-AGACCUACUACCCCAAGCGGGGUAGGUACAUAACAUUAAUGUAAUAAAGACAU
AAUAUGUAUAUAGUACAUUACAUUACAUGCCCCAUGCAUAUAAGCAAGUACAAUA-AAUC
AAAUUUUU-ACUAACAGUG--CAUAGUACAUAUUGU
>Syncerus_caffer_i_TEast_6  276  bases
AGAGCCUCCCCAGUAUUAAAUUCACUAAAACUUGCAAUAAUUCAACACAGACUUUGCACU
CUAACCCAACAUUAAAAACAACUAUCAACCUCAACACACCACUACGAACCCACAGCACGC
AACACA-AGACCUACUACCCCAAGCGGGGUAGGUACAUAACAUUAAUGUAAUAAAGACAU
AAUAUGUAUAUAGUACAUUACAUUAUAUACCCCAUGCAUAUAAGCAAGUACAAUA-CUUC
AAACUCUU-ACUAACAACG--UACAGUACAUACCAU
>Syncerus_caffer_i_Nakuru_10  276  bases
AGAGCCUCCCCAGUAUUAAAUUCACUAAAACUUGCAACAAUUCAACACAGACUUUGCACU
CUAACCCAACAUUAAAAAUAACUAUCAACCUCAACACACCACUACGAACCCACAGCACAC
GACACA-AGACCUACUACCCCAAGCGGGGUAUGUACAUAACAUUAAUGUAACAAAGACAU
AAUAUGUAUAUAGUACAUUACAUUACAUACCCCAUGCAUAUAAGCAAGUACAAUA-CUUC
AAACUCUU-ACUAACAAUG-AUACAGUACACACCAC
>Syncerus_caffer_i_sKruger_16  276  bases
AGAGCCUCCCCAGUAUUAAAUUCACUAAAACUUGCAACAAUUCAACACAGACUUUGCACU
CUAACCCAACAUUAAAAAUAACUACCAACCUCAACACACCACUACAAACCCACAGCACAC
GACACA-AGGCCUACUACCCCAAGCGGGGUAGGUACAUAACAUUAAUGUAAUAAAGACAU
GAUAUGUAUAUAGUACAUUACAUUAUAUGCCCCAUGCAUAUAAGCAAGUACAAUA-CUUC
AAGUUCUU-ACUAACAGUG--UACAGUACAUACCAC
>Syncerus_caffer_i_sKruger_18  276  bases
AGAGCCUCCCCAGUAUUAAAUUCACUAAAACUUGCAACAAUUCAACACAGACUUUGCACU
CUAACCCAACAUUAAAAAUAACUAUCAACCUCAACACACCACUACGAACCCACAGCACAC
GACACA-AGACCUACUACCCCAAGCGGGGUAUGUACAUAAUAUUAAUGUAAUAAAGACAU
AAUAUGUAUAUAGUACAUUACAUUACAUACCCCAUGCAUAUAAGCAAGUACAAUA-CUUC
AAACUCUU-ACUAACAAUG-AUACAGUACAUACCAC
>Syncerus_caffer_i_Masai_3  276  bases
AGAGCCUCCCCAGUAUUAAAUUCACUAAAACUUGCAACAAUUCAACACAGACUUUGCACU
CUAACCCAACAUUAAAAAUAACUAUCAACCUCAACACACCACUACGAACCCACAGCACAC
GACACA-AGGCCUACUACCCCAAGCGGGGUAGGUACAUAACAUUAAUGUAAUAAAGACAU
GAUAUGUAUAUAGUACAUUAUAUUAUAUGCCCCAUGCAUAUAAGCAAGUACAAUA-UUUC
AAGUUCUU-ACUAACAGUG--UACAGUACAUACCAC
>Syncerus_caffer_i_Arusha_30  276  bases
AGAGCCUCCCCAGUAUUAAAUUCACUAAAACUUGCAACAAUUCAACACAGACUUUGCACU
CUAACCCAACAUUAAAAAUAACUAUCAACCUCAACACACCACUACGAACCCACAGCACAC
GACACA-AGACCUACUACCCCAAGCGGGGUAUGUACAUAACAUUAAUGUAAUAAAGACAU
AAUAUGUAUAUAGUACAUUACAUUACAUACCCCAUGCAUAUAAGCAAGUACAAUA-CUUC
AAACUCUU-ACUAACAAUG-AUACAGUACAUACCAC
>Syncerus_caffer_i_Arusha_13  276  bases
AGAGCCUCCCCAGUAUUAAAUUUACUAAAACUUGCAACAAUUCAACACAGACUUUGCACU
CUAACCCAACAUUAAAAAUAACUAUCAACCUCAACACACCACUAUGAACCCACAGCACAC
GACACA-AGACCUACUACCCCAAGCGGGGUAGGUACAUAACAUUAAUGUAAUAAAGACAU
GAUAUGUAUAUAGUACAUUACAUUACAUACCCCAUGCAUAUAAGCAAGUACAAUA-ACUC
AAACUUUU-ACUAACAGUG--UACAGUACAUACUAC
>Syncerus_caffer_i_sKruger_8  276  bases
AGAGCCUCCCCAGUAUUAAAUUCACUAAAACUUGCAACAAUUCAACACAGACUUUGCACU
CUAACCCAACAUUAAAAAUAACUACCAACCUCAACACACCACUACAAACCCACAGCACAC
GACACA-AGGCCUACUACCCCAAGCGGGGUAGGUACAUAACAUUAAUGUAAUAAGGACAU
GAUAUGUAUAUAGUACAUUACAUUAUAUACCCCAUGCAUAUAAGCAAGUACAAUA-CUUC
AAGUUCUU-ACUAACAGUG--UACAGUACAUAUCAC
>Syncerus_caffer_i_sKruger_15  276  bases
AGAGCCUCCCCAGUAUUAAAUUCACUAAAACUUGCAACAAUUCAACACAGACUUUGCACU
CUAACCCAACAUUAAAAAUAACUAUCGACCUCAACACACCACUACGAACCCACAGCACAC
GACACA-AGGCCUACUACCCCAAGCGGGGUAGGUACAUAACAUUAAUGUAAUAAAGACAU
GAUAUGUAUAUAGUACAUUACAUUAUAUACCCCAUGCAUAUAAGCAAGUACAAUA-UUUC
AAGUUCUU-ACUAACAGUG--UACAGUACAUACCAC
>Syncerus_caffer_i_sKruger_1  276  bases
AGAGCCUCCCCAGUAUUAAAUUCACUAAAACUUGCAACAAUUCAACACAGACUUUGCACU
CUAACCCAACAUUAAAAAUAACUAUCAACCUCAACACACCACUACGAACCCACAGCACAC
GACACA-AGACCUACUACCCCAAGCGGGGUAGGUACAUAACAUUAAUGUAAUAAAGACAU
GAUAUGUAUAUAGUACAUUACAUUAUAUACCCCAUGCAUAUAAGCAAGUACAAUA-UUUC
AAGCUCUU-ACUAACAGUG--UACAGUACAUACCAC
>Syncerus_caffer_i_Arusha_10  276  bases
AGAGCCUCCCCAGUAUUAAAUUCACUAAAACUUGCAACAAUUCAACACAGACUUUGCACU
CUAACCCAACAUUAAAAAUAACUAUCAACCUCAACACACCACUACGAACCCACAGCACAC
GACACA-AGGCCUACUACCCCAAGCGGGGUAGGUACAUAACAUUAAUGUAAUAAAGACAU
GAUAUGUAUAUAGUACAUUACAUUAUAUACCCCAUGCAUAUAAGCAAGUACAAUA-UUUC
AAGCUCUU-ACUAACAGUG--UACAGUACAUAUCAC
>Syncerus_caffer_i_sKruger_11  276  bases
AGAGCCUCCCCAGUAUUAAAUUCACUAAAACUUGCAACAAUUCAACACAGACUUUGCACU
CUAACCCAACAUUAAAAAUAACUAUCAACCUCAACACACCACUACAAACCCACAGCACAC
GACACA-AGGCCUACUACCCCAAGCGGGGUAGGUACAUAACAUUAAUGUAAUAAGGACAU
GAUAUGUAUAUAGUACAUUAUAUUAUAUACCCCAUGCAUAUAAGCAAGUACAACA-CUUC
AAGUUUUU-ACUAACAGUG--UACAGUACAUACCAC
>Syncerus_caffer_i_Arusha_23  276  bases
AGAGCCUCCCCAGUAUUAAAUUCACUAAAACUUGCAACAAUUCAACACAGACUUUGCACU
CUAACCCAACAUUAAAAAUAACUAUCAACCUCAACACACCACUACGAACCCACAGCACAC
GACACA-AGGCCUACUACCCCAAGCGGGGUAGGUACAUAACAUUAAUGUAAUAAAGACAU
GAUAUGUAUAUAGUACAUUACAUUAUAUACCCCAUGCAUAUAAGCAAGUACAAUA-UUUC
AAGUUCUU-ACUAACAGUG--UACAGUACAUACCAC
>Syncerus_caffer_i_Arusha_28  276  bases
AGAGCCUCCCCAGUAUUAAAUUCACUAAAACUUGCAACAAUUCAACACAGACUUUGCACU
CUAACCCAACAUUAAAAAUAACUAUCAACCUCAACACACCACUACGAACCCACAGCACAC
GACACA-AGGCCUACUACCUCAAGCGGGGUAGGUACAUAACAUUAAUGUAAUAAAGACAU
GAUAUGUAUAUAGUACAUUAUAUUAUAUGCCCCAUGCAUAUAAGCAAGUACAAUA-UUUC
AAGUUCUU-ACUAACAGUG--UACAGUACAUACCAU
>Syncerus_caffer_i_nKruger_3  276  bases
AGAGCCUCCCCAGUAUUAAAUUCACUAAAACUUGCAACAAUUCAACACAGACUUUGCACU
CUAACCCAACAUUAAAAAUAACUAUCAACCUCAACACACCACUACGAACCCACAGCACAC
GACACA-AGACCUACUACCCCAAGCGGGAUAGGUACAUAACAUUAAUGUAAUAAAGACAU
GAUAUGUAUAUAGUACAUUACAUUAUAUGCCCCAUGCAUAUAAGCAAGUACAAUA-UUUC
AAGUUCUU-ACUAACAGUG--CACAGUGCAUACCAC
>Syncerus_caffer_i_Selous_1  276  bases
AGAGCCUCCCCAGUAUUAAAUUCACUAAAACUUGCAACAAUUCAACACAGACUUUGCACU
CUAACCCAACAUUAAAAAUAACUAUCAACCUCAACACACCACUACGAACCCACAGCACAC
GACACA-AGACCUACUACCCCAAGCGGGGUAGGUACAUAACAUUAAUGUAAUAAAGACAU
GAUAUGUAUAUAGUACAUUACAUUAUAUGCCCCAUGCAUAUAAGCAAGUACAAUA-UUUC
AAGUUCUU-ACUAACAGUG--UACAGUGCAUACCAC
>Syncerus_caffer_i_Serengeti_7  276  bases
AGAGCCUCCCCAGUAUUAAAUUCACUAAAACUUGCAACAAUUCAACACAGACUUUGCACU
CUAACCCAACAUUAAAAAUAACUAUCAACCUCAACACAUCACUACGAACCCACAGCACAC
GACACA-AGACCUACUACCCCAAGCGGGGUAGGUACAUAACAUUAAUGUAAUAAAGACAU
GAUAUGUAUAUAGUACAUUAUAUUAUAUGCCCCAUGCAUAUAAGCAAGUACAAUA-UUUC
AAGUUCUU-ACUAACAGUG--UACAGUACAUACCAC
>Syncerus_caffer_i_Serengeti_6  276  bases
AGAGCCUCCCCAGUAUUAAAUUCACUAAAACUUGCAACAAUUCAACACAGACUUUGCACU
CUAACCCAACAUUAAAAAUAACUAUCAACCUCAACACACCACUACGAACCCACAGCACAC
GACACA-AGACCUACUACCCCAAGCGGGGUAGGUACAUAACAUUAAUGUAAUAAAGACAU
GAUAUGUAUAUAGUACAUUACAUUAUAUGCCCCAUGCAUAUAAGCAAGUACAAUA-UUUC
AAGUUUUU-ACUAACAGUG--UACAGUACAUACCAU
>Syncerus_caffer_i_nKruger_14  276  bases
AGAGCCUCCCCAGUAUUAAAUUCACUAAAACUUGCAACAAUUCAACACAGACUUUGCACU
CUAACCCAACAUUAAAAAUAACUAUCAACCUCAACACACCACUACGAACCCACAGCACAC
GACACA-AGACCUACUACCCCAAGCGGGGUAGGUACAUAACAUUAAUGUAAUAAAGACAU
GAUAUGUAUAUAGUACAUUACAUUAUAUACCCCAUGCAUAUAAGCAAGUACAAUA-UUUC
AAGUUCUU-ACUAAUAGUG--UAUAGUACAUACCAC
>Syncerus_caffer_i_Masai_1  276  bases
AGAGCCUCCCCAGUAUUAAAUUCACUAAAACUUGCAACAAUUCAACACAGACUUUGCACU
CUAACCCAACAUUAAAAAUAACUAUCAACCUCAACACACCACUACGAACCCACAGCACAC
GACACA-AGACCUACUACCCCAAGCGGAGUAGGUACAUAACAUUAAUGUAAUAAAGACAU
GAUAUGUAUAUAGUACAUUACAUUAUAUGCCCCAUGCAUAUAAGCAAGUACAAUA-UUUC
AAGUUCUU-ACUAACAGUG--UACAGUACAUACCAC
>Syncerus_caffer_i_Serengeti_13  276  bases
AGAGCCUCCCCAGUAUUAAAUUCACUAAAACUUGCAACAAUUCAACACAGACUUUGCACU
CUAACCCAACAUUAAAAAUAACUAUCAACCUCAACACACCACUACGAACCCACAGCACAC
GACACA-AGACCUACUACCCCAAGCGGGGUAGGUACAUAACAUUAAUGUAAUGAAGACAU
AAUAUGUAUAUAGUACAUUACAUUAUAUACCCCAUGCAUAUAAGCAAGUACAAUA-CUUC
AAGUUCUU-ACUAAUAGUG--UACAGUACAUACCAC
>Syncerus_caffer_i_Nakuru_2  276  bases
AGAGCCUCCCCAGUAUUAAAUUCACUAAAACUUGCAACAAUUCAACACAGACUUUGCACU
CUAACCCAACAUUAAAAAUAACUAUCAACCUCAACACACCACUACGAACCCACAGCACAC
GACACA-AGACCUACUACCCCAAGCGGGGUAGGUACAUAACAUUAAUGUAAUAAAGACAU
AAUAUGUAUAUAGUACAUUACAUUAUAUGCCCCAUGCAUAUAAGCAAGUACAACA-CUUC
AAGUUCUU-ACUAGCAGUG--UACAGUACAUACCAU
>Syncerus_caffer_i_Arusha_31  276  bases
AGAGCCUCCCCAGUAUUAAAUUCACUAAAACUUGCAACAAUUCAACACAGACUUUGCACU
CUAACCCAACAUUAAAAAUAACUAUCAACCUCAACACACCACUACGAACCCACAGCACAC
GACACA-AGACCUACUACCCCAAGCGGGGUAGGUACAUAACAUUAAUGUAAUAAAGACAU
GAUAUGUAUAUAGUACAUUACAUUAUAUACCCCAUGCAUAUAAGCAAGUACAAUA-UUUC
AAGCUCUU-ACUAAUAGUG--UACAGUACAUACCAC
>Syncerus_caffer_i_Serengeti_15  276  bases
AGAGCCUCCCCAGUAUUAAAUUCACUAAAACUUGCAACAAUUCAACACAGACUUUGCACU
CUAACCCAACAUUAAAAAUAACUAUCAACCUCAACACACCACUACGAACCCACAGCACAC
GACACA-AGGCCUACUACCCCAAGCGGGGUAGGUACAUAACAUUAAUGUAAUAAAGACAU
GAUAUGUAUAUAGUACAUUAUAUUAUAUACCCCAUGCAUAUAAGCAAGUACAAUA-UUUC
AAGUUCUU-ACUAACAGUG--UACAGUACAUAUCAC
>Syncerus_caffer_i_TEast_5  276  bases
AGAGCCUCCCCAGUAUUAAAUUCACUAAAACUUGCAACAAUUCAACACAGACUUUGCACU
CUAACCCAACAUUAAAAAUAACUAUCAACCUCAACACACCACUACGAACCCACAGCACAC
GACACA-AGACCUACUACCCCAAGCGGGGUAGGUACAUAACAUUAAUGUAAUAAAGACAU
AAUAUGUAUAUAGUACAUUACAUUAUAUGCCCCAUGCAUAUAAGCAAGUACAACA-UUUC
AAGUUCUU-ACUAGCAGCG--UACAGUACAUACCAU
>Syncerus_caffer_i_Serengeti_18  276  bases
AGAGCCUCCCCAGUAUUAAAUUCACUAAAACUUGCAACAAUUCAACACAGACUUUGCACU
CUAACCCAACAUUAAAAAUAACUAUCAACCUCAACACACCACUACGAACCCACAGCACAC
GACACA-AGACCUACUACCCCAAGCGGAGUAGGUACAUAACAUUAAUGUAAUAAAGACAU
GAUAUGUAUAUAGUACAUUACAUUAUAUGCCCCAUGCAUAUAAGCAAGUACAAUA-UUUC
AAGUUCUU-ACUAAUAGUG--UACAGUACAUACCAC
>Syncerus_caffer_i_Arusha_21  276  bases
AGAGCCUCCCCAGUAUUAAAUUCACUAAAACUUGCAACAAUUCAACACAGACUUUGCACU
CUAACCCAACAUUAAAAAUAACUAUCAACCUCAACACACCACUACGAACCCACAGCACAC
GACACA-AGACCUACUACCCCAAGCGGGGUAGGUACAUAACAUUAAUGUAACAAAGACAU
GAUAUGUAUAUAGUACAUUACAUUAUAUGCCCCAUGCAUAUAAGCAAGUACAACA-UUUC
AAGUUCUU-ACUAGUAGUG--UACAGUACAUACCAU
>Syncerus_caffer_i_nKruger_1  276  bases
AGAGCCUCCCCAGUAUUAAAUUCACUAAAACUUGCAACAAUUCAACACAGACUUUGCACU
CUAACCCAACAUUAAAAAUAACUAUCAACCUCAACACACCACUACGAACCCACAGCACAC
GACACA-AGACCUACUACCCCAAGCGGGGUAGGUACAUAAUAUUAAUGUAAUAAGGACAU
GAUAUGUAUAUAGUACAUUACAUUAUAUACCCCAUGCAUAUAAGCAAGUACAACA-CUUC
AAGUUCUU-ACUAACAGUG--UACAGUACAUACCAC
>Syncerus_caffer_i_nKruger_6  276  bases
AGAGCCUCCCCAGUAUUAAAUUCACUAAAACUUGCAACAAUUCAACACAGACUUUGCACU
CUAACCCAACAUUAAAAAUAACUAUCAACCUCAACACACCACUACGAACCCACAGCACAC
GACACA-AGACCUACUACCCCAAGCGGGGUAGGUACAUAACAUUAAUGUAAUAAGGACAU
GAUAUGUAUAUAGUACAUUACAUUAUAUACCCCAUGCAUAUAAGCAAGUACAACA-CUUC
AAGUUCUU-ACUAACAGUG--UACAGUACAUACCAC
>Syncerus_caffer_i_Serengeti_5  276  bases
AGAGCCUCCCCAGUAUUAAAUUCACUAAAACUUGCAACAAUUCAACACAGACUUUGCACU
CUAACCCAACAUUAAAAAUAACUAUCAACCUCAACACACCACUACGAACCCACAGCACAC
GACACA-AGACCUACUACCCCAAGCGGGGUAGGUACAUAACAUUAAUGUAAUAAAGACAU
AAUAUGUAUAUAGUACAUUACAUUAUAUGCCCCAUGCAUAUAAGCAAGUACAACA-UUUC
AAGUUCUU-ACUAGCAGUG--UACAGUACAUACCGU
>Syncerus_caffer_i_Nakuru_5  276  bases
AGAGCCUCCCCAGUAUUAAAUUCACUAAAACUUGCAACAAUUCAACACAGACUUUGCACU
CUAACCCAACAUUAAAAAUAACUAUCAACCUCAACACACCACUACGAACCCACAGCACAC
GACACA-AGACCUACUACCCCAAGCGGGGUAGGUACAUAACAUUAAUGUAAUAAAGACAU
AAUAUGUAUAUAGUACAUUACAUUAUAUGCCCCAUGCAUAUAAGCAAGUACAACA-UUUC
AAGUUCUU-ACUAGCAGUG--UACAGUACAUACCAU
