# Supplementary material for: Distinct and Diverse: Range-Wide Phylogeography Reveals Ancient Lineages and High Genetic Variation in the Endangered Okapi (Okapia johnstoni)
Source: PLoS One. 2014 Jul 9;9(7):e101081. doi: 10.1371/journal.pone.0101081 (PMC4090074; doi:10.1371/journal.pone.0101081)
Supplement: File S7 — Contig of position 31–306 of the 50 CR haplotypes for Taurotragus oryx . Nucleotide diversity for these haplotypes is described in Table 1. (TXT) [file pone.0101081.s013.txt]

>Taurotragus_oryx_i_2672  275  bases
AGCCUUACCAGUAUUAAUUUUGCAAAAAUUUUCAAUAACCUAAUACAAACUUUGCACCCA
AGCCC-AAAAUUACGAACCAAUACCAACUAAUCACACGUGCAAAACACACGGCACA-UAA
ACAUAUUUUAGAUAUAAUUACACCAUAUCAACUGUAAUAGAGGACAUGAUAUGUACAUAG
UACAUUAUACUAUGUAACAAAAACAUACUGCGUAUAUAGUACAUUAUAUUAAUGUAAUAA
UGACAUAAUAUGUAUAUAGUACAUUAUAUUAAAUG
>Taurotragus_oryx_i_2668  275  bases
AGCCUUACCAGUAUUAAUUUUGCAAAAAUUUUCAAUAACCUAAUACAAACUUUGCACCCA
AGCCC-AAAAUUACGAACCAAUACCAACUAAUCACACGUGCAAAACACACGGCACA-UAA
ACAUAUUUUAGAUAUAAUUACACCAUAUCAACUGUAAUAGAGGACAUGAUAUGUACAUAG
UACAUUAUACUAUGUAACAAAAACAUACUGCGUAUAUAGUACAUUAUAUUAAUGUAAUAA
UGACAUAAUAUGUAUAUAGUACAU?AUAUUAAAUG
>Taurotragus_oryx_i_2594  275  bases
AGCCUUACCAGUAUUAAUUUUGCAAAAAUUUCCAAUAACCUAAUACAAACUUUGCACCCA
AGCCC-AAAAUUACGAACCAAUACCAACUAAUCACACGUGCAAAACACACGGCACA-UAA
ACAUAUUUUAGAUAUAAUUACACCAUAUCAACUGUAAUAGAGGACAUAAUAUGUACAUAG
UACAUUAUACUAUGUAACAAAAACAUACUGCGUAUAUAGUACAUUAUAUUAAUGUAAUAA
UGACAUAAUAUGUAUAUAGUACAUUAUAUUAAAUG
>Taurotragus_oryx_i_567  275  bases
AGCCUUACCAGUAUUAAUUUUGCAAAAAUUUUCGAUAACCUAAUACAAACUUUGCACCCA
AGCCC-AAAAUUACGAAUCAAUACCAACUAGUCACACGUGCAAAACACACAGCAUAUUAA
ACAUAUUUUAGAUACAAUCACACCAUAUCAACUGUGGUGGAGGACAUAAUAUGUAUAUAG
UACAUUAUACUAUGUAACAAAAACAUACCGUAUAUAUAGUACAUUAUAUUAAUGUAAUAA
UGACAUAAUAUGUAUAUAGUACAUUAUAUUAAAUG
>Taurotragus_oryx_i_5661  275  bases
AGCCUUACCAGUAUUAAUUUUGCAAAAAUUUUCGAUAACCUAAUACAAACUUUGCACCCA
AGCCC-AAAAUUACGAAUCAAUACCAACUAGUCACACGCGCAAAACACACAGCAUAUUAA
ACAUAUUUUAAAUAUAAUCACACCAUAUCAACUGUGGUAGAGGACAUAAUAUGUAUAUAG
UACAUUAUACUAUGUAACAAAAACAUAUUGUAUAUAUAGUACAUUAUAUUAAUGUAAUAA
UGACAUAAUAUGUAUAUAGUACAUUAUAUUAAAUG
>Taurotragus_oryx_i_5665  275  bases
AGCCUUACCAGUAUUAAUUUUGCAAAAAUUUUCGAUAACCUAAUACAAACUUUGCACCCA
AGCCC-AAAAUUACGAAUCAAUACCAACUAGUCACACGUGCAAAACACACAGCAUAUUAA
ACAUAUUUUAGAUAUAAUCACACCAUAUCAACUGUGGUGGAGGACAUAAUAUGUAUAUAG
UACAUUAUACUAUGUAACGAAAACAUAUUGUAUAUAUAGUACAUUAUAUUAAUGUAAUAA
UGACAUAAUAUGUAUAUAGUACAUUAUAUUAAAUG
>Taurotragus_oryx_i_9103  275  bases
AGCCUUACCAGUAUUAAUUUUGCAAAAAUUUUCGAUAACCUAAUACAAACUUUGCACCCA
AGCCC-AAAAUUACGAAUCAAUACCAACUAGUCACACGUGCAAAACACACAGCAUAUUAA
ACAUAUUUUAGAUAUAAUCACACCAUAUCAACUGUGGUGGAGGACAUAAUAUGUAUAUAG
UACAUUAUACUAUGUAACAAAAACAUAUUGUAUAUAUAGUACAUUAUAUUAAUGUAAUAA
UGACAUAAUAUGUAUAUAGUACAUUAUAUUAAAUG
>Taurotragus_oryx_i_1971  275  bases
AGCCUUACCAGUAUUAAUUUUGCAAAAAUUUUCAAUAACCUAAUACAAACUUUGCACCCA
AGCCC-AAAAU?ACGAACCAAUACCAACUAAUCACACGUACAAAACACACGGCACA-UAA
ACAUAUUUUAGAUAUAAUUACACCAUAUCAACUGUAAUAGAGGACAUAAUAUGUACACAG
UACAUUAUACUAUGUAACAAAAACAUACUGCGUAUAUAGUACAUUAUAUUAAUGUAAUAA
UGACAUAAUAUGUAUAUAGUACAUUAUAUUAAAUG
>Taurotragus_oryx_i_4272  275  bases
AGCCUUACCAGUAUUAAUUUUGCAAAAAUUUUCGAUAACCUAAUACAAACUUUGCACCCA
AGCCC-AAAAUUACGAAUCAAUACCAACUAGUCACACGUGCAAAACACACAGCAUAUUAA
ACAUAUUUUAGAUAUAAUCACACCAUAUCAACUGUGGUGAAGGACAUAAUAUGUAUAUAG
UACAUUAUACUAUGUAACGAAAACAUACUGUAUAUAUAGUACAUUAUAUUAAUGUAAUAA
UGACAUAAUAUGUAUAUAGUACAUUAUAUUAAAUG
>Taurotragus_oryx_i_4493  275  bases
AGCCUUACCAGUAUUAAUUUUGCAAAAAUUUUCGAUAACCUAAUACAAACUUUGCACCCA
AGCCC-AAAAUUACGAAUCAAUACCAACUAGUCACACGUGCAAAACACACAGCAUAUUAA
ACAUAUUUUAGAUAUAAUCACACCAUAUCAACUGUGGUAGAGGACAUAACAUGUAUAUAG
UACAUUAUACUAUGUAACAAAAACAUAUUGUAUAUAUAGUACAUUAUAUUAAUGUAAUAA
UGACAUAAUAUGUAUAUAGUACAUUAUAUUAAAUG
>Taurotragus_oryx_i_3274  275  bases
AGCCUUACCAGUAUUAAUUUUGCAAAAAUUUUCGAUAACCUAAUACAAACUUUGCACCCA
AGCCC-AAAAUUACGAAUCAAUACCAACUAGUCACACGUGCAAAACACACAGCAUAUUAA
ACAUAUUUUAGAUAUAAUCACACCAUAUCAACUGUGGUAGAGGACAUAAUAUGUAUAUAG
UACAUUAUACUAUGUAACAAAAACAUAUUGUAUAUAUAGUACAUUAUAUUAAUGUAAUAA
UGACAUAAUAUGUAUAUAGUACAUUAUAUUAAAUG
>Taurotragus_oryx_i_8959  275  bases
AGCCUUACCAGUAUUAAUUUUGCAAAAAUUUUCGAUAACCUAAUACAAACUUUGCACCCA
AGCCC-AAAAUUACAAAUCAAUACCAACUAGUCACACGCGCAAAACACACAGCAUAUUAA
ACAUAUUUUAGAUAUAAUCACACCAUAUCAACUG?GGU-GAGGAC?UAAUAUGUAUAUAG
UACAUUAUACUAUGUACCAAAAACAUAUUGUAUAUACAG?ACAUUAUAUUAAUGUAAUAA
UGACAUAAUAUGUAUAUAGUACAUUAUAUUAAAUG
>Taurotragus_oryx_i_9077  275  bases
AGCCUUACCAGUAUUAAUUUUGCAAAAAUUUUCGAUAACCUAAUACAAACUUUGCACCCA
AGCCC-AAAAUUACGAAUCAAUACCAACUAGUCACACGUGCAAAACACACAGCAUAUUAA
ACAUAUUUUAAAUAUAAUCACACCAUAUCAACUGUGGUAGAGGACAUAAUAUGUAUAUAG
UACAUUAUUCUAUGUAACAAAAACAUAUUGUAUAUAUAGUACAUUAUAUUAAUGUAAUAA
UGACAUAAUAUGUAUAUAGUACAUUAUAUUAAAUG
>Taurotragus_oryx_i_4273  275  bases
AGCCUUACCAGUAUUAAUUUUGCAAAAAUUUUCGAUAACCUAAUACAAACUUUGCACCCA
AGCCC-AAAAUUACGAAUCAAUACCAACUAGUCACACGUGCAAAACACACAGCAUAUUAA
ACAUAUUUUAG?UAUAAUCACACCAU?UCAACUGUGGUAGAGGACAUAA?AUGUAUAUAG
UACAU?AU?CUAUGUAACAAAAACAUA?UGUAUAUAUAGUACAUUAUAUUAAUGUAAUAA
UGACAUAAUAUGUAUAUAGUACAUUAUAUUAAAUG
>Taurotragus_oryx_i_5664  275  bases
AGCCUUACCAGUAUUAAUUUUGCAAAAAUUUUCGAUAACCUAAUACAAACUUUGCACCCA
AGCCC-AAAAUUACGAAUCAAUACCAACUAGUCACACGUGC-AAACACACAGCAUAUUAA
ACAUAUUUUAGAUAUAAUCACACCAUAUCAACUGUGGUGGAGGACAUAAUAUGUAUAUAG
UACAUUAUACUAUGUAACGAAAACAUACUGUAUAUAUAGUACAUUAUAUUAAUGUAAUAA
UGACAUAAUAUGUAUAUAGUACAUUAUAUUAAAUG
>Taurotragus_oryx_i_5229  275  bases
AGCCUUACCAGUAUUAAUUUUGCAAAAAUUUUCGAUAACCUAAUACAAACUUUGCACCCA
AGCCC-AAAAUUACGAAUCAAUACCAACUAGUCACACGUGCAAAACACACAGCAUAUUAA
ACAUAUUUU-GAUAUAAUCACACCAUAUCAACUGUGGUGGAGGACAUAAUAUGUAUAUAG
UACAUUAUACUAUGUAACGAAAACAUACUGUAUAUAUAGUACAUUAUA?UAAUGUAAUAA
UGACAUAAUAUGUAUAUAGUACAUUAUAUUAAAUG
>Taurotragus_oryx_i_3635  275  bases
AGCCUUACCAGUAUUAAUUUUGCAAAAAUUUUCGAUAACCUAAUACAAACUUUGCACCCA
AGCCC-AAAAUUACGAAUCAAUACCAACUAGUCACACGUGCAAAACACACAGCAUAUUAA
ACAUAUUUUAGAUAUAAUCACACCAUAUCAACUGUGGUAGAGGACAUAAUAUGUAUAUAG
UACAUUAUACUAUGUAACAAAAACAUAUCGUAUAUAUAGUACAUUAUAUUAAUGUAAUAA
UGACAUAAUAUGUAUAUAGUACAUUAUAUUAAAUG
>Taurotragus_oryx_i_2038  275  bases
AGCCUUACCAGUAUUAAUUUUGCAAAAAUUUUCAAUAACCUAAUACAAACUUUGCACCCA
AGCCC-AAAAUUACGAACCAAUACCAACUAAUCACACGCGCAAAACACACGGCACA-UAA
ACAUAUUUUAGAUAUAAUCACACCAUAUCAACUGUAAUAGAGAACAUAAUAUGUACACAG
UACAUUAUACCAUGUAACAAAAACAUACUGCGUAUAUAGUACAUUAUAUUAAUGUAAUAA
UGACAUAAUAUGUAUAUAGUACAUUAUAUUAAAUG
>Taurotragus_oryx_i_2039  275  bases
AGCCUUACCAGUAUUAAUUUUGCAAAAAUUUUCAAUAACCUAAUACAAACUUUGCACCCA
AGCCC-AAAAUUACGAACCAAUACCAACUAAUCACACGCGCAAAACACACGGCACA-UAA
ACAUAUUUUAGAUAUAAUCACACCAUAUCAACUGUAAUAGAGAACAUAAUAUGUACACAG
UACAUUAUACCAUGUAACAAAAACAUACUGCGUAUAUAGUACAUUAUAUUAAUGUAAUAA
UGACAUAAUAUGUAUAUAGUACAUUAUAUU-AAUG
>Taurotragus_oryx_i_3640  275  bases
AGCCUUACCAGUAUUAAUUUUGCAAAAAUUUUCGAUAACCUAAUACAAACUUUGCACCCA
AGCCC-AAAAUUACGAAUCAAUACCAACUAGUCACACGUGCAAAACACACAGCAUAUUAA
ACAUAUUUUAA?UAUAAUCACACCAUAUCAACUGUGGUAGAGGACAUAAUAUGUAUAUAG
UACAUU?UACUAUGUAACAAAAACAUAUUGUAUAUAUAGUACAUUAUAUUAAUGUAAUAA
UGACAUAAUAUGUAUAUAGUACAUUAUAUUAAAUG
>Taurotragus_oryx_i_5659  275  bases
AGCCUUACCAGUAUUAAUUUUGCAAAAAUUUUCGAUAACCUAAUACAAACUUUGCACCCA
AGCCC-AAAAUUACGAAUCAAUACCAACUAGUCACACGUGCAAAACACACAGCAUAUUAA
ACAUAUUUUAAAUAUAAUCACACCAUAUCAACUGUGGUAGAGGACAUAAUAUGUAUAUAG
UACAUUAUACUAUGUAACAAAAACAUAUUGUAUAUAUAGUACAUUAUAUUAAUGUAAUAA
UGACAUAAUAUGUAUAUAGUACAUUAUAUUAAAUG
>Taurotragus_oryx_i_1494  275  bases
AGCCUUACCAGUAUUAAUUUUGCAAAAAUUUUCAAUAACCUAAUACAAACUUUGCACCCA
AGCCCAAAAAUUACGAACCAAUACCAACUAAUCACACGCGCAAAACACACGGCACA-UAA
ACAUAUUUUAGAUAUAAUCACACCAUAUCAACUGUAAUAGAGAACAUAAUAUGUACACAG
UACAUUAUACUAUGUAACAAAAACAUACUGCGUAUAUAGUACAUUAUAUUAAUGUAAUAA
UGACAUAAUAUGUAUAUAGUACAUUAUAUUAAAUG
>Taurotragus_oryx_i_3279  275  bases
AGCCUUACCAGUAUUAAUUUUGCAAAAAUUUUCGACAACCUAAUACAAACUUUGCACCCA
AGCCC-AAAAUUACGAAUCAAUACCAACUAGUCACACGUGCAAAACACACAGCAUAUUAA
ACAUAUUUUAGAUAUAAUCACACCAUAUCAACUGUGGUAGAGGACAUAAUAUGUAUAUAG
UACAUUAUACUAUGUAACAAAAACAUAUCGUAUAUAUAGUACAUUAUAUUAAUGUAAUAA
UGACAUAAUAUGUAUAUAGUACAUUAUAUUAAAUG
>Taurotragus_oryx_i_1490  275  bases
AGCCUUACCAGUAUUAAUUUUGCAAAAAUUUUCAAUAACCUAAUACAAACUUUGCACCCA
AGCCC-AAAAUUACGAACCAAUACCAACUAAUCACACGUGCAAAACACACGGCACA-UAA
ACAUAUUUUAGAUAUAAUCACACCAUAUCAACUGUAAUAGAGGACAUAAUAUGUACACAG
UACAUUAUACUAUGUAACAAAAACAUACUGCGUGUAUAGUACAUUACAUUAAUGUAAUAA
UGACAUAAUAUGUAUAUAGUACAUUAUAUUAAAUG
>Taurotragus_oryx_i_2106  275  bases
AGCCUUACCAGUAUUAAUUUUGCAAAAAUUUUCAAUAACCUAAUACAAACUUUGCACCCA
AGCCC-AAAAUUACGAACCAAUACCAACUAAUCACACGUGCAAAACACACGGCACA-UAA
ACAUAUUUUAGAUAUAAUCACACCAUAUCAACUGUAAUAGAGAACAUAAUAUGUACACAG
UACAUUACACUAUGUAACAAAAACAUACUGCGUAUAUAGUACAUUAUAUUAAUGUAAUAA
UGACAUAAUAUGUAUAUAGUACAUUAUAUUAAAUG
>Taurotragus_oryx_i_956  275  bases
AGCCUUACCAGUAUUA?UUU?GCAAAAAUUUUCAAUAACCUAAUACAAACUUUGCACCCA
AGCCC-AAAAUUACGAACCAAUACCA?CUAAUCACACGUGCAAAACAC?CGGCACA-UAA
ACAUAUUUUAGAUAUAAUCACACCAUAUCA?CUGUAAUAGAGAACAUAAUAUGUACACAG
UACAUUAUACUAUGUAACAAAAACAUACUGCGUAUAUAGUACAUUAUAUUAAUGUAAUAA
UGACAUAAUAUGUAUAUAGUACAUUACAUUAAAUG
>Taurotragus_oryx_i_2101  275  bases
AGCCUUACCAGUAUUAAUUUUGCAAAAAUUUUCAAUAACCUAAUACAAACUUUGCACCCA
AGCCC-AAAAUUACGAACCAAUACCAACUAAUCACACGUGCAAAACACACGGCACA-UAA
ACAUAUUUUAGAUAUAAUCACACCAUAUCAACUGUAAUAGAGGAC?UA?UAUGUACACAG
UACAUUAUACUAUGUAACGAAAACAUACUGCGUAUAUAGUACAUUACAUUAAUGUAAUAA
UGACAUAAUAUGUAUAUAGUACAUUAUAUUAAAUG
>Taurotragus_oryx_i_1496  275  bases
AGCCUUACCAGUAUUAAUUUUGCAAAAAUUUUCAAUAACCUAAUACAAACUUUGCACCCA
AGCCC-AAAAUUACGAACCAAUACCA?CUAAUCACACGUGCAAAACACACGGCACA-UAA
ACAUAUUUUAGAUAUAAUCACACCAUAUCAACUGUAAUAGAGGACAUAAUAUGUACACAG
UACAUUAUACUAUGUAACAAAAACAUACUGCGUAUAUAGUACAUUACAUUAAUGUAAUAA
UGACAUAAUAUGUAUAUAGUACAUUAUAUUAAAUG
>Taurotragus_oryx_i_2118  275  bases
AGCCUUACCAGUAUUAAUUUUGCAAAAAUUUUCAAUAACCUAAUACAAACUUUGCACCCA
AGCCC-AAAAUUACGAACCAAUACCAACUAAUCACACGUGCAAAACACACGGCACA-UAA
ACAUAUUUUAGAUAUAAUCACACCAUAUCAACUGUAAUAGAGAACAUAAUAUGUACACAG
UACAUUAUACUAUGUAACAAAAACAUACUGCGUAUAUAGUACAUUAUAUUAAUGUAAUAA
UGACAUAAUAUGUAUAUAGUACAUUAUAUUAAAUG
>Taurotragus_oryx_i_970  275  bases
AGCCUUACCAGUAUUAAUUUUGCAAAAAUUUUCAAUAAC?UAAUACAAACUUUGCACCCA
AGCCC-AAAAUUACGAACCAAUACCAACUAAUCACACGUGCAAAACACACGGCACA-UAA
ACAUAUUUUAGAUAUAAUCACACCAUAUCA?CUGUAAUAGAGAACAUAAUAUGUACACAG
UACAUUAUACUAUGUAACAAAAACAUACUGCGUAUAUAGUACAUUAUAUUAAUGUAAUAA
UGACAUAAUAUGUAUAUAGUACAUUA?AUUAAAUG
>Taurotragus_oryx_i_3281  275  bases
AGCCUUACCAGUAUUAAUUUUGCAAAAAUUUUCAAUAACCUAAUACAAACUUUGCACCCA
AGCCC-AAAAUUACGAACCAAUACCAACUAAUCACACGUGCAAAACACACGGCACA-UAA
ACAUAUUUUAGAUAUAAUUACACCAUAUCAACUGUAAUAGAGGACAUGAUAUGUACAUAG
UACAUUAUACUAUGUAAUAAAAACAUACUGCGUAUAUAGUACAUUAUAUUAAUGUAAUAA
UGACAUAAUAUGUAUAUAGUACAUUAUAUUAAAUG
>Taurotragus_oryx_i_1481  275  bases
AGCCUUACCAGUAUUAAUUUUGCAAAAAUUUUCAAUAACCUAAUACAAACUUUGCACCCA
AGCCC-AAAAUUACGAACCAAUACCAACUAAUCACACAUGCAAAACACACGGCACA-UAA
ACAUAUUUUAGAUAUAAUUACACCAUAUCAACUGUAAUAGAGGACAUAAUAUGUACGCAG
UACAUUAUACUAUGUAACAAAAACAUACUGCGUAUAUAGUACAUUAUAUUAAUGUAAUAA
UGACAUAAUAUGUAUAUAGUACAUUAUAUUAAAUG
>Taurotragus_oryx_i_1479  275  bases
AGCCUUACCAGUAUUAAUUUUGCAAAAAUUUUCAAUAACCUAAUACAAACUUUGCACCCA
AGCCC-AAAAUUACGAACCAAUACCAACUAAUCACACAUGCAAAACACACGGCACA-UAA
ACAUAUUUUAGAUAUAAUUACACCAUAUCAACUGUAAUAGAGGACAUAAUAUGUACGUAG
UACAUUACACUAUGUAACAAAAACAUACUGCGUAUAUAGUACAUUAUAUUAAUGUAAUAA
UGACAUAAUAUGUAUAUAGUACAUUAUAUUAAAUG
>Taurotragus_oryx_i_5657  275  bases
AGCCUUACCAGUAUUAAUUUUGCAAAAAUUUUCAAUAACCUAAUACAAACUUUGCACCCA
AGCCC-AAAAUUACGAACCAAUACCAACUAAUCACACGUGCAAAACACACGGCACA-UAA
ACAUAUUUUAGAUAUAAUUACACCAUAUCAACUGUAAUAGAGGACAUAAUAUAUACAUAG
UACAUUAUACUAUGUAACAAAAACAUACUGCGUAUAUAGUACAUUAUAUUAAUGUAAUAA
UGACAUAAUAUGUAUAUAGUACAUUACAUUAAAUG
>Taurotragus_oryx_i_1962  275  bases
AGCCUUACCAGUAUUAAUUUUGCAAAAAUUUUCACUAACCUAAUACAAACUUUGCACCCA
AGCCC-AAAAUUACGAACCAAUACCAACUAAUCACACGUGCAAAACACACGGCACA-UAA
ACAUAUUUUAGAUAUAAUUACACCAUAUCAACUGUAAUAGAGGACAUAAUAUGUACACAG
UACAUUAUACUAUGUAACAAAAACAUACUGCGUAUAUAGUACAUUAUAUUAAUGUAAUAA
UGACAUAAUAUGUAUAUAGUACAUUAUAUUAAAUG
>Taurotragus_oryx_i_965  275  bases
AGCCUUACCAGUAUUAAUUUUGCAAAAAUUUUCAAUAACCUAAUACAAACUUUGCACCCA
AGCCC-AAAAUUACGAACCAAUACCAACUAAUCACACGUGCAAAACACACGGCACA-UAA
ACAUAUUUUAGAUAUAAUCACACCAUAUCAACUGUAAUAGAGAACAUAAUAUGUACACAG
UACAUUAUACUAUGUAACAAAAACAUACUGCGUAUAUAGUACAUUAUAUUAAUGUAAUAA
UGACAUAAUAUGUAUAUAGUACAUUACAUUAAAUG
>Taurotragus_oryx_i_1480  275  bases
AGCCUUACCAGUAUUAAUUUUGCAAAAAUUUUCAAUAACCUAAUACAAACUUUGCACCCA
AGCCCAAAAAUUACGAAUUAAUACCAAUUAGUCACACGUGC-AAACACACAGCAUACCAA
ACAUAUUUCAGAUAUAAUCACACCAUACCAGCUGUGAUAGAGGACAUAAUAUGUAUACAG
UACAUUACACUAUGUGAUAAAAACAUAUCGUGUAUAUAGUACAUUAUAUUAAUGUAAUAA
UGACAUAAUAUGUAUAUAGUACAUUAUAUUA?AUG
>Taurotragus_oryx_i_2109  275  bases
AGCCUUACCAGUAUUAAUUUUGCAAAAAUUUUCAAUAACCUAAUACAAACUUUGCACCCA
AGCCC-AAAAUUACGAACCAAUACCAACUAAUCACACGUGCAAAACACACGGCACA-UAA
ACAUAUUUUAGAUAUAAUCACACCAUAUCAACUGUAAUAGAGGACAUAGUAUGUACACAG
UACAUUACACUAUGUAACAAAAACAUACUGCGUAUAUAGUACAUUAUAUUAAUGUAAUAA
UGACAUAAUAUGUAUAUAGUACAUUAUAUUAAAUG
>Taurotragus_oryx_i_4492  275  bases
AGCCUUACCAGUAUUAAUUUUGCAAAAAUUUUCA?UAACCUAAUACAAACUUUGCACCCA
AGCCC-AAAAUUACGAACCAAUACCAACUAAUCACACGUGCAAAACACACGGCACA-UAA
ACAUAUUUUAGAUAUAAUUACACCAUAUCAACUGUAAUAGAGGACAUGAUAUGUACAUAG
UACAUUAUACUAUGUAACAAAAACAUACUGCGUAUAUAGUACAUUAUAUUAAUGUAAUAA
UGACAUAAUAUGUAUAUAGUACAUUAUAUUAAAUG
>Taurotragus_oryx_i_2102  275  bases
AGCCUUACCAGUAUUAAUUUUGCAAAAAUUUUCAAUAACCUAAUACAAACUUUGCACCCA
AGCCC-AAAAUUACGAACCAAUACCAACUAAUCACACGUGCAAAACACACGGCACA-UAA
ACAUAUUUUAGAUAUAAUUACACCAUAUCAACUGUAAUAGAGGACAUAAUAUGUACAUAG
UACAUUAUACUAUGUAACAAAAACAUACUGCGUAUAUAGUACAUUAUAUUAAUGUAAUAA
UGACAUAAUAUGUAUAUAGUACAUUAUAUUAAAUG
>Taurotragus_oryx_i_2036  275  bases
AGCCUUACCAGUAUUAAUUUUGCAAAAAUUUUCAAUAACCUAAUACAAACUUUGCACCCA
AGCCC-AAAAUUACGAACCAAUACCAACUAAUCACACGUACAAAACACACGGCACA-UAA
ACAUAUUUUAGAUAUAAUUACACCAUAUCAACUGUAAUAGAGGACAUAAUAUGUACACAG
UACAUUAUACUAUGUAACAAAAACAUACUGCGUAUAUAGUACAUUAUAUUAAUGUAAUAA
UGACAUAAUAUGUAUAUAGUACAUUAUAUUAAAUG
>Taurotragus_oryx_i_1477  275  bases
AGCCUUACCAGUAUUAAUUUUGCAAAAAUUUUCAAUAACCUAAUACAAACUUUGCACCCA
AGCCCAAAAAUUACGAACCAAUACCAACUAGUCACACGUGCAAAACACACAGCACAUCAA
ACAUAUUUUAAAUAUAAUCACACCAUACUAGCCGUAAUAGAGAACAUAAUAUGUACAUGG
UACAUUAUACUAUGUAACAAAAACAUGCUGCGUAUAUAGUACAUUAUAUUAAUGUAAUAA
UGACAUAAUAUGUAUAUAGUACAUUAUAUUAAAUG
>Taurotragus_oryx_i_1492  275  bases
AGCCUUACCAGUAUUAAUUUUGCAAAAAUUUUCAAUAACCUAAUACAAACUUUGCACCCA
AGCCC-AAAAUUACGAACCAAUACCAACUAAUCACACGUGCAAAACACACGGCACA-UAA
ACAUAUUUUAGAUAUAAUUACACCAUAUCAACUGUAAUAGAGGACAUAAUAUGUACACAG
UACAUUAUACUAUGUAACAAAAACAUACUGCGUAUAUAGUACAUUAUAUUAAUGUAAUAA
UGACAUAAUAUGUAUAUAGUACAUUAUAUUAAAUG
>Taurotragus_oryx_i_2108  275  bases
AGCCUUACCAGUAUUAAUUUUGCAAAAAUUUUCAAUAACCUAAUACAAACUUUGCACCCA
AGCCC-AAAAUUACGAACCAAUACCAACUAAUCACACGUGCAAAACACACAGCACA-UAA
ACAUAUUUUAGAUAUAAUCACACCAUAUCAACUGUAAUAGAGGACAUAAUAUGUACGCAG
UACAUUACACUAUGUAACAAAAACAUACUGCGUAUAUAGUACAUUAUAUUAAUGUAAUAA
UGACAUAAUAUGUAUAUAGUACAUUAUAUUAAAUG
>Taurotragus_oryx_i_1488  275  bases
AGCCUUACCAGUAUUAAUUUUGCAAAAAUUUUCAAUAACCUAAUACAAACUUUGCACCCA
AGCCC-AAAAUUACGAACCAAUACCAACUAAUCACACGUACAAAACACACGGCACA-UAA
ACAUAUUUUAGAUAUAAUUACACCAUAUCAACUGUAAUAGAGGACAUAAUAUGUACACAG
UACAUUAUACUAUGUAACAAAAACAUGCUGCGUAUAUAGUACAUUAUAUUAAUGUAAUAA
UGACAUAAUAUGUAUAUAGUACAUUAUAUUAAAUG
>Taurotragus_oryx_i_3638  275  bases
AGCCUUACCAGUAUUAAUUUUGCAAAAAUUUUCGAUAACCUAAUACAAACUUUGCACCCA
AGCCC-AAAAUUACGAAUCAAUACCAACUAGUCACACGUGCAAAACACACAGCAUAUUAA
ACAUAUUUUAGAUAUAAUCACACCAUAUCAACUGUGGUGGAGGACAUAAUAUGUAUAUAG
UACAUUAUACUAUGUAACGAAAACAUACUGUAUAUAUAGUACAUUAUAUUAAUGUAAUAA
UGACAUAAUAUGUAUAUAGUACAUUAUAUUAAAUG
>Taurotragus_oryx_i_1486  275  bases
AGCCUUACCAGUAUUAAUUUUGCAAAAAUUUUCAAUAACCUAAUACAAACUUUGCACCCA
AGCCCAAAAAUUACGAAUUAAUACCAAUUAGUCACACGUGC-AAACACACAGCAUACCAA
ACAUAUUUCAGAUAUAAUCACACCAUACCAGCUGUGAUAGAGGACAUAAUAUGUAUACAG
UACAUUACACUAUGUGAUAAAAACAUAUCGUGUAUAUAGUACAUUAUAUUAAUGUAAUAA
UGACAUAAUAUGUAUAUAGUACAUUAUAUUAAAUG
>Taurotragus_oryx_i_9053  275  bases
AGCCUUACCAGUAUUAAUUUUGCAAAAAUUUUCGAUAACCUAAUACAAACUUUGCACCCA
AGCCC-AAAAUUACAAAUCAAUACCAACUAGUCACACGUGCAAAACACACAGCAUAUUAA
ACAUAUUUUAGAUAUAAUCACACCAUAUCAACUGUGGU-GAGGACAUAAUAUGUAUAUAG
UACAUUAUACUAUGUAACAAAAACAUAUUGUAUAUAUAGUACAUUAUAUUAAUGUAAUAA
UGACAUAAUAUGUAUAUAGUACAUUAUAUUAAAUG
>Taurotragus_oryx_i_9052  275  bases
AGCCUUACCAGUAUUAAUUUUGCAAAAAUUUUCGAUAACCUAAUACAAACUUUGCACCCA
AGCCC-AAAAUUACGAAUCAAUACCAACUAGUCACACGUGCAAAACACACAGCAUAUUAA
ACAUAUUUUAGAUAUAAUCACACCAUAUCAACUGUGGUGGAGGACAUAAUAUGUAUAUAG
UACAUUAUACUAUGUAACAAAAACAUACCGUAUAUAUAGUACAUUAUAUUAAUGUAAUAA
UGACAUAAUAUGUAUAUAGUACAUUAUAUUAAAUG
>Taurotragus_oryx_i_51  275  bases
AGCC-UACCAGUAUUAA-UUUGC--AAAUUU-C-AUAACCUAAUAC-AACUUUGCACCCA
AGCCC-AAAAUUACGAAUCAAUACCAACUAGUCACACGUGCAAAACACACAGCAUAUU-A
ACAUAUUUUAGAUAUAAUCACACCAUAUCAACUGUGGU-GAAGACAUAAUAUGUAUAUAG
UACAUUAUACUAUGU-ACGAAAAC-U-CUGUAUAUAUAGUACAUUAUAUUAAUGUAAUAA
UGACAUAAUAUGUAUAUAGUACAUUAUAUUAAAUG
