# Supplementary material for: Distinct and Diverse: Range-Wide Phylogeography Reveals Ancient Lineages and High Genetic Variation in the Endangered Okapi (Okapia johnstoni)
Source: PLoS One. 2014 Jul 9;9(7):e101081. doi: 10.1371/journal.pone.0101081 (PMC4090074; doi:10.1371/journal.pone.0101081)
Supplement: File S8 — Contig of position 31–306 of the 197 CR haplotypes for Tragelaphus scriptus . Nucleotide diversity for these haplotypes is described in Table 1. (TXT) [file pone.0101081.s014.txt]

>T_s_barkeri_iSudanI29
TGATAACTCAATACAAACTTTGCACCCAAGCCT-AAAATTATAAATCAGT
ACTAATTAACTACACAA-ACGTACAAGACG-CGTGGTACGA-GAAC-AT-
G-TTTTAGATATATAGT-AC-AT--TAC---GC--CA-ATGTAATGA-AG
-ACATAAAA--TGT-GTAATA-G-TACATTACATTATGTATTGAGAACAT
G-T-CG--CGT--ATA--CGGTACATTATATTAATGTAATAATGACATAT
TATGTATATAGTACATTA
>T_s_barkeri_iSudanI27
TGATAACTCAATATAAACTTTGCACCCAAGCCT-AAAATTATAAATCAGT
ACTAATTAACTACACAA-ACGTACAAGACG-CGTGGTACA--GAAC-AT-
A-TTTTAGATGTATA-TCAC-AT--TAC---GC--CA-ATGTGATGA-AG
-ACATAAAA--TGT-GTGATA-G-TACATTACACTATGTATTGAGAACAT
G-T-CA--CGT--GTA--TAGTACATTATATTAATGTAACAATGACATAC
TATGTATATAGTACATTA
>T_s_barkeri_i27.7.14.2
TGATAACTCAATACAAACTTTGCACCCAAGCCT-AAAATTATAAATCAGT
ACTAATTAACTACACAA-ACGTACAAGACG-CGTGGTACGA-GAAC-AT-
G-TTTTAGATATATAGT-AC-AT--TAC---GC--CA-ATGTAATGA-AG
-ACATAAAA--TGT-GTAATA-G-TACATTACATTATGTATTGAGAACAT
G-T-CG--CGT--GTA--CGGTACATTATATTAATGTAATAATGACATAT
TATGTATATAGTACATTA
>T_s_barkeri_iSudanI316
CAATAACTTAACACAAACTTTGCACTCAAGCCC-AAAATTATAAACCAAC
ACCAATTAACCACACAA-ACATTCAA-ATAACACAACACAC-TAAATAA-
A-TTTTAAATGCA-A-T-ACTAT--TCC-GTAC--TG-ATGCGGT-A-AG
GACATAGCA--TGT-ATA-TA-G-TACATTACATCATGTAATGAGTACAT
A-T-CATGTGT--ATA--TAGTACATTATATTAATGTAATAAGGACATAA
TATGTATATAGTACATTA
>T_s_barkeri_i49.576
TGATAACTCAATACAAACTTTGCACCCAAGCCT-AAAATTATAAATCAGT
ACTAATTAACTACACAA-ACGTACAAGACG-CGTGGTACGA-GAAC-AT-
G-TTTTAGATATATAGT-AC-AT--TAC---GC--CA-ATGTAATGA-AG
-ACATAAAA--TGT-GTAATA-G-TACATTACATTATGTATTGAGAACAT
G-T-CG--CGT--GTA--TGGTACATTATATTAATGTAATAATGACATAT
TATGTATATAGTACATTA
>T_s_ornatus_i60848
TGATAACTCAACACAAGCTTTGCACCCAAGCCC-AAAATTATAAATCAAT
ACTAATCAACCACACAGTAC-CACAAGACGT-ACGGTACACGGAGC-AT-
A-TTCTAAATGCATTGTCAC-AC--CAC---AC--CA-ATGTGGTGA-AA
-ACATAAAA--TGT-ATAATA-G-TACATTATATTATGTATTAAGAACAT
A-T-CA--TGT--ATG--CAGTACATTATATTAATGTAATAATGACATAT
TATGTATATAGTACATTA
>T_s_ornatus_i82980
TGATAACTCAACACAAGCTTTGCACCCAAGCCC-AAAATTATAAATCAGT
ACTAATCAACCACACAGTAC-CACAAGACGT-ACGGTACACGGAGC-AT-
A-TTCTAAATGCATTGTCAC-AC--CAC---AC--CA-ATGTGGTGA-AG
-ACATAAAA--TGT-ATAATA-G-TACATTATATTATGTATTAAGAACAT
A-T-CA--TGT--ATA--CAGTACATTATATTAATGTAATAATGACATAT
TATGTATATAGTACATTA
>T_s_ornatus_iZambia09
TGATAACTCAACACAAGCTTTGCACCCAAGCCC-AAAATTATAAATCAAT
ACTAATCAACCACACAGTAC-CACAAGACGT-ACGGTACACGGAGC-AT-
A-TTCTAAATGCATTGTCAC-AC--CAC---AC--C--ATGTGGTGA-AG
-ACATAAAA--TGT-ATAATA-G-TACATTATATTATGTATTAAGAACAT
A-T-CA--TGT--ATG--CAGTACATTATATTAATGTAATAATGACATAT
TATGTATATAGTACATTA
>T_s_ornatus_iZimbabwe31
TGATAACTCAACACAAGCTTTGCACCCAAGCCC-AAAATTATAAATCAAT
ACTAATCAACCACACAGTAC-CACAAGACGT-ACGGTACACGGAGC-AT-
A-TTCTAAATGCATTGTCAC-AC--CAC---AC--CA-ATGTGGTGA-AG
-ACATAAAA--TGT-ATAATA-G-TACATTATATTATGTATTAAGAACAT
A-T-CA--TGT--ATG--CAGTACATTATATTAATGTAATAATGACATAT
TATGTATATAGTACATTA
>T_s_ornatus_iH60
TGATAACTCAACACAAGCTTTGCACCCAAGCCCAAAAATTATAAATCAGT
ACTAATCAACCACACAGTAC-CACAAGACGT-ACGGTACGCGGAGC-AT-
A-TTTTAAATGCATTGTCAC-AC--CAC---AC--TA-ATGTGGT-A-AG
GACATAAAA--TGT-ATAACA-G-TACATTATATTATGTACTAAGGACAT
A-T-CA--TGT--ACA--CAGTACATTATATTAATGTAATAATGGCATAT
TATGTATATAGTACATTA
>T_s_ornatus_iZimbabwe13
TGATAACTCAATACAAACTTTGCACCCAAGCCT-AAAATTATAAATCAGT
ACTAACTAACTACACAA-ACGTACAAGATG-CGTGGTACGC-GAAC-A--
A-TTTTAGATGTATG-TCAC-AT--TAC---AC--CA-ATGTAATGA-AG
-ACATAAAA--TTT-ATAATA-G-TACATTACATTATGTAATAAGGACAT
G-T-TA--CGT--ATA--TAGTACATTATATTAATGTAATAATGACATAT
TATGTATATAGTACATTA
>T_s_ornatus_iB14200
TGATAACTCAACACAAGCTTTGCACCCAAGCCCAAAAATTATAAATCAGT
ACTAATCAACCACACAGTAC-CACAAGACGT-ACGGTACGCGGAGC-AT-
A-TTTTAAATGCATTGTCAC-AC--CAC---AC--TA-ATGTGGT-A-AG
GACATAAAA--TGT-ATAACA-G-TACATTATATTATGTACTAAGGACAT
A-T-CA--TGT--ACA--CAGTACATTATATTAATGTAATAATGACATAT
TATGTATATAGTACATTA
>T_s_ornatus_iZambia08
TGATAACTCAACACAAGCTTTGCACCCAAGCCC-AAAATTATAAATCAGT
ACTAATCAACCACACAGTAC-CACAAGACGT-ACGGTACACGGAGC-AT-
A-TTCTAAATGCATTGTCAC-AC--CAC---AC--C--ATGTGGTGA-AG
-ACATAAAA--TGT-ATAATA-G-TACATTATATCATGTATTAAGAACAT
A-T-CA--TGT--ATA--CAGTACATTATATTAATGTAATAATGACATAT
TATGTATATAGTACATTA
>T_s_ornatus_i161029
TGATAACTCAACACAAGCTTTGCACCCAAGCCC-AAAATTATAAATCAGT
ACTAATCAACCACACAGTAC-CACAAGACGT-ACGGTACACGGAGC-AT-
A-TTTTAAATGCATTGTCAC-AC--CAC---AC--CA-ATGTGGTAA-AG
-ATATAGAA--TGT-ATAATA-G-TACATTATATTATGTATTAAGAACAT
A-T-CA--TGT--ATG--CAGTACATTATATTAATGTAATAATGACATAT
TATGTATATAGTACATTA
>T_s_ornatus_iB14207
TGATAACTCAACACAAGCTTTGCACCCAAGCCCAAAAATTATAAATCAGT
ACTAATCAACCACACAGTAC-CACAAGACGT-ACGGTACGCGGAGC-AT-
A-TTTTAAATGCATTGTCAC-AC--CAC---AC--TA-ATGTGGT-A-AG
GACATAAAA--TGT-ATAACA-G-TACATTATATTATGTACTAAGGACAT
A-T-CA--TGT--ACA--CAGTACATTATATTAATGTAATAATGACATAT
TATGTATATAGTACATTA
>T_s_massaicus_iTZ3573
TGATAACTCAATACAAACTTTGCACCCAAGCCT-AAAATTATAAATCAGT
GCTAATTAACTACACAA-ACGTACAAGATGA-ATGGTACGT-GAAC-AT-
A-CTTTAGATGTATA-TCAC-AT--TAC---GC--CA-ATGTAATGA-AA
-ACATAAAA--TGT-ACAATA-G-TACATTACATCATGTATTAAGAACAT
G-T-GG--CGT--ATA--TAGTACATTATATTAATGTAATAATGACATAT
TATGTATATAGTACATTA
>T_s_massaicus_iTZ8669
TGATAACTCAATACAAACTTTGCACCCAAGCCT-AAAATTATAAATCAGT
GCTAATTAACTACACAA-ACGTACAAGATGA-ATGGTACGT-GAAC-AT-
A-CTTTAGATGTGTA-TCAC-AT--TAC---GC--CA-ATGTAATGA-AA
-ACATAAAA--TGT-ACAATA-G-TACATTACATCATGTATTAAGAACAT
G-T-GG--CGT--ATA--TAGTACATTATATTAATGTAATAATGACATAT
TATGTATATAGTACATTA
>T_s_massaicus_iA130.06
TGATAACTCAATACAAACTTTGCACCCAAGCCT-AAAATTATAAATCAGT
GCTAATTAACTACACAA-ACGTACAAGATGA-ATGGTACGT-GAAC-AT-
A-CTTTAGATGTATA-TCAC-AT--TAC---GC--CA-ATGTAATGA-AA
-ACATAAAA--TGT-ACAATA-G-TACATTACATCATGTATTAAGAACAT
G-T-GG--CGT--ATA--TAGTACATTATATTAATGTAATAATGACATAC
TATGTATATAGTACATTA
>T_s_massaicus_iA258.12
TGATAACTCAATACAAACTTTGCACCCAAGCCT-AAAATTATAAATCAGT
GCTAATTAACTACACAA-ACGTACAAGATGA-ATGGTACGT-GAAC-AT-
A-CTTTAGATGTATA-TCAC-AT--TAC---GC--CA-ATGTAATGA-AA
-ACATAAAA--TGT-ACAATA-G-TACATTACATCATGTATTAAGAACAT
G-T-GG--CGT--ATA--TAGTACATTATATTAATGTAATAATGACATAC
TATGTATATAGTACATTA
>T_s_ornatus_iZimbabwe04
TGATAACTCAACACAAGCTTTGCACCCAAGCCCAAAAATTATAAATCAGT
ACTAATCAACCACACAGTAC-CACAAGACGT-ACGGTACACGGAGC-AT-
A-TTCTAAATGCATTGTCAC-AC--CAC---AC--CA-ATGTGGTGA-AG
-ACATAAAA--TGT-ATAATA-G-TACATTATATTATGTATTAAGAACAT
A-T-CA--TGT--ATA--CAGTACATTATATTAATGTAATAATGACATAT
TATGTATATAGTACATTA
>T_s_ornatus_i60824
TGATAACTCAACACAAGCTTTGCACCCAAGCCC-AAAATTATAAATCAGT
ACTAATCAACCACACAGTAC-CACAAGACGT-ACGGTACACGGAGC-AT-
A-TTCTAAATGCATTGTCAC-AC--CAC---AC--CA-ATGTGGTGA-AG
-ACATAAAA--TGT-ATAATA-G-TACATTATATTATGTATTAAGAACAT
A-T-CA--TGT--ATA--CAGTACATTATATTAATGTAATAATGACATAT
TATGTATATAGTACATTA
>T_s_ornatus_iZimbabwe35
TGATAACTCAACACAAGCTTTGCACCCAAGCCC-AAAATTATAAATCAAT
ACTAATCAACCACACAGTAC-CACAAGACGT-ACGGTACACGGAGC-AT-
A-TTCTAAATGCATTGTCAC-AC--CAC---AC--CA-ATGTGGTGA-AG
-ACATAAAA--TGT-ATAATA-G-TACATTATATTATGTATTAAGAACAT
A-T-CA--TGT--ATG--CAGTACATTATATTAATGTAATAATGACATAT
TATGTATATAGTACATTA
>T_s_ornatus_iZB4590
TGATAACTCAATACAAACTTTGCACCCAAGCCT-AAAATTATAAATCAGT
ACTAATTAACTACACAA-ACGTACAAGATGA-ATGGTACGC-GAAC-AT-
A-CTTTAGATGTATA-CCAC-AT--TAC---GC--CA-ATGTAATGA-AA
-ACATAAAA--TGT-ACAATA-G-TACATTACATCATGTATTAAGAACAT
G-T-GG--CGT--ATA--TAGTACATTATATTAATGTAATAATGACATAT
TATGTATATAGTACATTA
>T_s_ornatus_iZimbabwe17
TGATAACTCAATACAAACTTTGCACCCAAGCCT-AAAATTATAAATCAGT
ACTAACTAACTACACAA-ACGTACAAGATG-CGTGGTACGC-GAAC-A--
A-TTTTAGATGTATG-TCAC-AT--TAC---AC--CA-ATGTAATGA-AG
-ACATAAAA--TTT-ATAATA-G-TACATTACACTATGTAATAAGGACGT
G-T-TA--CGT--ATA--TAGTACATTATATTAATGTAATAATGACATAT
TATGTATATAGTACATTA
>T_s_ornatus_iH59
TGATAACTCAACACAAGCTTTGCACCCAAGCCCAAAAATTATAAATCAGT
ACTAATCAACCACACAGTAC-CACAAGACGT-ACGGTACGCGGAGC-AT-
A-TTTTAAATGCATTGTCAC-AC--CAC---AC--TA-ATGTGGT-A-AG
GACATAAAA--TGT-ATAACA-G-TACATTATATTATGTACTAAGGACAT
A-T-CA--TGT--ACA--CAGTACATTATATTAATGTAATAATGACATAT
TATGTATATAGTACATTA
>T_s_ornatus_i18502
CAATAACTTAACACGAACTTTGCACTCAAGCCC-AAAATTATAAACCAAC
ACCAACTAACCACACAA-ACATGCAAG-TAACACAACACAC-CAAGTGA-
A-CCTTAAATGTA-A-T-ACCAT--GCT-GTAT--TG-ATGTGGT-A-AG
GACATAACA--TGT-ATAC-A-A-TACATTATACTATGTAATGAGTACAT
G-T-TA--TAT--ACACATAGTACATTATATTAATGTAATAAGGACATAA
TATGTATATAGTACATTA
>T_s_ornatus_iB14199
CAATAACTTAACACGAACTTTGCACTCAAGCCC-AAAATTATAAACCAAC
ACCAACTAACCACACAA-ACATGCAAG-TAACACAACACAC-CAAGTGA-
A-CCTTAAATGTA-A-T-ACCAT--GCT-GTAT--TG-ATGTGGT-A-AG
GACATAACA--TGT-ATAC-A-A-TACATTATACTATGTAATGAGTACAT
G-T-TA--TAT--ACACATAGTACATTATATTAATGTAATAAGGACATAA
TATGTATATAGTACATTA
>T_s_ornatus_iZambia06
TGATAACTCAACACAAGCTTTGCACCCAAGCCC-AAAATTATAAATCAGT
ACTAATCAACCACACAGTAC-CACAAGACGT-ACGGTACACGGAGC-AT-
A-TTCTAAATGCATTGTCAC-AC--CAC---AT--CA-ATGTGGTAA-AG
-ACATAAAA--TGT-ATAATA-G-TACATTATATTATGTATTAAGAACAT
A-T-CA--TGT--ATG--CAGTACATTATATTAATGTAATAATGACATAT
TATGTATATAGTACATTA
>T_s_ornatus_iZambia11
TGATAACTCAACACAAGCTTTGCACCCAAGCCC-AAAATTATAAATCAGT
ACTAATCAACCACACAGTAC-CACAAGACGT-ACGGTACACGGAGC-AT-
A-TTCTAAATGCATTGTCAC-AC--CAC---AT--CA-ATGTGGTAA-AG
-ACATAAAA--TGT-ATAATA-G-TACATTATATTATGTATTAAGAACAT
A-T-CA--TGT--ATG--CAGTACATTATATTAATGTAATAATGACATAT
TATGTATATAGTACATTA
>T_s_ornatus_i7966
TGATAACTCAATACAAACTTTGCACCCAAGCCT-AAAATTATAAATCAGT
ACTAACTAACTACACAA-ACGTACAAGATG-CGTGGTACGC-AAAC-AT-
A-TTCTAAATGTATG-TCAC-AT--TAC---AC--CA-ATGTAATGA-AG
-ACATAAAA--TTT-ATAATA-G-TACATTACATTATGTACTAAGGACAT
G-T-TG--CGT--ATA--TAGTACATAATATTAATGTAACAATGACATAT
TATGTATATAGTACATTA
>T_s_ornatus_iZimbabwe22
TGATAACTCAATACAAACTTTGCACCCAAGCCT-AAAATTATAAATCAGT
ACTAACTAACTACACAA-ACGTACAAGATG-CGTGGTACGC-GAAC-A--
A-TTTTAGATGTATG-TCAC-AT--TAC---AC--CA-ATGTAATGA-AG
-ACATAAAA--TTT-ATAATA-G-TACATTACATTATGTAATAAGAACAT
G-T-TA--CGT--ATA--TAGTACATTATATTAATGTAATAATGACATAT
TATGTATATAGTACATTA
>T_s_ornatus_iH68
TGATAACTCAACACAAGCTTTGCACCCAAGCCCAAAAATTATAAATCAGT
ACTAATCAACCACACAGTAC-CACAAGACGT-ACGGTACGCGGAGC-AT-
A-TTTTAAATGCATTGTCAC-AC--CAC---AC--TA-ATGTGGT-A-AG
GACATAAAA--TGT-ATAACA-G-TACATTATATTATGTACTAAGGACAT
A-T-CA--TGT--ACA--CAGTACATTATATTAATGTAATAATGACATAT
TATGTATATAGTACATTA
>T_s_ornatus_i17001
TGATAACTCAATACAAACTTTGCACCCAAGCCT-AAAATTATAAATCAGT
ACTAATTAACTACACAA-ACGTACAAGATGA-ATGGTACGC-GAAC-AT-
A-CTTTAGATGTATA-CCAC-AT--TAC---GC--CA-ATGTAATGA-AA
-ACATAAAA--TGT-ACAATA-G-TACATTACATCATGTATTAAGAACAT
G-T-GG--CGT--ATA--TAGTACATTATATTAATGTAATAATGACATAT
TATGTATATAGTACATTA
>T_s_ornatus_iH64
TGATAACTCAACACAAGCTTTGCACCCAAGCCCAAAAATTATAAATCAGT
ACTAATCAACCACACAGTAC-CACAAGACGT-ACGGTACGCGGAGC-AT-
A-TTTTAAATGCATTGTCAC-AC--CAC---AC--TA-ATGTGGT-A-AG
GACATAAAA--TGT-ATAACA-G-TACATTATATTATGTACTAAGGACAT
A-T-CA--TGT--ACA--CAGTACATTATATTAATGTAATAATGACATAT
TATGTATATAGTACATTA
>T_s_ornatus_iZambia39
TGATAACTCAATACAAACTTTGCACCCAAGCCT-AAAATTATAAATCAGT
ACTAACTAACTACACAA-ACGTACAAGATG-CGTGGTACGC-AAAC-AT-
A-TTTTAGATGTATG-TCAC-AT--TAC---AC--CA-ATGTAATGA-AG
-ACATAAAA--TTT-ATAATA-G-TACATTACATTATGTAATAAGGACAT
G-T-TG--CGT--ATA--TAGTACATTATATTAATGTAACAATGACATAT
TATGTATATAGTACATTA
>T_s_ornatus_i17002
TGATAACTCAATACAAACTTTGCACCCAAGCCT-AAAATTATAAATCAGT
ACTAACTAACTACACAA-ACGTACAAGATG-CGTGGTACGC-AAAC-AT-
A-TTCTAAATGTATG-TCAC-AT--TAC---AC--CA-ATGTAATGA-AG
-ACATAAAA--TTT-ATAATA-G-TACATTACATTATGTACTAAGGACAT
G-T-TG--CGT--ATA--TAGTACATTATATTAATGTAACAATGACATAT
TATGTATATAGTACATTA
>T_s_ornatus_iZimbabwe23
TGATAACTCAATACAAACTTTGCACCCAAGCCT-AAAATTATAAATCAGT
ACTAACTAACTACACAA-ACGTACAAGATG-CGTGGTACGC-GAAC-A--
A-TTTTAGATGTATG-TCAC-AT--TAC---AC--CA-ATGTAATGA-AG
-ACATAAAA--TTT-ATAATA-G-TACATTACACTATGTAATAAGGACAT
G-T-TA--CGT--ATA--TAGTACATTATATTAATGTAATAATGACATAT
TATGTATATAGTACATTA
>T_s_ornatus_iZimbabwe06
TGATAACTCAATACAAACTTTGCACCCAAGCCT-AAAATTATAAATCAGT
ACTAACTAACTACACAA-ACGTACAAGATG-CGTGGTACGC-GAAC-A--
A-TTTTAGATGTATG-TCAC-AT--TAC---AC--CA-ATGTAATGA-AG
-ACATAAAA--TTT-ATAATA-G-TACATTACATTATGTAATAAGAACAT
G-T-TA--CGT--ATA--TAGTACATTATATTAATGTAATAATGACATAT
TATGTATATAGTACATTA
>T_s_ornatus_iZimbabwe33
TGATAACTCAATACAAACTTTGCACCCAAGCCT-AAAATTATAAATCAGT
ACTAACTAACTACACAA-ACGTACAAGATG-CGTGGTACGC-GAAC-A--
A-TTTTAGATGTATG-TCAC-AT--TAC---AC--CA-ATGTAATGA-AG
-ACATAAAA--TTT-ATAATA-G-TACATTACACTATGTAATAAGGACGT
G-T-TA--CGT--ATA--TAGTACATTATATTAATGTAATAATGACATAT
TATGTATATAGTACATTA
>T_s_ornatus_iZimbabwe29
TGATAACTCAATACAAACTTTGCACCCAAGCCT-AAAATTATAAATCAGT
ACTAACTAACTACACAA-ACGTACAAGATG-CGTGGTACGC-GAAC-A--
A-TTTTAGATGTATG-TCAC-AT--TAC---AC--CA-ATGTAATGA-AG
-ACATAAAA--TTT-ATAATA-G-TACATTACACTATGTAATAAGGACGT
G-T-TA--CGT--ATA--TAGTACATTATATTAATGTAATAATGACATAT
TATGTATATAGTACATTA
>T_s_ornatus_i56450
TGATAACTCAATACAAACTTTGCACCCAAGCCT-AAAATTATAAATCAGT
GCTAATTAACTACACAA-ACGTACAAGATGA-ATGGTACGT-GAAC-AT-
A-CTTTAGATGTATA-TCAC-AT--TAC---GC--CA-ATGTAATGA-AA
-ACATAAAA--TGT-ACAATA-G-TACATTACATCATGTATTAAGAACAT
G-T-GG--CGT--ATA--TGGTACATTATATTAATGTAATAATGACATAC
TATGTATATAGTACATTA
>T_s_ornatus_iZimbabwe07
TGATAACTCAACACAAGCTTTGCACCCAAGCCC-AAAATTATAAATCAGT
ACTAATCAACCACACAGTAC-CACAAGACGT-ACGGTACACGGAGC-AT-
A-TTCTAAATGCATTGTCAC-AC--CAC---AC--CA-ATGTGGTGA-AG
-ACATAAAA--TGT-ATAATA-G-TACATTATATTATGTATTAAGAACAT
A-T-CA--TGT--ATA--CAGTACATTATATTAATGTAATAATGACATAT
TATGTATATAGTACATTA
>T_s_ornatus_i10940
TGATAACTCAACACAAGCTTTGCACCCAAGCCCAAAAATTATAAATCAGT
ACTAATCAACCACACAGTAC-CACAAGACGT-ACGGTACACGGAGC-AT-
A-TTCTAAATGCATTGTCAC-AC--CAC---AC--CA-ATGTGGTAA-AG
-ACATAAAA--TGT-ATAATA-G-TACATTATATTATGTATTAAGAACAT
A-T-CA--TGT--ATG--CAGTACATTATATTAATGTAATAATGACATAT
TATGTATATAGTACATTA
>T_s_ornatus_iZimbabwe03
TGATAACTCAACACAAGCTTTGCACCCAAGCCC-AAAATTATAAATCAGT
ACTAATCAACCACACAGTAC-CACAAGACGT-ACGGTACACGGAGC-AT-
A-TTCTAAATGCATTGTCAC-AC--CAC---AC--CA-ATGTGGTGA-AG
-ACATAAAA--TGT-ATAATA-G-TACATTATATTATGTATTAAGAACAT
A-T-CA--TGT--ATA--CAGTACATTATATTAATGTAATAATGACATAT
TATGTATATAGTACATTA
>T_s_ornatus_iZambia17
TGATAACTCAACACAAGCTTTGCACCCAAGCCC-AAAATTATAAATCAGT
ACTAATCAACCACACAGTAC-CACAAGACGT-ACGGTACACGGAGC-AT-
A-TTCTAAATGCATTGTCAC-AC--CAC---AC--C--ATGTGGTGA-AG
-ACATAAAA--TGT-ATAATA-G-TACATTATATTATGTATTAAGAACAT
A-T-CA--TGT--ATA--CAGTACATTATATTAATGTAATAATGACATAC
TATGTATATAGTACATTA
>T_s_ornatus_iH67
TGATAACTCAACACAAGCTTTGCACCCAAGCCCAAAAATTATAAATCAGT
ACTAATCAACCACACAGTAC-CACAAGACGT-ACGGTACGCGGAGC-AT-
A-TTTTAAATGCATTGTCAC-AC--CAC---AC--TA-ATGTGGT-A-AG
GACATAAAA--TGT-ATAACA-G-TACATTATATTATGTACTAAGGACAT
A-T-CA--TGT--ACA--CAGTACATTATATTAATGTAATAATGACATAT
TATGTATATAGTACATTA
>T_s_ornatus_iZambia05
TGATAACTCAACACAAGCTTTGCACCCAAGCCC-AAAATTATAAATCAGT
ACTAATCAACCACACAGTAC-CACAAGACGT-ACGGTACACGGAGC-AT-
A-TTCTAAATGCATTGTCAC-AC--CAC---AT--CA-ATGTGGTAA-AG
-ACATAAAA--TGT-ATAATA-G-TACATTATATTATGTATTAAGAACAT
A-T-CA--TGT--ATG--CAGTACATTATATTAATGTAATAATGACATAT
TATGTATATAGTACATTA
>T_s_ornatus_iZambia12
TGATAACTCAACACAAGCTTTGCACCCAAGCCC-AAAATTATAAATCAGT
ACTAATCAACCACACAGTAC-CACAAGACGT-ACGGTACACGGAGC-AT-
A-TTCTAAATGCATTGTCAC-AC--CAC---AT--CA-ATGTGGTAA-AG
-ACATAAAA--TGT-ATAATA-G-TACATTATATTATGTATTAAGAACAT
A-T-CA--TGT--ATG--CAGTACATTATATTAATGTAATAATGACATAT
TATGTATATAGTACATTA
>T_s_ornatus_iZimbabwe01
TGATAACTCAACACAAGCTTTGCACCCAAGCCC-AAAATTATAAATCAGT
ACTAATCAACCACACAGTAC-CACAAGACGT-ACGGTACACGGAGC-AT-
A-TTCTAAATGCATTGTCAC-AC--CAC---AC--CA-ATGTGGTGA-AG
-ACATAAAA--TGT-ATAATA-G-TACATTATATTATGTATTAAGAACAT
A-T-CA--TGT--ATA--CAGTACATTATATTAATGTAATAATGACATAT
TATGTATATAGTACATTA
>T_s_ornatus_iB14211
TGATAACTCAACACAAGCTTTGCACCCAAGCCCAAAAATTATAAATCAGT
ACTAATCAACCACACAGTAC-CACAAGACGT-ACGGTACGCGGAGC-AT-
A-TTTTAAATGCATTGTCAC-AC--CAC---AC--TA-ATGTGGTGA-GG
-ACATAAAA--TGT-ATAACA-G-TACATTATATTATGTACTAAGGACAT
A-T-CA--TGT--ACA--CAGTACATTATATTAATGTAATAATGACATAT
TATGTATATAGTACATTA
>T_s_ornatus_iB14203
TGATAACTCAACACAAGCTTTGCACCCAAGCCC-AAAATTATAAATCAGT
ACTAATCAACCACACAGTAC-CACAAGACGT-ACGGTACGCGGAGC-AT-
A-TTTTAAATGCATTGTCAC-AC--CAC---AC--TA-ATGTGGT-A-AG
GACATAAGA--TGT-ATAACA-G-TACATTATATTATGTACCAAGGACAT
A-T-CA--TGT--ACA--CAGTACATTATATTAATGTAATAATGACATAT
TATGTATATAGTACATTA
>T_s_ornatus_iB14201
TGATAACTCAACACAAGCTTTGCACCCAAGCCCAAAAATTATAAATCAGT
ACTAATCAACCACACAGTAC-CACAAGACGT-ACGGTACGCGGAGC-AT-
A-TTTTAAATGCATTGTCAC-AC--CAC---AC--TA-ATGTGGT-A-AG
GACATAAAA--TGT-ATAACA-G-TACATTATATTATGTACTAAGGACAT
A-T-CA--TGT--ACA--CAGTACATTATATTAATGTAATAATGACATAT
TATGTATATAGTACATTA
>T_s_ornatus_iZambia10
TGATAACTCAACACAAGCTTTGCACCCAAGCCC-AAAATTATAAATCAGT
ACTAATCAACCACACAGTAC-CACAAGACGT-ACGGTACACGGAGC-AT-
A-TTCTAAATGCATTGTCAC-AC--CAC---AC--C--ATGTGGTGA-AG
-ACATAAAA--TGT-ATAATA-G-TACATTATATTATGTATTAAGAACAT
A-T-TA--TGT--ATA--CAGTACATTATATTAATGTAATAATGACATAC
TATGTATATAGTACATTA
>T_s_ornatus_i11404
TGATAACTCAACACAAGCTTTGCACCCAAGCCC-AAAATTATAAATCACT
ACTAATCAACCACACAGTAC-CACAAGACGT-ACGGTACACGGAGC-AT-
A-TTTTAAATGCATTGTCAC-AC--CAC---AC--CA-ATGTGGT-A-AG
AACATAAAA--TGT-ATAATA-G-TACATTATACTATGTATTAAGAACAT
A-C-TA--TGT--ATG--TGGTACATTATATTAATGTAATAATGACATAT
TATGTATATAGTACATTA
>T_s_ornatus_i1770
TGATAACTCAACACAAGCTTTGCACCCAAGCCC-AAAATTATAAATCACT
ACTAATCAACCACACAGTAC-CACAAGACGT-ACGGTACACGGAGC-AT-
A-TTTTAAATGCATTGTCAC-AC--CAC---AC--CA-ATGTGGTAA-AG
-ACATAAGA--TGT-ATAATA-G-TACATTATACTATGTATTAAGAACAT
A-T-CA--TGT--ACG--TAGTACATTATATTAATGTAATAATGACATAT
TATGTATATAGTACATTA
>T_s_massaicus_iTZ3567
TGATAACTCAATACAAACTTTGCACCCAAGCCT-AAAATTATAAATCAGT
ACTAATTAACTACACAA-ACGTACAAGATG-CGTGGTACAA-GAAC-AT-
G-TTTTAGATATATAGT-AC-AT--TAC---GC--CA-ATGTAATGA-AG
-ACATAAAA--TGT-GTGATA-G-TACATTACATTATGTATTGAGAACAT
G-T-CA--CGT--GTA--TAGTACATTATATTAATGTAATAATGACATAT
TATGTATATAGTACATTA
>T_s_ornatus_iH58
TGATAACTCAACACAAGCTTTGCACCCAAGCCCAAAAATTATAAATCAGT
ACTAATCAACCACACAGTAC-CACAAGACGT-ACGGTACGCGGAGC-AT-
A-TTTTAAATGCATTGTCAC-AC--CAC---AC--TA-ATGTGGT-A-AG
GACATAAAA--TGT-ATAACA-G-TACATTATATTATGTACTAAGGACAT
A-T-CA--TGT--ACA--CAGTACATTATATTAATGTAATAATGACATAT
TATGTATATAGTACATTA
>T_s_ornatus_iZambia04
TGATAACTCAACACAAGCTTTGCACCCAAGCCC-AAAATTATAAATCAGT
ACTAATCAACCACACAGTAC-CACAAGACGT-ACGGTACACGGAGC-AT-
A-TTCTAAATGCATTGTCAC-AC--CAC---AT--CA-ATGTGGTAA-AG
-ACATAAAA--TGT-ATAATA-G-TACATTATATTATGTATTAAGAACAT
A-T-CA--TGT--ATG--CAGTACATTATATTAATGTAATAATGACATAT
TATGTATATAGTACATTA
>T_s_ornatus_iH66
TGATAACTCAACACAAGCTTTGCACCCAAGCCCAAAAATTATAAATCAGT
ACTAATCAACCACACAGTAC-CACAAGACGT-ACGGTACGCGGAGC-AT-
A-TTTTAAATGCATTGTCAC-AC--CAC---AC--TA-ATGTGGT-A-AG
GACATAAAA--TGT-ATAACA-G-TACATTATATTATGTACTAAGGACAT
A-T-CA--TGT--ACA--CAGTACATTATATTAATGTAATAATGACATAT
TATGTATATAGTACATTA
>T_s_ornatus_iZambia15
TGATAACTCAACACAAGCTTTGCACCCAAGCCC-AAAATTATAAATCAAT
ACTAATCAACCACACAGTAC-CACAAGACGT-ACGGTACACGGAGC-AT-
A-TTCTAAATGCATTGTCAC-AC--CAC---AC--C--ATGTGGTGA-AG
-ACATAAAA--TGT-ATAATA-G-TACATTATATTATGTATTAAGAACAT
A-T-CA--TGT--ATG--CAGTACATTATATTAATGTAATAATGACATAT
TATGTATATAGTACATTA
>T_s_ornatus_i26844
TGATAACTCAACACAAGCTTTGCACCCAAGCCC-AAAATTATAAATCAAT
ACTAATCAACCACACAGTAC-CACAAGAC-ATACGGTACACGGAGC-AT-
A-TTCTAAATGCATTGTCAC-AC--CAC---AC--CA-ATGTGGTGA-AG
-ACATAAAA--TGT-ATAATA-G-TACATTATATTATGTATTAAGAACAT
A-T-CA--TGT--ATG--CAGTACATTATATTAATGTAATAATGACATAT
TATGTATATAGTACATTA
>T_s_ornatus_iZambia07
TGATAACTCAACACAAGCTTTGCACCCAAGCCC-AAAATTATAAATCAAT
ACTAATCAACCACACAGTAC-CACAAGACGT-ACGGTACACGGAGC-AT-
A-TTCTAAATGCATTGTCAC-AC--CAC---AC--C--ATGTGGTGA-AG
-ACATAAAA--TGT-ATAATA-G-TACATTATATTATGTATTAAGAACAT
A-T-CA--TGT--ATG--CAGTACATTATATTAATGTAATAATGACATAT
TATGTATATAGTACATTA
>T_s_ornatus_i93.5.6.1
TGATAACTCAATACAAACTTTGCACCCAAGCCT-AAAATTATAAATCAGT
GCTAATTAACTACACAA-ACGTACAAGATGA-ATGGTACGT-GAAC-AT-
A-CTTTAGATGTATA-TCAC-AT--TAC---GC--CA-ATGTAATGA-AA
-ACATAAAA--TGT-ACAATA-G-TACATTACATCATGTATTAAGAACAT
G-T-GG--CGT--ATA--TAGTACATTATATTAATGTAATAATGACATAC
TATGTATATAGTACATTA
>T_s_ornatus_iZimbabwe21
TGATAACTCAATACAAACTTTGCACCCAAGCCT-AAAATTATAAATCAGT
ACTAACTAACTACACAA-ACGTACAAGATG-CGTGGTACGC-GAAC-A--
A-TTTTAGATGTATG-TCAC-AT--TAC---AC--CA-ATGTAATGA-AG
-ACATAAAA--TTT-ATAATA-G-TACATTACACTATGTAATAAGGACAT
G-T-TA--CGT--ATA--TGGTACATTATATTAATGTAATAATGACATAT
TATGTATATAGTACATTA
>T_s_ornatus_iZimbabwe25
TGATAACTCAATACAAACTTTGCACCCAAGCCT-AAAATTATAAATCAGT
ACTAACTAACTACACAA-ACGTACAAGATG-CGTGGTACGC-GAAC-A--
A-TTTTAGATGTATG-TCAC-AT--TAC---AC--CA-ATGTAATGA-AG
-ACATAAAA--TTT-ATAATA-G-TACATTACACTATGTAATAAGGACGT
G-T-TA--CGT--ATA--TAGTACATTATATTAATGTAATAATGACATAT
TATGTATATAGTACATTA
>T_s_ornatus_iZimbabwe15
TGATAACTCAATACAAACTTTGCACCCAAGCCT-AAAATTATAAATCAGT
ACTAACTAACTACACAA-ACGTACAAGATG-CGTGGTACGC-GAAC-A--
A-TTTTAGATGTATG-TCAC-AT--TAC---AC--CA-ATGTAATGA-AG
-ACATAAAA--TTT-ATAATA-G-TACATTACACTATGTAATAAGGACGT
G-T-TA--CGT--ATA--TAGTACATTATATTAATGTAATAATGACATAT
TATGTATATAGTACATTA
>T_s_ornatus_i19455
CAATAACTTAACACGAACTTTGCACTCAAGCCC-AAAATTATAAACCAAC
ACCAACTAACCACACAA-ACATGCAAG-TAACACAACACAC-CAAGTGA-
A-CCTTAAATGTA-A-T-ACCAT--GCT-GTAT--TG-ATGTGGT-A-AG
GACATAACA--TGT-ATAC-A-A-TACATTATACTATGTAATGAGTACAT
G-T-TA--TAT--ACACATAGTACATTATATTAATGTAATAAGGACATAA
TATGTATATAGTACATTA
>T_s_ornatus_i60835
TGATAACTCAATACAAACTTTGCACCCAAGCCT-AAAATTATAAATCAGT
GCTAATTAACTACACAA-ACGTACAAGATGA-ATGGTACGT-GAAC-AT-
A-CTTTAGATGTATA-TCAC-AT--TAC---GC--CA-ATGTAATGA-AA
-ACATAAAA--TGT-ACAATA-G-TACATTACATCATGTATTAAGAACAT
G-T-GG--CGT--ATA--TGGTACATTATATTAATGTAATAATGACATAC
TATGTATATAGTACATTA
>T_s_ornatus_iZimbabwe32
TGATAACTCAACACAAGCTTTGCACCCAAGCCC-AAAATTATAAATCAGT
ACTAATCAACCACACAGTAC-CACAAGACGT-ACGGTACACGGAGC-AT-
A-TTCTAAATGCATTGTCAC-AC--CAC---AC--CA-ATGTGGTGA-AG
-ACATAAAA--TGT-ATAATA-G-TACATTATATTATGTATTAAGAACAT
A-T-CA--TGT--ATA--CAGTACATTATATTAATGTAATAATGACATAT
TATGTATATAGTACATTA
>T_s_ornatus_i18912
CAATAACTTAACACGAACTTTGCACTCAAGCCC-AAAATTATAAACCAAC
ACCAACTAACCACACAA-ACATGCAAG-TAGCACAACACAC-CAAGTGA-
A-CCTTAAATGTA-A-T-ACCAT--GCT-GTAT--TG-ATGTGGT-A-AG
GACATAACA--TGT-ATAC-A-A-TACATTATACTATGTAATGAGTACAT
G-T-TA--TAT--ACACATAGTACATTATATTAATGTAATAAGGACATAA
TATGTATATAGTACATTA
>T_s_massaicus_iTZ4171
TGATAACTCAATACAAACTTTGCACCCAAGCCT-AAAATTATAAATCAGT
GCTAATTAACTACACAA-ACGTACAAGATGA-ATGGTACGT-GAAC-AT-
A-CTTTAGATGTATA-TCAC-AT--TAC---GC--CA-ATGTAATGA-AA
-ACATAAAA--TGT-ACAATA-G-TACATTACATCATGTATTAAGAACAT
G-T-GG--CGT--ATA--TAGTACATTATATTAATGTAATAATGACATAT
TATGTATATAGTACATTA
>T_s_massaicus_iH29
TGATAACTCAATACAAACTTTGCACCCAAGCCT-AAAATTATAAATCAGT
GCTAATTAACTACACAA-ACGTACAAGATGA-ATGGTACGT-GAAC-AT-
A-CTTTAGATGTATA-TCAC-AT--TAC---GC--CA-ATGTAATGA-AA
-ACATAAAA--TGT-ACAATA-G-TACATTACATCATGTATTAAGAACAT
G-T-GG--CGT--ATA--TAGTACATTATATTAATGTAATAATGACATAT
TATGTATATAGTACATTA
>T_s_massaicus_iTZ3572
TGATAACTCAATACAAACTTTGCACCCAAGCCT-AAAATTATAAATCAGT
ACTAATTAACTACACAA-ACGTACAAGATG-CGTGGTACAA-GAAC-AT-
G-TTTTAGATATATAGT-AC-AT--TAC---GC--CA-ATGTAATGA-AG
-ACATAAAA--TGT-GTGATA-G-TACATTACATTATGTATTGAGAACAT
G-T-CA--CGT--GTA--TAGTACATTATATTAATGTAATAATGACATAT
TATGTATATAGTACATTA
>T_s_massaicus_iTZ3560
TGATAACTCAATACAAACTTTGCACCCAAGCCT-AAAATTATAAATCAGT
GCTAATTAACTACACAA-ACGTACAAGATGA-ATGGTACGT-GAAC-AT-
A-CTTTAGATGTATA-TCAC-AT--TAC---GC--CA-ATGTAATGA-AA
-ACATAAAA--TGT-ACAATA-G-TACATTACATCATGTATTAAGAACAT
G-T-GG--CGT--ATA--TAGTACATTATATTAATGTAATAATGACATAT
TATGTATATAGTACATTA
>T_s_massaicus_iTZ3568
TGATAACTCAATACAAACTTTGCACCCAAGCCT-AAAATTATAAATCAGT
ACTAATTAACTACACAA-ACGTACAAGATG-CGTGGTACAA-GAAC-AT-
G-TTTTAGATATATAGT-AC-AT--TAC---GC--CA-ATGTAATGA-AG
-ACATAAAA--TGT-GTGATA-G-TACATTACATTATGTATTGAGAACAT
G-T-CA--CGT--GTA--TAGTACATTATATTAATGTAATAATGACATAT
TATGTATATAGTACATTA
>T_s_massaicus_iTZ3566
TGATAACTCAATACAAACTTTGCACCCAAGCCT-AAAATTATAAATCAGT
ACTAATTAACTACACAA-ACGTACAAGATG-CGTGGTACAA-GAAC-AT-
G-TTTTAGATATATAGT-AC-AT--TAC---GC--CA-ATGTAATGA-AG
-ACATAAAA--TGT-GTGATA-G-TACATTACATTATGTATTGAGAACAT
G-T-CA--CGT--GTA--TAGTACATTATATTAATGTAATAATGACATAT
TATGTATATAGTACATTA
>T_s_massaicus_iTZ3569
TGATAACTCAATACAAACTTTGCACCCAAGCCT-AAAATTATAAATCAGT
ACTAATTAACTACACAA-ACGTACAAGATG-CGTGGTACAA-GAAC-AT-
G-TTTTAGATATATAGT-AC-AT--TAC---GC--CA-ATGTAATGA-AG
-ACATAAAA--TGT-GTGATA-G-TACATTACATTATGTATTGAGAACAT
G-T-CA--CGT--GTA--TAGTACATTATATTAATGTAATAATGACATAT
TATGTATATAGTACATTA
>T_s_massaicus_iTZ3549
TGATAACTCAATACAAACTTTGCACCCAAGCCT-AAAATTATAAATCAGT
ACTAACTAACTACACAA-ACGTACAAGAC-ACGTGGTACGA-GAAC-AT-
G-TTTTAGATATATAGT-AC-AT--TAC---GC--CA-ATGTAATGA-AG
-ACATAAAA--TGT-GTGATA-G-TACATTACATTATGTATTGAGAACAT
G-T-CA--CGT--GTA--TAGTACATTATATTAATGTAATAATGACATAT
TATGTATATAGTACATTA
>T_s_massaicus_iTZ3192
TGATAACTCAATACAAACTTTGCACCCAAGCCT-AAAATTATAAATCAGT
GCTAATTAACTACACAA-ACGTACAAGATGA-ATGGTACGT-GAAC-AT-
A-CTTTAGATGTATA-TCAC-AT--TAC---GC--CT-ATGTAATGA-AA
-ACATAAAA--TGT-ACAATA-G-TACATTACATCATGTATTAAGAACAT
G-T-GG--CGT--ATA--TAGTACATTATATTAATGTAATAATGACATAC
TATGTATATAGTACATTA
>T_s_massaicus_iTZ3571
TGATAACTCAATACAAACTTTGCACCCAAGCCT-AAAATTATAAATCAGT
ACTAATTAACTACACAA-ACGTACAAGATG-CGTGGTACAA-GAAC-AT-
G-TTTTAGATATATAGT-AC-AT--TAC---GC--CA-ATGTAATGA-AG
-ACATAAAA--TGT-GTGATA-G-TACATTACATTATGTATTGAGAACAT
G-T-CA--CGT--GTA--TAGTACATTATATTAATGTAATAATGACATAT
TATGTATATAGTACATTA
>T_s_massaicus_iA199.10(H25
TGATAACTCAATACAAACTTTGCACCCAAGCCT--AAATTATAAATCAGT
GCTAATTAACTACACAA-ACGTACAAGATGA-ATGGTACGT-GAAC-AT-
A-CTTTAGATGTATA-TCAC-AT--TAC---GC--CA-ATGTAATGA-AA
-ACATAAAA--TGT-ACAATA-G-TACATTACATCATGTATTAAGAACAT
G-T-GG--CGT--ATA--TAGTACATTATATTAATGTAATAATGACATAT
TATGTATATAGTACATTA
>T_s_massaicus_iTZ3562
TGATAACTCAATACAAACTTTGCACCCAAGCCT-AAAATTATAAATCAGT
GCTAATTAACTACACAA-ACGTACAAGATGA-ATGGTACGT-GAAC-AT-
A-CTTTAGATGTATA-TCAC-AT--TAC---GC--CT-ATGTAATGA-AA
-ACATAAAA--TGT-ACAATA-G-TACATTACATCATGTATTAAGAACAT
G-T-GG--CGT--ATA--TAGTACATTATATTAATGTAATAATGACATAC
TATGTATATAGTACATTA
>T_s_massaicus_iTZ3570
TGATAACTCAATACAAACTTTGCACCCAAGCCT-AAAATTATAAATCAGT
ACTAATTAACTACACAA-ACGTACAAGATG-CGTGGTACAA-GAAC-AT-
G-TTTTAGATATATAGT-AC-AT--TAC---GC--CA-ATGTAATGA-AG
-ACATAAAA--TGT-GTGATA-G-TACATTACATTATGTATTGAGAACAT
G-T-CA--CGT--GTA--TAGTACATTATATTAATGTAATAATGACATAT
TATGTATATAGTACATTA
>T_s_massaicus_iTZ3195
TGATAACTCAATACAAACTTTGCACCCAAGCCT-AAAATTATAAATCAGT
ACTAATTAACTACACAA-ACGTACAAGATG-CGTGGTACGA-GAAC-AT-
G-TTTTAGATATATAGT-AC-AT--TAC---GC--CA-ATGTAATGA-AG
-ACATAAAA--TGT-GTGATA-G-TACATTACATTATGTATTGAGAACAT
G-T-CA--CGT--GTA--TAGTACATTATATTAATGTAATAATGACATAT
TATGTATATAGTACATTA
>T_s_massaicus_iTZ3564
TGATAACTCAATACAAACTTTGCACCCAAGCCT-AAAATTATAAATCAGT
GCTAATTAACTACACAA-ACGTACAAGATGA-ATGGTACGT-GAAC-AT-
A-CTTTAGATGTATA-TCAC-AT--TAC---GC--CT-ATGTAATGA-AA
-ACATAAAA--TGT-ACAATA-G-TACATTACATCATGTATTAAGAACAT
G-T-GG--CGT--ATA--TAGTACATTATATTAATGTAATAATGACATAC
TATGTATATAGTACATTA
>T_s_massaicus_iTZ3191
TGATAACTCAATACAAACTTTGCACCCAAGCCT-AAAATTATAAATCAGT
GCTAATTAACTACACAA-ACGTACAAGATGA-ATGGTACGT-GAAC-AT-
A-CTTTAGATGTATA-TCAC-AT--TAC---GC--CT-ATGTAATGA-AA
-ACATAAAA--TGT-ACAATA-G-TACATTACATCATGTATTAAGAACAT
G-T-GG--CGT--ATA--TAGTACATTATATTAATGTAATAATGACATAC
TATGTATATAGTACATTA
>T_s_massaicus_iTZ3556
TGATAACTCAATACAAACTTTGCACCCAAGCCT-AAAATTATAAATCAGT
ACTAATTAACTACACAA-ACGTACAAGATG-CGTGGTACGA-GAAC-AT-
G-TTTTAGATATATAGT-AC-AT--TAC---GC--CA-ATGTAATGA-AG
-ACATAAAA--TGT-GTGATA-G-TACATTACATTATGTATTGAGAACAT
G-T-CA--CGT--GTA--TAGTACATTATATTAATGTAATAATGACATAT
TATGTATATAGTACATTA
>T_s_massaicus_iTZ3194
TGATAACTCAATACAAACTTTGCACCCAAGCCT-AAAATTATAAATCAGT
ACTAATTAACTACACAA-ACGTACAAGATG-CGTGGTACGA-GAAC-AT-
G-TTTTAGATATATAGT-AC-AT--TAC---GC--CA-ATGTAATGA-AG
-ACATAAAA--TGT-GTGATA-G-TACATTACATTATGTATTGAGAACAT
G-T-CA--CGT--GTA--TAGTACATTATATTAATGTAATAATGACATAT
TATGTATATAGTACATTA
>T_s_massaicus_iTZ3197
TGATAACTCAATACAAACTTTGCACCCAAGCCT-AAAATTATAAATCAGT
ACTAATTAACTACACAA-ACGTACAAGACG-CGTGGTACGA-GAAC-AT-
G-TTTTAGATATATAGT-AC-AT--TAC---GC--CA-ATGTAATGA-AG
-ACATAAAA--TGT-GTGATA-G-TACGTTATATTATGTATTGAGAACAT
G-T-CA--CGT--GTA--TAGTACATTATATTAATGTAATAATGACATAT
TATGTATATAGTACATCA
>T_s_massaicus_iTZ3563
TGATAACTCAATACAAACTTTGCACCCAAGCCT-AAAATTATAAATCAGT
GCTAATTAACTACACAA-ACGTACAAGATGA-ATGGTACGT-GAAC-AT-
A-CTTTAGATGTATA-TCAC-AT--TAC---GC--CT-ATGTAATGA-AA
-ACATAAAA--TGT-ACAATA-G-TACATTACATCATGTATTAAGAACAT
G-T-GG--CGT--ATA--TAGTACATTATATTAATGTAATAATGACATAC
TATGTATATAGTACATTA
>T_s_massaicus_iTZ3557
TGATAACTCAATACAAACTTTGCACCCAAGCCT-AAAATTATAAATCAGT
ACTAATTAACTACACAA-ACGTACAAGATG-CGTGGTACGA-GAAC-AT-
G-TTTTAGATATATAGT-AC-AT--TAC---GC--CA-ATGTAATGA-AG
-ACATAAAA--TGT-GTGATA-G-TACATTACATTATGTATTGAGAACAT
G-T-CA--CGT--GTA--TAGTACATTATATTAATGTAATAATGACATAT
TATGTATATAGTACATTA
>T_s_massaicus_iTZ3551
TAATAACTCAATACAAACTTTGCACCCAAGCCT-AAAATTATAAATCAGT
ACTAATTAACTACACAA-ACGTACAAGACG-CGTGGTACGA-GAAC-AT-
G-TTTTAGATATATAGT-AC-AT--TAC---GC--CA-ATGTAATGA-AG
-ACATAAAA--TGT-GTGATA-G-TACATTACATTATGTATTGAGAACAT
G-T-CA--CGT--GTA--TAGTACATTATATTAATGTAATAATGACATAT
TATGTATATAGTACATTA
>T_s_massaicus_iTZ8673
TAATAACTCAATACAAACTTTGCACCCAAGCCT-AAAATTATAAATCAGT
ACTAATTAACTACACAA-ACGTACAAGACG-CGTGGTACGA-GAAC-AT-
G-TTTTAGATATATAGT-AC-AT--TAC---GC--CA-ATGTAATGA-AG
-ACATAAAA--TGT-GTGATA-G-TACATTACATTATGTATTGAGAACAT
G-T-CA--CGT--GTA--TAGTACATTATATTAATGTAATAATGACATAT
TATGTATATAGTACATTA
>T_s_massaicus_iTZ4159
TGATAACTCAATACAAACTTTGCACCCAAGCCT-AAAATTATAAATCAGT
GCTAATTAACTACACAA-ACGTACAAGATGA-ATGGTACGT-GAAC-AT-
A-CTTTAGATGTATA-TCAC-AT--TAC---GC--CT-ATGTAATGA-AA
-ACATAAAA--TGT-ACAATA-G-TACATTACATCATGTATTAAGAACAT
G-T-GG--CGT--ATA--TAGTACATTATATTAATGTAATAATGACATAC
TATGTATATAGTACATTA
>T_s_massaicus_iTZ8885
TGATAACTCAATACAAACTTTGCACCCAAGCCT-AAAATTATAAATCAGT
ACTAATTAACTACACAA-ACGTACAAGACG-CGTGGTACGA-GAAC-AT-
G-TTTTAGATATATAGT-AC-AT--TAC---GC--CA-ATGTAATGA-AG
-ACATAAAA--TGT-GTGATA-G-TACGTTATATTATGTATTGAGAACAT
G-T-CA--CGT--GTA--TAGTACATTATATTAATGTAATAATGACATAT
TATGTATATAGTACATCA
>T_s_massaicus_iTZ3550
TGATAACTCAATACAAACTTTGCACCCAAGCCT-AAAATTATAAATCAGT
ACTAATTAACTACACAA-ACGTACAAGAC-ACGTGGTACGA-GAAC-AT-
G-TTTTAGATATATAGT-AC-AT--TAC---GC--CA-ATGTAATGA-AG
-ACATAAAA--TGT-GTGATA-G-TACATTATATTATGTATTGAGAACAT
G-T-CA--CGT--GTA--TAGTACATTATATTAATGTAATAATGACATAT
TATGTATATAGTACATTA
>T_s_massaicus_iTZ3552
TGATAACTCAATACAAACTTTGCACCCAAGCCT-AAAATTATAAATCAGT
ACTAATTAACTACACAA-ACGTACAAGACG-CGTGGTACGA-GAAC-AT-
G-TTTTAGATATATAGT-AC-AT--TAC---GC--CA-ATGTAATGA-AG
-ACATAAAA--TGT-GTGATA-G-TACATTATATTATGTATTGAGAACAT
G-T-CA--CGT--GTA--TAGTACATTATATTAATGTAATAATGACATAT
TATGTATATAGTACATTA
>T_s_massaicus_i10143
TGATAACTCAATACAAACTTTGCACCCAAGCCT-AAAATTATAAATCAGT
GCTAATTAACTACACAA-ACGTACAAGATGA-ATGGTACGT-GAAC-AT-
A-CTTTAGATGTATA-TCAC-AT--TAC---GC--CA-ATGTAATGA-AA
-ACATAAAA--TGT-ACAATA-G-TACATTACATCATGTATTAAGAACAT
G-T-GG--CGT--ATA--TAGTACATTATATTAATGTAATAATGACATAC
TATGTATATAGTACATTA
>T_s_massaicus_iTZ3196
TGATAACTCAATACAAACTTTGCACCCAAGCCT-AAAATTATAAATCAGT
ACTAATTAACTACACAA-ACGTACAAGACG-CGTGGTACGA-GAAC-AT-
G-TTTTAGATATATAGT-AC-AT--TAC---GC--CA-ATGTAATGA-AG
-ACATAAAA--TGT-GTGATA-G-TACGTTATATTATGTATTGAGAACAT
G-T-CA--CGT--GTA--TAGTACATTATATTAATGTAATAATGACATAT
TATGTATATAGTACATCA
>T_s_massaicus_iA199.10(H23
TGATAACTCAATACAAACTTTGCACCCAAGCCT--AAATTATAAATCAGT
GCTAATTAACTACACAA-ACGTACAAGATGA-ATGGTACGT-GAAC-AT-
A-CTTTAGATGTATA-TCAC-AT--TAC---GC--CA-ATGTAATGA-AA
-ACATAAAA--TGT-ACAATA-G-TACATTACATCATGTATTAAGAACAT
G-T-GG--CGT--ATA--TAGTACATTATATTAATGTAATAATGACATAT
TATGTATATAGTACATTA
>T_s_massaicus_iTZ3561
TGATAACTCAATACAAACTTTGCACCCAAGCCT-AAAATTATAAATCAGT
GCTAATTAACTACACAA-ACGTACAAGATGA-ATGGTACGT-GAAC-AT-
A-CTTTAGATGTATA-TCAC-AT--TAC---GC--CT-ATGTAATGA-AA
-ACATAAAA--TGT-ACAATA-G-TACATTACATCATGTATTAAGAACAT
G-T-GG--CGT--ATA--TAGTACATTATATTAATGTAATAATGACATAC
TATGTATATAGTACATTA
>T_s_massaicus_iTZ4161
TGATAACTCAATACAAACTTTGCACCCAAGCCT-AAAATTATAAATCAGT
ACTAATTAACTACACAA-ACGTACAAGATG-CGTGGTACGA-GAAC-AT-
G-TTTTAGATATATAGT-AC-AT--TAC---GC--CA-ATGTAATGA-AG
-ACATAAAA--TGT-GTGATA-G-TACATTACATTATGTATTGAGAACAT
G-T-CA--CGT--GTA--TAGTACATTATATTAATGTAATAATGACATAT
TATGTATATAGTACATTA
>T_s_massaicus_iTZ3188
TGATAACTCAATACAAACTTTGCACCCAAGCCT-AAAATTATAAATCAGT
ACTAATTAACTACACAA-ACGTACAAGAC-ACGTGGTACGA-GAAC-AT-
G-TTTTAGATATATAGT-AC-AT--TAC---GC--CA-ATGTAATGA-AG
-ACATAAAA--TGT-GTGATA-G-TACATTATATTATGTATTGAGAACAT
G-T-CA--CGT--GTA--TAGTACATTATATTAATGTAATAATGACATAT
TATGTATATAGTACATTA
>T_s_massaicus_iTZ3555
TGATAACTCAATACAAACTTTGCACCCAAGCCT-AAAATTATAAATCAGT
ACTAATTAACTACACAA-ACGTACAAGACG-CGTGGTACGA-GAAC-AT-
G-TTTTAGATATATAGT-AC-AT--TAC---GC--CA-ATGTAATGA-AG
-ACATAAAA--TGT-GTGATA-G-TACGTTATATTATGTATTGAGAACAT
G-T-CA--CGT--GTA--TAGTACATTATATTAATGTAATAATGACATAT
TATGTATATAGTACATCA
>T_s_massaicus_iTZ3554
TGATAACTCAATACAAACTTTGCACCCAAGCCT-AAAATTATAAATCAGT
ACTAATTAACTACACAA-ACGTACAAGATG-CGTGGTACGA-GAAC-AT-
G-TTTTAGATATATAGT-AC-AT--TAC---GC--CA-ACGTAATGA-AG
-ACATAAAA--TGT-GTGATA-G-TACATTACATTATGTATTGAGAACAT
G-T-CA--CGT--GTA--TAGTACATTATATTAATGTAATAATGACATAT
TATGTATATAGTACATTA
>T_s_ornatus_iZBX
TGATAACTCAACACAAGCTTTGCACCCAAGCCC-AAAATTATAAATCAGT
ACTAATCAACCACACAGTAC-CACAAGACGT-ACGGTACACGGAGC-AT-
A-TTCTAAATGCATTGTCAC-AC--CAC---AC--CA-ATGTGGT-AGAG
-ACATAAAA--TGT-ATAATA-G-TACATTATATTATGTATTAAGAACAT
A-T-CA--TGT--ATG--CAGTACATTATATTAATGTAATAATGACATAT
TATGTATATAGTACATTA
>T_s_ornatus_i17003
TGATAACTCAACACAAGCTTTGCACCCAAGCCC-AAAATTATAAATCAGT
ACTAATCAACCACACAGTAC-CACAAGACGT-ACAGTACACGGAGC-AT-
A-TTCTAAATGCATTGTCAC-AC--CAC---AC--CA-ATGTGGTGA-AG
-ACATAAAA--TGT-ATAATA-G-TACATTATATTATGTATTAAGAACAT
A-T-CA--TGT--ATG--TGGTACATTATATTAATGTAATAATGACATAT
TATGTATATAGTACATTA
>T_s_ornatus_i93.5.6.2
TGATAACTCAATACAAACTTTGCACCCAAGCCT-AAAATTATAAATCAGT
GCTAATTAACTACACAA-ACGTACAAGATGA-ATGGTACGT-GAAC-AT-
A-CTTTAGATGTATA-TCAC-AT--TAC---GC--CA-ATGTAATGA-AA
-ACATAAAA--TGT-ACAATA-G-TACATTACATCATGTATTAAGAACAT
G-T-GG--CGT--ATA--TAGTACATTATATTAATGTAATAATGACATAC
TATGTATATAGTACATTA
>T_s_ornatus_iZimbabwe30
TGATAACTCAATACAAACTTTGCACCCAAGCCT-AAAATTATAAATCAGT
GCTAA-TAACTACACAA-ACGTACAAGATGA-ATGGTACGT-GAAC-AT-
A-CTTTAGATGTATA-TCAC-AT--TAC---GC--CA-ATGTAATGA-AA
-ACATAAAA--TGT-ACAATA-G-TACATTACATCATGTATTAAGAACAT
G-T-GG--CGT--ATA--TGGTACATTATATTAATGTAATAATGACATAT
TATGTATATAGTACATTA
>T_s_ornatus_i24726
TGATAACTCAATACAAACTTTGCACCCAAGCCT-AAAATTATAAATCAGT
GCTAA-TAACTACACAA-ACGTACAAGATGA-ATGGTACGT-GAAC-AT-
A-CTTTAGATGTATA-TCAC-AT--TAC---GC--CA-ATGTAATGA-AA
-ACATAAAA--TGT-ACAATA-G-TACATTACATCATGTATTAAGAACAT
G-T-GG--CGT--ATA--TGGTACATTATATTAATGTAATAATGACATAT
TATGTATATAGTACATTA
>T_s_ornatus_i20658
TGATAACTCAATACAAACTTTGCACCCAAGCCT-AAAATTATAAATCAGT
GCTAA-TAACTACACAA-ACGTACAAGATGA-ATGGTACGT-GAAC-AT-
A-CTTTAGATGTATA-TCAC-AT--TAC---GC--CA-ATGTAATGA-AA
-ACATAAAA--TGT-ACAATA-G-TACATTACATCATGTATTAAGAACAT
G-T-GG--CGT--ATA--TGGTACATTATATTAATGTAATAATGACATAT
TATGTATATAGTACATTA
>T_s_ornatus_iZimbabwe27
TGATAACTCAATACAAACTTTGCACCCAAGCCT-AAAATTATAAATCAGT
GCTAA-TAACTACACAA-ACGTACAAGATGA-ATGGTACGT-GAAC-AT-
A-CTTTAGATGTATA-TCAC-AT--TAC---GC--CA-ATGTAATGA-AA
-ACATAAAA--TGT-ACAATA-G-TACATTACATCATGTATTAAGAACAT
G-T-GG--CGT--ATA--TGGTACATTATATTAATGTAATAATGACATAT
TATGTATATAGTACATTA
>T_s_ornatus_i28656
TGATAACTCAATACAAACTTTGCACCCAAGCCT-AAAATTATAAATCAGT
GCTAATTAACTACACAA-ACGTACAAGATGA-ATGGTACGT-GAAC-AT-
A-CTTTAGATGTATA-TCAC-AT--TAC---GC--CA-ATGTAATGA-AA
-ACATAAAA--TGT-ACAATA-G-TACATTACATCATGTATTAAGAACAT
G-T-GG--CGT--ATA--TAGTACATTATATTAATGTAATAATGACATAC
TATGTATATAGTACATTA
>T_s_ornatus_i1445
TGATAACTCAATACAAACTTTGCACCCAAGCCT-AAAATTATAAATCAGT
GCTAATTAACTACACAA-ACGTACAAGATGA-ATGGTACGT-GAAC-AT-
A-CTTTAGATGTATA-TCAC-AT--TAC---GC--CA-ATGTAATGA-AA
-ACATAAAA--TGT-ACAATA-G-TACATTACATCATGTATTAAGAACAT
G-T-GG--CGT--ATA--TAGTACATTATATTAATGTAATAATGACATAC
TATGTATATAGTACATTA
>T_s_ornatus_iZB2557
TGATAACTCAATACAAACTTTGCACCCAAGCCT-AAAATTATAAATCAGT
GCTAATTAACTACACAA-ACGTACAAGATGA-ATGGTACGT-GAAC-AT-
A-CTTTAGATGTATA-TCAC-AT--TAC---GC--CA-ATGTAATGA-AA
-ACATAAAA--TGT-ACAATA-G-TACATTACATCATGTATTAAGAACAT
G-T-GG--CGT--ATA--TAGTACATTATATTAATGTAATAATGACATAC
TATGTATATAGTACATTA
>T_s_ornatus_i26843
TGATAACTCAACACAAGCTTTGCACCCAAGCCC-AAAATTATAAATCAAT
ACTAATCAACCACACAGTAC-CACAAGAC-ATACGGTACACGGAGC-AT-
A-TTCTAAATGCATTGTCAC-AC--CAC---AC--CA-ATGTGGTGA-AG
-ACATAAAA--TGT-ATAATA-G-TACATTATATTATGTATTAAGAACAT
A-T-CA--TGT--ATG--CAGTACATTATATTAATGTAATAATGACATAT
TATGTATATAGTACATTA
>T_s_ornatus_i39.2491
TGATAACTCAATACAAACTTTGCACCCAAGCCT-AAAATTATAAATCAGT
ACTAATTAACTACACAA-ACGTACAAGATGA-ATGGTACGC-GAAC-AT-
A-CTTTAGATGTATA-TCAC-AT--TAC---GC--CA-ATGTAATGA-AA
-ACATAAAA--TGT-ACAATA-G-TACATTACATCATGTATTAAGAACAT
G-T-GG--CGT--ATA--TAGTACATTATATTAATGTAATAATGACATAT
TATGTATATAGTACATTA
>T_s_ornatus_iZimbabwe18
TGATAACTCAATACAAACTTTGCACCCAAGCCT-AAAATTATAAATCAGT
ACTAACTAACTACACAA-ACGTACAAGATG-CGTGGTACGC-GAAC-A--
A-TTTTAGATGTATG-TCAC-AT--TAC---AC--CA-ATGTAATGA-AG
-ACATAAAA--TTT-ATAATA-G-TACATTACACTATGTAATAAGGACGT
G-T-TA--CGT--ATA--TAGTACATTATATTAATGTAATAATGACATAT
TATGTATATAGTACATTA
>T_s_ornatus_iZB2545
TGATAACTCAACACAAGCTTTGCACCCAAGCCC-AAAATTATAAATCAGT
ACTAATCAACCACACAGTAC-CACAAGACGT-ACGGTACACGGAGC-AT-
A-TTCTAAATGCATTGTCAC-AC--CAC---AC--CA-ATGTGGTAA-AG
-ACATAAAA--TGT-ATAATA-G-TACATTATATTATGTATTAAGAACAT
A-T-CA--TGT--ATG--CAGTACATTATATTAATGTAATAATGACATAT
TATGTATATAGTACATTA
>T_s_ornatus_iMozambique2
TGATAACTCAATACAAACTTTGCACCCAAGCCT-AAAATTATAAATCAGT
GCTAATTAACTACACAA-ACGTACAAGATGA-ATGGTACGT-GAAC-AT-
A-CTTTAGATATATA-TCAC-AT--TAC---GC--CA-ATGTAATGA-AA
-ACATAAAA--TGT-ACAATA-G-TACATTACATCATGTATTAAGAACAT
G-T-GG--CGT--ATA--TAGTACATTATATTAATGTAATAATGACATAC
TATGTATATAGTACATTA
>T_s_ornatus_iZimbabwe08
TGATAACTCAATACAAACTTTGCACCCAAGCCT-AAAATTATAAATCAGT
GCTAA-TAACTACACAA-ACGTACAAGATGA-ATGGTACGT-GAAC-AT-
A-CCTTAGATGTATA-TCAC-AT--TAC---GC--CA-ATGTAATGA-AA
-ACATAAAA--TGT-ACAATA-G-TACATTACATCATGTATTAAGAACAT
G-T-GG--CGT--ATA--TGGTACATTATATTAATGTAATAATGACATAT
TATGTATATAGTACATTA
>T_s_ornatus_i28956
TGATAACTCAATACAAACTTTGCACCCAAGCCT-AAAATTATAAATCAGT
GCTAA-TAACTACACAA-ACGTACAAGATGA-ATGGTACGT-GAAC-AT-
A-CTTTAGATGTATA-TCAC-AT--TAC---GC--CA-ATGTAATGA-AA
-ACATAAAA--TGT-ACAATA-G-TACATTACATCATGTATTAAGAACAT
G-T-GG--CGT--ATA--TGGTACATTATATTAATGTAATAATGACATAC
TATGTATATAGTACATTA
>T_s_ornatus_iZB4592
TGATAACTCAACACAAGCTTTGCACCCAAGCCC-AAAATTATAAATCAGT
ACTAATCAACCACACAGTAC-CACAAGACGT-ACGGTACACGGAGC-AT-
A-TTCTAAATGCATTGTCAC-AC--CAC---AC--CA-ATGTGGT-AGAG
-ACATAAAA--TGT-ATAATA-G-TACATTATATTATGTATTAAGAACAT
A-T-CA--TGT--ATG--CAGTACATTATATGAATGTAATAATGACATAT
TATGTATATAGGACATTA
>T_s_massaicus_iTZ3553
TGATAACTCAATACAAACTTTGCACCCAAGCCT-AAAATTATAAATCAGT
ACTAATTAACCACACAA-ACGTACAAGACG-CGTGGTACGA-GAAC-AT-
G-TTTTAGATATATAGT-AC-AT--TAC---GC--CA-ATGTAATGA-GG
-ACATAAAA--TGT-GTGATA-G-TACATTACATTATGTATTGAGAACAT
G-C-CA--CGT--GTA--TAGTACATTATATTAATGTAATAATGACATAT
TATGTATATAGTACATTA
>T_s_massaicus_iA66.09
TGATAACTCAATACAAACTTTGCACCCAAGCCT-AAAATTATAAATCAGT
ACTAATTAACTACACAA-ACGTACAAGATG-CGTGGTACGA-GAAC-AT-
G-TTTTAGATATATAGT-AC-AT--TAC---GC--CA-ATGTAATGA-AG
-ACATAAAATGTGTGATAGTACATTACATTACATTATGTATTGAGAACAT
G-T-CA--CGT--GTA--TGGTACATTATATTAATGTAATAATGACATAT
TATGTATATAGTACATTA
>T_s_massaicus_iTZ3190
TGATAACTCAATACAAACTTTGCACCCAAGCCT-AAAATTATAAATCAGT
GCTAATTAACTACACAA-ACGTACAAGATGA-ATGGTACGT-GAAC-AT-
A-CTTTAGATGTATA-TCAC-AT--TAC---GC--CT-ATGTAATGA-AA
-ACATAAAA--TGT-ACAATA-G-TACATTACATCATGTATTAAGAACAT
G-T-GG--CGT--ATA--TAGTACATTATATTAATGTAATAATGACATAC
TATGTATATAGTACATTA
>T_s_massaicus_iTZ3193
TGATAACTCAACACAAGCTTTGCACCCAAGCCC-AAAATTATAAATCAGT
ACTAATCAACCACACAGTAC-CACAAGACGT-ACGGTACACGGAGC-AT-
A-TTCTAAATGCATTGTCAC-AC--CAC---AC--CA-ATGTGGTGA-AG
-ACATAAAA--TGT-ATAATA-G-TACATTATATTATGTATTAAGAACAT
A-T-CA--TGT--ATA--TAGTACATTATATTAATGTAATAATGACATAT
TATGTATATAGTACATTA
>T_s_massaicus_i6344
TGATAACTCAACACAAGCTTTGCACCCAAGCCC-AAAATTATAAATCAGT
ACTAATCAACCACACAGTAC-CACAAGACGT-ACGGTACACGGAGC-AT-
A-TTCTAAATGCATTGTCAC-AC--CGC---AC--CA-ATGTGGTGA-AG
-ACATAAAA--TGT-ATAATA-G-TACATTATACTATGTATTAAGAACAT
A-T-CA--CGT--ATG--CAGTACATTATATTAATGTAATAATGACATAT
TATGTATATAGTACATTA
>T_s_massaicus_iTZ3559
TGATAACTCAATACAAACTTTGCACCCAAGCCT-AAAATTATAAATCAGT
GCTAATTAACTACACAA-ACGTACAAGATGA-ATGGTACGT-GAAC-AT-
A-CTTTAGATGTATA-TCAC-AT--TAC---GC--CT-ATGTAATGA-AA
-ACATAAAA--TGT-ACAATA-G-TACATTACATCATGTATTAAGAACAT
G-T-GG--CGT--ATA--TAGTACATTATATTAATGTAATAATGACATAC
TATGTATATAGTACATTA
>T_s_massaicus_iTZ3186
TGATAACTCAATACAAACTTTGCACCCAAGCCT-AAAATTATAAATCAGT
ACTAATTAACTACACAA-ACGTACAAGATG-CGTGGTACGA-GAAC-AT-
G-TTTTAGATATATAGT-AC-AT--TAC---GC--CA-ATGTAATGA-AG
-ACATAAAATGTGTGATAGTACATTACATTACATTATGTATTGAGAACAT
G-T-CA--CGT--GTA--TGGTACATTATATTAATGTAATAATGACATAT
TATGTATATAGTACATTA
>T_s_massaicus_iH32
TGATAACTCAATACAAACTTTGCACCCAAACCT-AAAATTATAAATCAGT
ACTAATTAACTACACAA-ACGTACAAGACG-CATGGTGCAG-GAAC-AT-
A-CTTTAGATGTATA-TCAC-AT--TAC---GC--CA-ATGTAACAA-AA
-ACATAAAA--TGT-ACAATA-G-TACATTATATCATGTATTGAGAACAT
G-T-CG--CGT--ATA--TAGTACATTATATTAAAGTAATAATGACATAT
TATGTATATAGTACATTA
>T_s_massaicus_iTZ3189
TGATAACTCAATACAAACTTTGCACCCAAGCCT-AAAATTATAAATCAGT
GCTAATTAACTACACAA-ACGTACAAGATGA-ATGGTACGT-GAAC-AT-
A-CTTTAGATGTATA-TCAC-AT--TAC---GC--CT-ATGTAATGA-AA
-ACATAAAA--TGT-ACAATA-G-TACATTACATCATGTATTAAGAACAT
G-T-GG--CGT--ATA--TAGTACATTATATTAATGTAATAATGACATAC
TATGTATATAGTACATTA
>T_s_ornatus_i17006
TGATAACTCAACATAAGCTTTGCACCCAAGCCC-AAAATTATAAATCAGT
ACTAATCAACCACACAGTAC-CACAAGACGT-ACAGTACACGGAGC-AT-
A-TTCTAAATGCATTGTCAC-AC--CAC---AC--CA-ATGTGGTGA-AG
-ACATAAAA--TGT-ATAATA-G-TACATTATATTATGTATTAAGAACAT
A-T-CA--TGT--ATG--TGGTACATTATATTAATGTAATAATGACATGT
TATGTATATAGTACATTA
>T_s_ornatus_iZB2551
TGATAACTCAATACAAACTTTGCACCCAAGCCT-AAAATTATAAATCAGT
ACTAACTAACTACACAA-ACGTACAAGATG-CGTGGTACGC-GAAC-AT-
A-TTCTAAATGTATG-TCAC-AT--TAC---AC--CA-ATGTAATGA-AG
-ACATAAAA--TTT-ATAATA-G-TACATTACATTATGTACTAAGGACAT
G-T-TG--CGT--ATA--TAGTACATTATATTAATGTAACAATGACATAT
TATGTATATAGTACATTA
>T_s_ornatus_i7956
TGATAACTCAATACAAACTTTGCACCCAAGCCT-AAAATTATAAATCAGA
ACTAACTAACTACACAA-ACGTACAAGATG-CGTGGTACGC-AAAC-AT-
A-TTCTAAATGTATG-TCAC-AT--TAC---AC--CA-ATGTAATGA-AG
-ACATAAAA--TTT-ATAATA-G-TACATTACATTATGTACTAAGGACAT
G-T-TG--CGT--ATA--TAGTACATTATATTAATGTAACAATGACATAT
TATGTATATAGTACATTA
>T_s_ornatus_i11940
TGATAACTCAACACAAGCTTTGCACCCAAGCCC-AAAATTATAAATCAGT
ACTAATCAACCACACAGTAC-CACAAGACGT-ACGGTACACGGAGC-AT-
A-TTCTAAATGCATTGTCAC-AC--CAC---AC--CA-ATGTGGTGA-AG
-ACATAAAA--TGT-ATAATA-G-TACATTATATTATGTATTAAGAACAT
A-T-CA--TGT--ATA--TAGTACATTATATTAATGTAATAATGACATAT
TATGTATATAGTACATTA
>T_s_ornatus_iZambia14
TGATAACTCAACACAAGCTTTGCACCCAAGCCC-AAAATTATAAATCAGT
ACTAATCAACCACACAGTAC-CACAAGACGT-ACGGTACACGGAGC-AT-
A-TTCTAAATGCATTGTCAC-AC--CAC---AT--CA-ATGTGGTAA-AG
-ACATAAAA--TGT-ATAATA-G-TACATTATATTATGTATTAAGAACAT
A-T-CA--TGT--ATG--CAGTACATTATATTAATGTAATAATGACATAT
TATGTATATAGTACATTA
>T_s_ornatus_iZambia13
TGATAACTCAACACAAGCTTTGCACCCAAGCCC-AAAATTATAAATCAGT
ACTAATCAACCACACAGTAC-CACAAGACGT-ACGGTACACGGAGC-AT-
A-TTCTAAATGCATTGTCAC-AC--CAC---AT--CA-ATGTGGTAA-AG
-ACATAAAA--TGT-ATAATA-G-TACATTATATTATGTATTAAGAACAT
A-T-CA--TGT--ATG--CAGTACATTATATTAATGTAATAATGACATAT
TATGTATATAGTACATTA
>T_s_ornatus_i11091
TGATAACTCAACACAAGCTTTGCACCCAAGCCC-AAAATTATAAATCAGT
ACTAATCAACCACACAGTAC-CACAAGACGT-ACGGTACACGGAGC-AT-
A-TTCTAAATGCATTGTCAC-AC--CAC---AC--CA-ATGTGGTGA-AG
-ACATAAAA--TGT-ATAATA-G-TACATTATATTATGTATTAAGAACAT
A-T-CA--TGT--ATA--TAGTACATTATATTAATGTAATAATGACATAT
TATGTATATAGTACATTA
>T_s_scriptus_iGH7265
CAATAACTTAACACAAACTTTGCACTCAAGCCC-AAAATTATAAACCAAC
ACCAATTAACCACACAA-ACACGCAA-ATAACACAACACAC-CAAGTA--
A-CCTTAAATGTA-A-T-ACCAT--GCT-GTAC--TG-ATGTGGT-A-AG
GACATAACA--TGT-ATAC-A-A-TACATTACACTATGTAATGAGTACAT
ACTATA--TGT--ATA--CAGTACATTATATTAATGTAATAAGGACATAA
TATGTATATAGTACATTA
>T_s_scriptus_iGH5398
CAATAACTTAACACAAACTTTGCACTCAAGCCC-AAAATTATAAACCAAC
ACCAATTAACCACACAA-ACATGCAA-ATAACACAACACAC-CAAGTA--
A-CCTTAAATGTA-A-T-ACCAT--GCT-GTAC--TG-ATGTGGT-A-AG
GACATAACA--TGT-ATAC-A-A-TACATTACACTATGTAATGAGTACAT
A-C-CATATGT--ATA--CAGTACATTATATTAATGTAATAAGGACATAA
TATGTATATAGTACATTA
>T_s_scriptus_iGH5320
CAATAACTTAACACAAACTTTGCACTCAAGCCC-AAAATTATAAACCAAC
ACCAATTAACCACACAA-ACATGCAA-ATAACACAACACAC-CAAGTA--
A-CCTTAAATGTA-A-T-ACCAT--GCT-GTAC--TG-ATGTGGT-A-AG
GACATAACA--TGT-ATAC-A-A-TACATTACACTATGTAATGAGTACAT
A-C-CATATGT--ATA--CAGTACATTATATTAATGTAATAAGGACATAA
TATGTATATAGTACATTA
>T_s_scriptus_iGH4850
CAATAACTTAACACAAACTTTGCACTCAAGCCC-AAAATTATAAACCAAC
ACCAATTAACCACACAA-ACATGCAA-ATAACACAACACAC-CAAGTA--
A-CCTTAAATGTA-A-T-ACCAT--GCT-GTAC--TG-ATGTGGT-A-AG
GACATAACA--TGT-ATAC-A-A-TACATTACACTATGTAATGAGTACAT
ACTATA--TGT--ATA--CAGTACATTATATTAATGTAATAAGGACATAA
TATGTATATAGTACATTA
>T_s_scriptus_iGH4858
CAATAACTTAACACAAACTTTGCACTCAAGCCC-AAAATTATAAACCAAC
ACCAATTAACCACACAA-ACATGCAA-ATAACACAACACAC-CAAGTA--
A-CCTTAAATGTA-A-T-ACCAT--GCT-GTAC--TG-ATGTGGT-A-AG
GACATAACA--TGT-ATAC-A-A-TACATTACACTATGTAATGAGTACAT
ACTATA--TGT--ATA--CAGTACATTATATTAATGTAATAAGGACATAA
TATGTATATAGTACATTA
>T_s_scriptus_i26348
CAATAACTTAACACAAACTTTGCACTCAAGCCC-AAAATTATAAACCAAC
ACCAATTAACCACACAA-ACATGCAA-ATAGCACAACACACCGAGT-A--
A-CCTTAAATGTA-A-T-ACCAT--GCT-GTAT--TG-ATGTGGT-A-AG
GACATAACA--TGT-ATAC-A-A-TACATTATACTATGTAATAAGTACAT
ATTATA--TGT--ACA--TAGTACATTATATTAATGTAATAAGGACATAA
TATGTATATAGTACATTA
>T_s_scriptus_i26346
CAATAACTTAACACAAACTTTGCACTCAAGCCC-AAAATTATAAACCAAC
ACCAATTAACCACACAA-ACATGCAA-ATAGCACAACACACCGAGT-A--
A-CCTTAAATGTA-A-T-ACCAT--GCT-GTAT--TG-ATGTGGT-A-AG
GACATAACA--TGT-ATAC-A-A-TACATTATACTATGTAATAAGTACAT
ATTATA--TGT--ACA--TAGTACATTATATTAATGTAATAAGGACATAA
TATGTATATAGTACATTA
>T_s_scriptus_iGH4852
CAATAACTTAACACAAACTTTGCACTCAAGCCC-AAAATTATAAACCAAC
ACCAATTAACCACACAA-ACATGCAA-ATAACACAACACAC-CAAGTA--
A-CCTTAAATGTA-A-T-ACCAT--GCT-GTAC--TG-ATGTGGT-A-AG
GACATAACA--TGT-ATAC-A-A-TACATTACACTATGTAATGAGTACAT
ACTATA--TGT--ATA--CAGTACATTATATTAATGTAATAAGGACATAA
TATGTATATAGTACATTA
>T_s_scriptus_iH17
CAATAACTTAACACAAACTTTGCACTCAAGCCC-AAAATTATAAACCAAC
ACCAATTAACCACACAA-ACATGCAA-ATAGCACAACACACCGAGT-A--
A-CCTTAAATGTA-A-T-ACCAT--GCT-GTAT--TG-ATGTGGT-A-AG
GACATAACA--TGT-ATAC-A-A-TACATTATACTATGTAATAAGTACAT
ATTATA--TGT--ACA--TAGTACATTATATTAATGTAATAAGGACATAA
TATGTATATAGTACATTA
>T_s_scriptus_iH16
CAATAACTTAACACAAACTTTGCACTCAAGCCC-AAAATTATAAACCAAC
ACCAATTAACCACACAA-ACATGCAA-ATAGCACAACACACCGAGT-A--
A-CCTTAAATGTA-A-T-ACCAT--GCT-GTAT--TG-ATGTGGT-A-AG
GACATAACA--TGT-ATAC-A-A-TACATTATACTATGTAATAAGTACAT
ATTATA--TGT--ACA--TAGTACATTATATTAATGTAATAAGGACATAA
TATGTATATAGTACATTA
>T_s_scriptus_i26343
CAATAACTTAACACAAACTTTGCACTCAAGCCC-AAAATTATAAACCAAC
ACCAATTAACCACACAA-ACATGCAA-ATAGCACAACACACCGAGT-A--
A-CCTTAAATGTA-A-T-ACCAT--GCT-GGAT--TG-ATGTGGT-A-AG
GACATAACA--TGT-ATAC-A-A-TACATTATATTATGTAATAAGTACAT
ATTATA--TGT--ACA--TAGTACATTATATTAATGTAATAAGGACATAA
TATGTATATAGTACATTA
>T_s_scriptus_iGH4864
CAATAACTTAACACAAACTTTGCACTCAAGCCC-AAAATTATAAACCAAC
ACCAATTAACCACACAA-ACATGCAA-ATAACACAACACAC-CAAGTA--
A-CCTTAAATGTA-A-T-ACCAT--GCT-GTAC--TG-ATGTGGT-A-AG
GACATAACA--TGT-ATAC-A-A-TACATTATACTATGTAATGAGTACAT
ACTATA--TGT--ATA--TAGTACATTATATTAATGTAATAAGGACATAA
TATGTATATAGTACATTA
>T_s_scriptus_iGH4859
CAATAACTTAACACAAACTTTGCACTCAAGCCC-AAAATTATAAACCAAC
ACCAATTAACCACACAA-ACATGCAA-ATAACACAACACAC-CAAGTA--
A-CCTTAAATGTA-A-T-ACCAT--GCT-GTAC--TG-ATGTGGT-A-AG
GACATAACA--TGT-ATAC-A-A-TACATTACACTATGTAATGAGTACAT
ACTATA--TGT--ATA--CAGTACATTATATTAATGTAATAAGGACATAA
TATGTATATAGTACATTA
>T_s_scriptus_iGH4863
CAATAACTTAACACAAACTTTGCACTCAAGCCC-AAAATTATAAACCAAC
ACCAATTAACCACACAA-ACATGCAA-ATAACACAACACAC-CAAGTA--
A-CCTTAAATGTA-A-T-ACCAT--GCT-GTAC--TG-ATGTGGT-A-AG
GACATAACA--TGT-ATAC-A-A-TACATTACACTATGTAATGAGTACAT
ACTATA--TGT--ATA--CAGTACATTATATTAATGTAATAAGGACATAA
TATGTATATAGTACATTA
>T_s_scriptus_i20.7.10.21
CAATAACTTAACACAAACTTTGCACTCAAGCCC-AAAATTATAAACCAAC
ACCAATTAACCACACAA-ACACGCAA-ATAACACAACACAC-CAAGTA--
A-CCTTAAATGTA-A-T-ACCAT--GCC-GTAC--TG-ATGTGGT-A-AG
GACATAACA--TGT-ATAC-A-A-TACATTACACTATGTAATGAGTACAT
ACTATA--TGT--ATA--TAGTACATTATATTAATGTAATAAGGACATAA
TATGTATATAGTACATTA
>T_s_scriptus_iGH5396
CAATAACTTAACACAAACTTTGCACTCAAGCCC-AAAATTATAAACCAAC
ACCAATTAACCACACAA-ACATGCAA-ATAACACAACACAC-CAAGTA--
A-CCTTAAATGTA-A-T-ACCAT--GCT-GTAC--TG-ATGTGGT-A-AG
GACATAACA--TGT-ATAC-A-A-TACATTACACTATGTAATGAGTACAT
ACTATA--TGT--ATA--CAGTACATTATATTAATGTAATAAGGACATAA
TATGTATATAGTACATTA
>T_s_scriptus_iGH6855
CAATAACTTAACACAAACTTTGCACTCAAGCCC-AAAATTATAAACCAAC
ACCAATTAACCACACAA-ACATGCAA-ATAGCACAACACACCGAGT-A--
A-CCTTAAATGTA-A-T-ACCAT--GCT-GTAT--TG-ATGTGGT-A-AG
GACATAACA--TGT-ATAC-A-A-TACATTATACTATGTAATAAGTACAT
ATTATA--TGT--ACA--TAGTACATTATATTAATGTAATAAGGACATAA
TATGTATATAGTACATTA
>T_s_scriptus_iGH7367
CAATAACTTAACACAAACTTTGCACTCAAGCCC-AAAATTATAAACCAAC
ACCAATTAACCACACAA-ACATGCAA-ATAGCACAACACACCGAGT-A--
A-CCTTAAATGTA-A-T-ACCAT--GCT-GTAT--TG-ATGTGGT-A-AG
GACATAACA--TGT-ATAC-A-A-TACATTATACTATGTAATAAGTACAT
ATTATA--TGT--ACA--TAGTACATTATATTAATGTAATAAGGACATAA
TATGTATATAGTACATTA
>T_s_scriptus_iGH6329
CAATAACTTAACACAAACTTTGCACTCAAGCCC-AAAATTATAAACCAAC
ACCAATTAACCACACAA-ACACGCAA-ATAACACAACACAC-CAAGTA--
A-CCTTAAATGTA-A-T-ACCAT--GCC-GTAC--TG-ATGTGGT-A-AG
GACATAACA--TGT-ATAC-A-A-TACATTACACTATGTAATGAGTACAT
ACTATA--TGT--ATA--TAGTACATTATATTAATGTAATAAGGACATAA
TATGTATATAGTACATTA
>T_s_scriptus_iGH4865
CAATAACTTAACACAAACTTTGCACTCAAGCCC-AAAATTATAAACCAAC
ACCAATTAACCACACAA-ACACGCAA-ATAACACAACACAC-CAAGTA--
A-CCTTAAATGTA-A-T-ACCAT--GCT-GTAC--TG-ATGTGGT-A-AG
GACATAACA--TGT-ATAC-A-A-TACATTACACTATGTAATGAGTACAT
ACTATA--TGT--ATG--CAGTACATTATATTAATGTAATAAGGACATAA
TATGTATATAGTACATTA
>T_s_scriptus_iGuinea58
TAATAACTTAACACAAATTTTGCACTCAAGCCC-AAAATTATAAACCAAC
A-TAATTAACCACATAA-ACATGCAA-AT-ACACAACACAC-TAA--ATA
AGTTTTAAATACA-A-T-GCCGTGCTAC---AT--TC-ATGTGGTAA-AG
-ACATAACA--TGT-ATA-TA-G-TACATTACATTATGTAACAAATACAT
G-T-CGTGTGT--GTA--TAGTACATTATATTAATGTAATAAGGACATAA
TATGTATATAGTACATTA
>T_s_scriptus_iGH4855
CAATAACTTAACACAAACTTTGCACTCAAGCCC-AAAATTATAAACCAAC
ACCAATTAACCACACAA-ACATGCAA-ATAACACAACACAC-CAAGTA--
A-CCTTAAATGTA-A-T-ACCAT--GCT-GTAC--TG-ATGTGGT-A-AG
GACATAACA--TGT-ATAC-A-A-TACATTATACTATGTAATGAGTACAT
ACTATA--TGT--ATA--TAGTACATTATATTAATGTAATAAGGACATAA
TATGTATATAGTACATTA
>T_s_scriptus_iGH6594
CAATAACTTAACACAAACTTTGCACTCAAGCCC-AAAATTATAAACCAAC
ACCAATTAACCACACAA-ACACGCAA-ATAACACAACACAC-CAAGTA--
A-CCTTAAATGTA-A-T-ACCAT--GCC-GTAC--TG-ATGTGGT-A-AG
GACATAACA--TGT-ATAC-A-A-TACATTACACTATGTAATGAGTACAT
ACTATA--TGT--ATA--TAGTACATTATATTAATGTAATAAGGACATAA
TATGTATATAGTACATTA
>T_s_scriptus_iGH6575
CAATAACTTAACACAAACTTTGCACTCAAGCCC-AAAATTATAAACCAAC
ACCAATTAACCACACAA-ACACGCAA-ATAACACAACACAC-CAAGTA--
A-CCTTAAATGTA-A-T-ACCAT--GCC-GTAC--TG-ATGTGGT-A-AG
GACATAACA--TGT-ATAC-A-A-TACATTACACTATGTAATGAGTACAT
ACTATA--TGT--ATA--TAGTACATTATATTAATGTAATAAGGACATAA
TATGTATATAGTACATTA
>T_s_scriptus_iGH6445
CAATAACTTAACACAAACTTTGCACTCAAGCCC-AAAATTATAAACCAAC
ACCAATTAACCACACAA-ACACGCAA-ATAACACAACACAC-CAAGTA--
A-CCTTAAATGTA-A-T-ACCAT--GCC-GTAC--TG-ATGTGGT-A-AG
GACATAACA--TGT-ATAC-A-A-TACATTACACTATGTAATGAGTACAT
ACTATA--TGT--ATA--TAGTACATTATATTAATGTAATAAGGACATAA
TATGTATATAGTACATTA
>T_s_scriptus_iGH6584
CAATAACTTAACACAAACTTTGCACTCAAGCCC-AAAATTATAAACCAAC
ACCAATTAACCACACAA-ACACGCAA-ATAACACAACACAC-CAAGTA--
A-CCTTAAATGTA-A-T-ACCAT--GCC-GTAC--TG-ATGTGGT-A-AG
GACATAACA--TGT-ATAC-A-A-TACATTACACTATGTAATGAGTACAT
ACTATA--TGT--ATA--TAGTACATTATATTAATGTAATAAGGACATAA
TATGTATATAGTACATTA
>T_s_scriptus_iGH6861
CAATAACTTAACACAAACTTTGCACTCAAGCCC-AAAATTATAAACCAAC
ACCAATTAACCACACAA-ACACGCAA-ATAACACAACACAC-CAAGTA--
A-CCTTAAATGTA-A-T-ACCAT--GCC-GTAC--TG-ATGTGGT-A-AG
GACATAACA--TGT-ATAC-A-A-TACATTACACTATGTAATGAGTACAT
ACTATA--TGT--ATA--TAGTACATTATATTAATGTAATAAGGACATAA
TATGTATATAGTACATTA
>T_s_scriptus_iGH6573
CAATAACTTAACACAAACTTTGCACTCAAGCCC-AAAATTATAAACCAAC
ACCAATTAACCACACAA-ACACGCAA-ATAACACAACACAC-CAAGTA--
A-CCTTAAATGTA-A-T-ACCAT--GCC-GTAC--TG-ATGTGGT-A-AG
GACATAACA--TGT-ATAC-A-A-TACATTACACTATGTAATGAGTACAT
A-C-CATATGT--ATA--TAGTACATTATATTAATGTAATAAGGACATAA
TATGTATATAGTACATTA
>T_s_scriptus_iGH6571
CAATAACTTAACACAAACTTTGCACTCAAGCCC-AAAATTATAAACCAAC
ACCAATTAACCACACAA-ACACGCAA-ATAACACAACACAC-CAAGTA--
A-CCTTAAATGTA-A-T-ACCAT--GCC-GTAC--TG-ATGTGGT-A-AG
GACATAACA--TGT-ATAC-A-A-TACATTACACTATGTAATGAGTACAT
A-C-CATATGT--ATA--TAGTACATTATATTAATGTAATAAGGACATAA
TATGTATATAGTACATTA
>T_s_scriptus_iGH7352
CAATAACTTAACACAAACTTTGCACTCAAGCCC-AAAATTATAAACCAAC
ACCAATTAACCACACAA-ACACGCAA-ATAACACAACACAC-CAAGTA--
A-CCTTAAATGTA-A-T-ACCAT--GCC-GTAC--TG-ATGTGGT-A-AG
GACATAACA--TGT-ATAC-A-A-TACATTACACTATGTAATGAGTACAT
ACTATA--TGT--ATA--TAGTACATTATATTAATGTAATAAGGACATAA
TATGTATATAGTACATTA
>T_s_scriptus_i50.2055
CAATAACTTAACACAAACTTTGCACTCAAGCCC-AAAATTATAAACCAAC
ACCAATTAACCACACAA-ACACGCAA-ATAACACAACACAC-CAAGTA--
A-CCTTAAATGTA-A-T-ACCAT--GCT-GTAC--TG-ATGTGGT-A-AG
GACATAACA--TGT-ATAC-A-A-TACATTACACTATGTAATGAGTACAT
ACTATA--TGT--ATA--TAGTACATTATATTAATGTAATAAGGACATAA
TATGTATATAGTACATTA
>T_s_scriptus_iGH6330
CAATAACTTAACACAAACTTTGCACTCAAGCCC-AAAATTATAAACCAAC
ACCAATTAACCACACAA-ACACGCAA-ATAACACAACACAC-CAAGTA--
A-CCTTAAATGTA-A-T-ACCAT--GCT-GTAC--TG-ATGTGGTGA-GG
-ACATAACA--TGT-ATAC-A-A-TACATTACACTATGTAATAAGTACAT
ACTATA--TGT--ATA--CAGTACATTATATTAATGTAATAAGGACATAA
TATGTATATAGTACATTA
>T_s_scriptus_iGH6335
CAATAACTTAACACAAACTTTGCACTCAAGCCC-AAAATTATAAACCAAC
ACCAATTAACCACACAA-ACACGCAA-ATAACACAACACAC-CAAGTA--
A-CCTTAAATGTA-A-T-ACCAT--GCT-GTAC--TG-ATGTGGT-A-AG
GACATAACA--TGT-ATAC-A-A-TACATTACACTATGTAATGAGTACAT
ACTATA--TGT--ATA--CAGTACATTATATTAATGTAATAAGGACATAA
TATGTATATAGTACATTA
>T_s_scriptus_iGH6336
CAATAACTTAACACAAACTTTGCACTCAAGCCC-AAAATTATAAACCAAC
ACCAATTAACCACACAA-ACACGCAA-ATAACACAACACAC-CAAGTA--
A-CCTTAAATGTA-A-T-ACCAT--GCC-GTAC--TG-ATGTGGT-A-AG
GACATAACA--TGT-ATAC-A-A-TACATTACACTATGTAATGAGTACAT
ACTATA--TGT--ATA--TAGTACATTATATTAATGTAATAAGGACATAA
TATGTATATAGTACATTA
>T_s_scriptus_iGH7263
CAATAACTTAACACAAACTTTGCACTCAAGCCC-AAAATTATAAACCAAC
ACCAATTAACCACACAA-ACACGCAA-ATAACACAACACAC-CAAGTA--
A-CCTTAAATGTA-A-T-ACCAT--GCC-GTAC--TG-ATGTGGT-A-AG
GACATAACA--TGT-ATAC-A-A-TACATTACACTATGTAATGAGTACAT
ACTATA--TGT--ATA--TAGTACATTATATTAATGTAATAAGGACATAA
TATGTATATAGTACATTA
>T_s_scriptus_iGH6860
CAATAACTTAACACAAACTTTGCACTCAAGCCC-AAAATTATAAACCAAC
ACCAATTAACCACACAA-ACACGCAA-ATAACACAACACAC-CAAGTA--
A-CCTTAAATGTA-A-T-ACCAT--GCC-GTAC--TG-ATGTGGT-A-AG
GACATAACA--TGT-ATAC-A-A-TACATTACACTATGTAATGAGTACAT
ACTATA--TGT--ATA--TAGTACATTATATTAATGTAATAAGGACATAA
TATGTATATAGTACATTA
>T_s_scriptus_iGH5321
CAATAACTTAACACAAACTTTGCACTCAAGCCC-AAAATTATAAACCAAC
ACCAATTAACCACACAA-ACATGCAA-ATAACACAACACAC-CAAGTA--
A-CCTTAAATGTA-A-T-ACCAT--GCT-GTAC--TG-ATGTGGT-A-AG
GACATAACA--TGT-ATAC-A-A-TACATTATACTATGTAATGAGTACAT
ACTATA--TGT--ATA--CAGTACATTATATTAATGTAATAAGGACATAA
TATGTATATAGTACATTA
>T_s_scriptus_iGH5256
CAATAACTTAACACAAACTTTGCACTCAAGCCC-AAAATTATAAACCAAC
ACCAATTAACCACACAA-ACATGCAA-ATAACACAACACAC-CAAGTA--
A-CCTTAAATGTA-A-T-ACCAT--GCT-GTAC--TG-ATGTGGT-A-AG
GACATAACA--TGT-ATAC-A-A-TACATTATACTATGTAATGAGTACAT
ACTATA--TGT--ATA--CAGTACATTATATTAATGTAATAAGGACATAA
TATGTATATAGTACATTA
>T_s_scriptus_i99.8.25.5
CAATAACTTAACACAAACTTTGCACTCAAGCCC-AAAATTATAAACCAAC
ACCAATTAACCACACAA-ACATGCAA-ATAGCACAACACACCGAGT-A--
A-CCTTAAATGTA-A-T-ACCATGCTGC---AT--TG-ATGTGGT-A-AG
GACATAACA--TGT-ATAC-A-A-TACATTACACTATGTAATAAGTACAT
ATTACA--TGT--ATA--TAGTACATTATATTAATGTAATAAGGACATAA
TATGTATATAGTACATTA
>T_s_scriptus_i12.7.16.4
CAATAACTTAACACAAACTTTGCACTCAAGCCC-AAAATTATAAACCAAC
ACCAATTAACCACACAA-ACATGCAAG-TAGCACAACACACCGAGT-A--
A-CCTTAAATGTA-A-T-ACCAT--GCT-GTAT--TG-ATGTGGT-A-AG
GACATAACA--TGT-ATAC-A-A-TACATTATACTATGTAATAAGTACAT
A-T-TA--TAT--GTACGTAGTACATTATATTAATGTAATAAGGACATAA
TATGTATATAGTACATTA
>T_s_scriptus_iH15
CAATAACTTAACACAAACTTTGCACTCAAGCCC-AAAATTATAAACCAAC
ACCAATTAACCACACAA-ACATGCAA-ATAGCACAACACACCGAGT-A--
A-CCTTAAATGTA-A-T-ACCAT--GCT-GTAT--TG-ATGTGGT-A-AG
GACATAACA--TGT-ATACAA-A-TACATTATACTATGTAATAAGTACAT
ATTATA--TGT--ACA--TAGTACATTATATTAATGTAATAAGGACATAA
TATGTATATAGTACATTA
>T_s_scriptus_iGH7365
CAATAACTTAACACAAACTTTGCACTCAAGCCC-AAAATTATAAACCAAC
ACCAATTAACCACACAA-ACACGCAA-ATAACACAACACAC-CAAGTA--
A-CCTTAAATGTA-A-T-ACCAT--GCT-GTAC--TG-ATGTGGT-A-AG
GACATAACA--TGT-ATAC-A-A-TACATTACACTATGTAATGAGTACAT
ACTATA--TGT--ATA--CAGTACATTATATTAATGTAATAAGGACATAA
TATGTATATAGTACATTA
>T_s_scriptus_iGH4848
CAATAACTTAACACAAACTTTGCACTCAAGCCC-AAAATTATAAACCAAC
ACCAATTAACCACACAA-ACACGCAA-ATAACACAACACAC-CAAGTA--
A-CCTTAAATGTA-A-T-ACCAT--GCT-GTAC--TG-ATGTGGT-A-AG
GACATAACA--TGT-ATAC-A-A-TACATTACACTATGTAATGAGTACAT
ACTATA--TGT--ATA--CAGTACATTATATTAATGTAATAAGGACATAA
TATGTATATAGTACATTA
>T_s_scriptus_i26347
CAATAACTTAACACAAACTTTGCACTCAAGCCC-AAAATTATAAACCAAC
ACCAATTAACCACACAA-ACATGCAA-ATAGCACAACACAC-CGAG-TG-
A-CCTTAAATGTA-A-T-ACCAT--GCT-GTAT--TG-ATGTGGTGA-GG
-ACATAACA--TGT-ATAC-A-A-TACATTATACTATGTAATAAGTACAT
ATTATA--TGT--ACA--TAGTACATTATATTAATGTAATAAGGACATAA
TATGTATATAGTACATTA
>T_s_scriptus_iGH7264
CAATAACTTAACACAAACTTTGCACTCAAGCCC-AAAATTATAAACCAAC
ACCAATTAACCACACAA-ACACGCAA-ATAACACAACACAC-CAAGTA--
A-CCTTAAATGTA-A-T-ACCAT--GCT-GTAC--TG-ATGTGGT-A-AG
GACATAACA--TGT-ATAC-A-A-TACATTACACTATGTAATGAGTACAT
ACTATA--TGT--ATA--CAGTACATTATATTAATGTAATAAGGACATAA
TATGTATATAGTACATTA
>T_s_scriptus_iGH6577
CAATAACTTAACACAAACTTTGCACTCAAGCCC-AAAATTATAAACCAAC
ACCAATTAACCACACAA-ACACGCAA-ATAACACAACACAC-CAAGTA--
A-CCTTAAATGTA-A-T-ACCAT--GCC-GTAC--TG-ATGTGGT-A-AG
GACATAACA--TGT-ATAC-A-A-TACATTACACTATGTAATGAGTACAT
ACTATA--TGT--ATA--TAGTACATTATATTAATGTAATAAGGACATAA
TATGTATATAGTACATTA
>T_s_scriptus_iGH4866
CAATAACTTAACACAAACTTTGCACTCAAGCCC-AAAATTATAAACCAAC
ACCAATTAACCACACAA-ACATGCAA-ATAACACAACACAC-CAAGTA--
A-CCTTAAATGTA-A-T-ACCAT--GCT-GTAC--TG-ATGTGGT-A-AG
GACATAACA--TGT-ATAC-A-A-TACATTACACTATGTAATGAGTACAT
ACTATA--TGT--ATA--CAGTACATTATATTAATGTAATAAGGACATAA
TATGTATATAGTACATTA
>T_s_scriptus_i26342
CAATAACTTAACACAAACTTTGCACTCAAGCCC-AAAATTATAAACCAAC
ACCAATTAACCACACAA-ACATGCAA-ATAGCACAACACACCGAGT-A--
A-CCTTAAATGTA-A-T-ACCAT--GCT-GTAT--TG-ATGTGGT-A-AG
GACATAATA--TGT-ATAC-A-A-TACATTATACTATGTAATAAGTACAT
ATTATA--TGT--ACA--TAGTACATTATATTAATGTAATAAGGACATAA
TATGTATATAGTACATTA
>T_s_scriptus_iGH5397
CAATAACTTAACACAAACTTTGCACTCAAGCCC-AAAATTATAAACCAAC
ACCAATTAACCACACAA-ACATGCAA-ATAACACAACACAC-CAAGTA--
A-CCTTAAATGTA-A-T-ACCAT--GCT-GTAC--TG-ATGTGGT-A-AG
GACATAACA--TGT-ATAC-A-A-TACATTACACTATGTAATAAGTACAT
ACTATA--TGT--ATA--CAGTACATTATATTAATGTAATAAGGACATAA
TATGTATATAGTACATTA
>T_s_scriptus_iGH7018
CAATAACTTAACACAAACTTTGCACTCAAGCCC-AAAATTATAAACCAAC
ACCAATTAACCACACAA-ACATGCAA-ATAACACAACACAC-CAAGTA--
A-CCTTAAATGTA-A-T-ACCAT--GCT-GTAC--TG-ATGTGGT-A-AG
GACATAACA--TGT-ATAC-A-A-TACATTACACTATGTAATGAGTACAT
ACTATA--TGT--ATA--CAGTACATTATATTAATGTAATAAGGACATAA
TATGTATATAGTACATTA
>T_s_scriptus_iGH5025
CAATAACTTAACACAAACTTTGCACTCAAGCCC-AAAATTATAAACCAAC
ACCAATTAACCACACAA-ACATGCAA-ATAACACAACACAC-CAAGTA--
A-CCTTAAATGTA-A-T-ACCAT--GCT-GTAC--TG-ATGTGGT-A-AG
GACATAACA--TGT-ATAC-A-A-TACATTACATTATGTAATGAGTACAT
ACTATA--TGT--ATA--CAGTACATTATATTAATGTAATAAGGACATAA
TATGTATATAGTACATTA
>T_s_scriptus_iGH5273
CAATAACTTAACACAAACTTTGCACTCAAGCCC-AAAATTATAAACCAAC
ACCAATTAACCACACAA-ACATGCAA-ATAACACAACACAC-CAAGTA--
A-CCTTAAATGTA-A-T-ACCAT--GCT-GTAC--TG-ATGTGGT-A-AG
GACATAACA--TGT-ATAC-A-A-TACATTACACTATGTAATGAGTACAT
ACTATA--TGT--ATA--CAGTACATTATATTAATGTAATAAGGACATAA
TATGTATATAGTACATTA
>T_s_scriptus_iGH5271
CAATAACTTAACACAAACTTTGCACTCAAGCCC-AAAATTATAAACCAAC
ACCAATTAACCACACAA-ACATGCAA-ATAACACAACACAC-CAAGTA--
A-CCTTAAATGTA-A-T-ACCAT--GCT-GTAC--TG-ATGTGGT-A-AG
GACATAACA--TGT-ATAC-A-A-TACATTACACTATGTAATGAGTACAT
ACTATA--TGT--ATA--CAGTACATTATATTAATGTAATAAGGACATAA
TATGTATATAGTACATTA
>T_s_scriptus_iGH4842
CAATAACTTAACACAAACTTTGCACTCAAGCCC-AAAATTATAAACCAAC
ACCAATTAACCACACAA-ACATGCAA-ATAACACAACACAC-CAAGTA--
A-CCTTAAATGTA-A-T-ACCAT--GCT-GTAC--TG-ATGTGGT-A-AG
GACATAACA--TGT-ATAC-A-A-TACATTACACTATGTAATGAGTACAT
ACTATA--TGT--ATA--CAGTACATTATATTAATGTAATAAGGACATAA
TATGTATATAGTACATTA
>T_s_scriptus_iGH7023
CAATAACTTAACACAAACTTTGCACTCAAGCCC-AAAATTATAAACCAAC
ACCAATTAACCACACAA-ACATGCAA-ATAACACAACACAC-CAAGTA--
A-CCTTAAATGTA-A-T-ACCAT--GCT-GTAC--TG-ATGTGGT-A-AG
GACATAACA--TGT-ATAC-A-A-TACATTACACTATGTAATGAGTACAT
ACTATA--TGT--ATA--CAGTACATTATATTAATGTAATAAGGACATAA
TATGTATATAGTACATTA
>T_s_scriptus_iGH7266
CAATAACTTAACACAAACTTTGCACTCAAGCCC-AAAATTATAAACCAAC
ACCAATTAACCACACAA-ACACGCAA-ATAACACAACACAC-CAAGTA--
A-CCTTAAATGTA-A-T-ACCAT--GCT-GTAC--TG-ATGTGGT-A-AG
GACATAACA--TGT-ATAC-A-A-TACATTACACTATGTAATGAGTACAT
ACTATA--TGT--ATA--CAGTACATTATATTAATGTAATAAGGACATAA
TATGTATATAGTACATTA
>T_s_scriptus_iGH6572
CAATAACTTAACACAAACTTTGCACTCAAGCCC-AAAATTATAAACCAAC
ACCAATTAACCACACAA-ACACGCAA-ATAACACAACACAC-CAAGTA--
A-CCTTAAATGTA-A-T-ACCAT--GCT-GTAC--TG-ATGTGGT-A-AG
GACATAACA--TGT-ATAC-A-A-TACATTACACTATGTAATGAGTACAT
ACTATA--TGT--ATA--CAGTACATTATATTAATGTAATAAGGACATAA
TATGTATATAGTACATTA
>T_s_scriptus_iGH4851
CAATAACTTAACACAAACTTTGCACTCAAGCCC-AAAATTATAAACCAAC
ACCAATTAACCACACAA-ACACGCAA-ATAACACAACACAC-CAAGTA--
A-CCTTAAATGTA-A-T-ACCAT--GCT-GTAC--TG-ATGTGGT-A-AG
GACATAACA--TGT-ATAC-A-A-TACATTACACTATGTAATGAGTACAT
ACTATA--TGT--ATA--CAGTACATTATATTAATGTAATAAGGACATAA
TATGTATATAGTACATTA
>T_s_scriptus_iGH4841
CAATAACTTAACACAAACTTTGCACTCAAGCCC-AAAATTATAAACCAAC
ACCAATTAACCACACAA-ACATGCAA-ATAACACAACACAC-CAAGTA--
A-CCTTAAATGTA-A-T-ACCAT--GCT-GTAC--TG-ATGTGGT-A-AG
GACATAACA--TGT-ATAC-A-A-TACATTACACTATGTAATGAGTACAT
ACTATA--TGT--ATA--CAGTACATTATATTAATGTAATAAGGACATAA
TATGTATATAGTACATTA
>T_s_scriptus_i50.858
CAATAACTTAACACAAACTTTGCACTCAAACCC-AAAATTATAAACCAAC
ACCAATTAACCACACAA-ACATGCAA-ATAGCACAACACAC-CGAG-TG-
A-CCTTAAATGTA-A-T-ACCAT--GCT-GTAT--TG-ATGTGGTGA-GG
-ACATAACA--TGT-ATAC-A-A-TACATTATACTATGTAATAAGTACAT
ATTATA--TGT--ACA--TAGTACATTATATTAATGTAATAAGGACATAA
TATGTATATAGTACATTA
>T_s_scriptus_iGH4853
CAATAACTTAACACAAACTTTGCACTCAAGCCC-AAAGTTATAAACCAAC
ACCAATTAACCACACAA-ACATGCAA-ATAACACAACACAC-CAAGTA--
A-CCTTAAATGTA-A-T-ACCAT--GCT-GTAC--TG-ATGTGGT-A-AG
GACATAACA--TGT-ATAC-A-A-TACATTACACTATGTAATGAGTACAT
ACTATA--TGT--ATA--CAGTACATTATATTAATGTAATAAGGACATAA
TATGTATATAGTACATTA
>T_s_scriptus_iGH4854
CAATAACTTAACACAAACTTTGCACTCAAGCCC-AAAATTATAAACCAAC
ACCAATTAACCACACAA-ACATGCAA-ATAACACAACACAC-CAAGTA--
A-CCTTAAATGTA-A-T-ACCAT--GCT-GTAC--TG-ATGTGGT-A-AG
GACATAACA--TGT-ATAC-A-A-TACATTATACTATGTAATGAGTACAT
ACTATA--TGT--ATA--TAGTACATTATATTAATGTAATAAGGACATAA
TATGTATATAGTACATTA
>T_s_scriptus_iGH4849
CAATAACTTAACACAAACTTTGCACTCAAGCCC-AAAGTTATAAACCAAC
ACCAATTAACCACACAA-ACATGCAA-ATAACACAACACAC-CAAGTA--
A-CCTTAAATGTA-A-T-ACCAT--GCT-GTAC--TG-ATGTGGT-A-AG
GACATAACA--TGT-ATAC-A-A-TACATTACACTATGTAATGAGTACAT
ACTATA--TGT--ATA--CAGTACATTATATTAATGTAATAAGGACATAA
TATGTATATAGTACATTA
>T_s_scriptus_iGuinea69
CAATAACTTAACACAAATTTTGCACTCAAGCCC-AAAATTATAAACCAAC
A-TAATTAACCACATAA-ACATGCAA-AT-ACACAACACAC-TAAATAA-
A-TTTTAAATACA-A-T-GCCGTGCTAC---AT--TC-ATGTGGTAA-AG
-ACATAACA--TGT-ATA-TA-G-TACATTACATTATGTAACAAATACAT
G-T-CGTGTGT--GTA--TAGTACATTATATTAATGTAATAAGGACATAA
TATGTATATAGTACATTA
>T_s_scriptus_iGuinea61
TAATAACTTAACACAAATTTTGCACTCAAGCCCAAAAATTATAAACCAAC
A-TAATTAACCACATAA-ACATGCAA-AT-ACACAACACAC-TAA--ATA
AGTTTTAAATACA-A-T-GCCGTGCTAC---AT--TC-ATGTGGTAA-AG
-ACATAACA--TGT-ATA-TA-G-TACATTACATTATGTAACAAATACAT
G-T-CGTGTGT--GTA--TAGTACATTATATTAATGTAATAAGGACATAA
TATGTATATAGTACATTA
>T_s_scriptus_iGuinea60
TAATAACTTAACACAAATTTTGCACTCAAGCCC-AAAATTATAAACCAAC
A-TAATTAACCACATAA-ACATGCAA-AT-ACACAACACAC-TAA--ATA
AGTTTTAAATACA-A-T-GCCGTGCTAC---AT--TC-ATGTGGTAA-AG
-ACATAACA--TGT-ATA-TA-G-TACATTACATTATGTAACAAATACAT
G-T-CGTGTGT--GTA--TAGTACATTATATTAATGTAATAAGGACATAA
TATGTATATAGTACATTA
>T_s_scriptus_iGuinea42
TAATAACTTAACACAAATTTTGCACTCAAGCCC-AAAATTATAAACCAAC
A-TAATTAACCACATAA-ACATGCAA-AT-ACACAACACAC-TAA--ATA
AGTTTTAAATACA-A-T-GCCGTGCTAC---AT--TC-ATGTGGTAA-AG
-ACATAACA--TGT-ATA-TA-G-TACATTACATTATGTAACAAATACAT
G-T-CGTGTGT--GTA--TAGTACATTATATTAATGTAATAAGGACATAA
TATGTATATAGTACATTA
>T_s_scriptus_iGuinea59
TAATAACTTAACACAAATTTTGCACTCAAGCCC-AAAATTATAAACCAAC
A-TAATTAACCACATAA-ACATGCAA-AT-ACACAACACAC-TAA--ATA
AGTTTTAAATACA-A-T-GCCGTGCTAC---AT--TC-ATGTGGTAA-AG
-ACATAACA--TGT-ATA-TA-G-TACATTACATTATGTAACAAATACAT
G-T-CGTGTGT--GTA--TAGTACATTATATTAATGTAATAAGGACATAA
TATGTATATAGTACATTA
>T_s_scriptus_i50.2056
CAATAACTTAACACAAATTTTGCACTCAAGCCC-AAAATTATAAACCAAC
A-TAATTAACCACATAA-ACATGCAA-AT-ACACAACACAC-TAAATAA-
A-TTTTAAATACA-A-T-GCCGTGCTAC---AT--TC-ATGTGGTAA-AG
-ACATAACA--TGT-ATA-TA-G-TACATTACATTATGTAACAAATACAT
G-T-CGTGTGT--GTA--TAGTACATTATATTAATGTAATAAGGACATAA
TATGTATATAGTACATTA
>T_s_scriptus_i26344
CAATAACTTAACACAAACTTTGCACTCAAGCCC-AAAATTATAAACCAAC
ACCAATTAACCACACAA-ACATGCAA-ATAGCACAACACACCGAGT-A--
A-CCTTAAATGTA-A-T-ACCAT--GCT-GGAT--TG-ATGTGGT-A-AG
GACATAACA--TGT-ATAC-A-A-TACATTATACTATGTAATAAGTACAT
A-T-TATCTGT--ACA--TAGTACATTATATTAATGTAATAAGGACATAA
TATGTATATAGTACATTA
>T_s_scriptus_i50.2057
CAATAACTTAACACAAATTTTGCACTCAAGCCC-AAAATTATAAACCAAC
A-TAATTAACCACATAA-ACATGCAA-AT-ACACAACACAC-TAAATAA-
A-TTTTAAATACA-A-T-GCCGTGCTAC---AT--TC-ATGTGGTAA-AG
-ACATAACA--TGT-ATA-TA-G-TACATTACATTATGTAACAAATACAT
G-T-CATGTGT--GTA--TAGTACATTATATTAATGTAATAAGGACATAA
TATGTATATAGTACATTA
>T_s_scriptus_iGH6585
CAATAACTTAACACAAACTTTGCACTCAAGCCC-AAAATTATAAACCAAC
ACCAATTAACCACACAA-ACACGCAA-ATAACACAACACAC-CAAGTA--
A-CCTTAAATGTA-A-T-ACCAT--GCT-GTAC--TG-ATGTGGT-A-AG
GACATAACA--TGT-ATAC-A-A-TACATTACACTATGTAATGAGTACAT
ACTATA--TGT--ATA--CAGTACATTATATTAATGTAATAAGGACATAA
TATGTATATAGTACATTA
>T_s_scriptus_i20.7.10.12
CAATAACTTAACACAAATTTTGCACTCAAGCCC-AAAATTATAAACCAAC
A-TAATTAACCACATAA-ACATGCAA-AT-ACACAACACAC-TAAATAA-
A-TTTTAAATACA-A-T-GCCGTGCTAC---AT--TC-ATGTGGTAA-AG
-ACATAACA--TGT-ATA-TA-A-TACATTACATTATGTAACAAATACAT
G-T-CGTGTGT--GTA--TAGTACATTATATTAATGTAATAAGGACATAA
TATGTATATAGTACATTA
>T_s_scriptus_i89447
CAATAACTTAACACAAATTTTGCACTCAAGCCC-AAAATTATAAACCAAC
A-TAATTAACCACATAA-ACATGCAA-AT-ACACAACACAC-TAAATAA-
A-TTTTAAATACA-A-T-GCCGTGCTAC---AT--TC-ATGTGGTAA-AG
-ACATAACA--TGT-ATA-TA-G-TACATTACATTATGTAACAAATACAT
G-T-CGTGTGT--GTA--TAGTACATTATATTAATGTAATAAGGACATAA
TATGTATATAGTACATTA
>T_s_scriptus_iGH7019
CAATAACTTAACACAAACTTTGCACTCAAGCCC-AAAATTATAAACCAAC
ACCAATTAACCACACAA-ACATGCAA-ATAACACAACACAC-CAAGTA--
A-CCTTAAATGTA-A-T-ACCAT--GCT-GTAC--TG-ATGTGGT-A-AG
GACATAACA--TGT-ATAC-A-A-TACATTACACTATGTAATAAGTACAT
ACTATA--TGT--ATA--CAGTACATTATATTAATGTAATAAGGACATAA
TATGTATATAGTACATTA
>T_s_knutsoni_iZenkerVI36
CAATAACTTAACACGAACTTTGCACTCAAGCCCAAAAATTATAAACCAAC
ACCAATTAACCACACAA-ACATGCAAG-TAACACAACACAC-CAAGTGA-
A-CCTTAAATGTA-A-T-ACCAT--GCT-GTAT--TG-ATGCGGT-A-AG
GACATAACA--TGT-ATAC-A-A-TACATTATACTATGTAATGAGTACAT
G-T-TA--TAT--ACACATAGTACATTATATTAATGTAATAAAGACATAA
TATGTATATAGTACATTA
>T_s_knutsoni_iZenkerIX45
CAATAACTTAACACGAACTTTGCACTCAAGCCCAAAAATTATAAACCAAC
ACCAATTAACCACACAA-ACATGCAAG-TAACACAACACAC-CAAGTGA-
A-CCTTAAATGTA-A-T-ACCAT--GCT-GTAT--TG-ATGCGGT-A-AG
GACATAACA--TGT-ATAC-A-A-TACATTATACTATGTAATGAGTACAT
G-T-TA--TAT--ACACATAGTACATTATATTAATGTAATAAAGACATAA
TATGTATATAGTACATTA
>T_s_knutsoni_iMerfield189
CAATAACTTAACACAAACTTTGCACTCAAGCCC-AAAATTATAAACCAAC
ACCAATTAACCACACAA-ACATTCAA-ATAACACAACACAC-TAAATAA-
A-TTTTAAATGCA-A-T-ACCAT--GCC-GTAC--TG-ATGCGGT-A-AG
GACATAGCA--TGT-ATA-TA-G-TACATTACATCATGTAATGAGTACAT
A-T-CATGTGT--ATA--TAGTACATTATATTAATGTAATAAAGACATAA
TATGTATATAGTACATTA
>T_s_knutsoni_iA35.10(H47
CAATAACTTAACACGAACTTTGCACTCAAGCCCAAAAATTATAAACCAAC
ACCAATTAACCACACAA-ACATGCAAG-TAACACAACACAC-CAAGTGA-
A-CCTTAAATGTA-A-T-ACCAT--GCT-GTAT--TG-ATGTGGT-A-AG
GACATAACA--TGT-ATAC-A-A-TACATTATACTATGTAATAAGTACAT
G-T-CA--TAT--ACACATAGTACATTATATTAATGTAATAAGGACATAA
TATGTATATAGTACATTA
>T_s_knutsoni_iH35
CAATAACTTAACACAAACTTTGCACTCAAGCCC-AAAATTATAAACCAAC
ACCAATTAACCACACAA-ACATGCAA-ATAGCACAACACACCGAGT-A--
A-CCTTAAATGTA-A-T-ACCAT--GCT-GTAT--TG-ATGTGGT-A-AG
GACATAACA--TGT-ATAC-A-A-TACATTATACTATGTAATAAGTACAT
ACTATA--TGT--ACG--TAATACATTATATTAATGTAATAAGGACATAA
TATGTATATAGTACATTA
>T_s_knutsoni_iCameroonII267
CAATAACTTAACACAAACTTTGCACTCAAGCCC-AAAATTATAAACCAAC
ACCAATTAACCACACAA-ACATTCAA-ATAACACAACACAC-TAAATAA-
A-TTTTAAATGCA-A-T-ACCAT--GCC-GTAC--TG-ATGCGGT-A-AG
GACATAGCA--TGT-ATA-TA-G-TACATTACATCATGTAATGAGTACAT
A-T-CACGTGT--ATA--TAGTACATTATATTAATGTAATAAAGACATAA
TATGTATATTGTACATTA
>T_s_knutsoni_iZenkerV4
CAATAACTTAACACGAACTTTGCACTCAAGCCCAAAAATTATAAACCAAC
ACCAATTAACCACACAA-ACATGCAAG-TAACACAACACAC-CAAGTGA-
A-CCTTAAATGTA-A-T-ACCAT--GCT-GTAT--TG-ATGCGGT-A-AG
GACATAACA--TGT-ATAC-A-A-TACATTATACTATGTAATGAGTACAT
G-T-TA--TAT--ACACATAGTACATTATATTAATGTAATAAAGACATAA
TATGTATATAGTACATTA
>T_s_knutsoni_iH37
CAATAACTTAACACAAACTTTGCACTCAAGCCC-AAAATTATAAACCAAC
ACCAATTAACCACACAA-ACATGCAA-ATAGCACAACACACCGAGT-A--
A-CCTTAAATGTA-A-T-ACCAT--GCT-GTAT--TG-ATGCGGT-A-AG
GACATAACA--TGT-ATACTA---TACATTATACTATGTAATAAGTACAT
A-T-TA--TAT--GTACGTAGTACATTATATTAATGTAATAAGGACATAA
TATGTATATAGTACATTA
>T_s_knutsoni_iA59.1402
CAATAACTTAACACGAACTTTGCACTCAAGCCC-AAAATTATAAACCAAC
ACCAACTAACCACACAA-ACATGCAAG-TAACACAACACAC-CAAGTGA-
A-CCTTAAATGTA-A-T-ACCAT--GCT-GTAT--TG-ATGTGGT-A-AG
GACATAACA--TGT-ATAC-A-A-TACATTATACTATGTAATGAGTACAT
G-T-TA--TAT--ACACATAGTACATTATATTAATGTAATAAGGACATAA
TATGTATATAGTACATTA
>T_s_knutsoni_iFrenchCongo106
CAATAACTTAACACGAACTTTGCACTCAAGCCCAAAAATTATAAACCAAC
ACCAATTAACCACACAA-ACATGCAAG-TAACACAACACAC-CAAGTGA-
A-CCTTAAATGTA-A-T-ACCAT--GCT-GTAT--TG-ATGTGGT-A-AG
GACATAACA--TGT-ATAC-A-A-TACATTATACTATGTAATGAGTACAT
A-T-TA--TAT--ACACATAGTACATTATATTAATGTAATAAAGACATAA
TATGTATATAGTACATTA
>T_s_knutsoni_iCameroonI4
CAATAACTTAACACGAACTTTGCACTCAAGCCC-AAAATTATAAACCAAC
ACCAACTAACCACACAA-ACATGCAAG-TAACACAACACAC-CAAGTGA-
A-CCTTAAATGTA-A-T-ACCAT--GCT-GTAT--TG-ATGCGGT-A-AG
GACATAACA--TGT-ATAC-A-A-TACATTATACTATGTAATGAGTACAT
G-T-TA--TAT--ACACATAGTACATTATATTAATGTAATAAGGACATAA
TATGTATATAGTACATTA
>T_s_knutsoni_iZenkerVI21
CAATAACTTAACACGAACTTTGCACTCAAGCCCAAAAATTATAAACCAAC
ACCAATTAACCACACAA-ACATGCAAG-TAACACAACACAC-CAAGTGA-
A-CCTTAAATGTA-A-T-ACCAT--GCT-GTAT--TG-ATGCGGT-A-AG
GACATAACA--TGT-ATAC-A-A-TACATTATACTATGTAATGAGTACAT
GTTATA--TGC--ACA--TAGTACATTATATTAATGTAATAAAGACATAA
TATGTATATAGTACATTA
>T_s_knutsoni_iZenkerVII9
CAATAACTTAACACGAACTTTGCACTCAAGCCCAAAAATTATAAACCAAC
ACCAATTAACCACACAA-ACATGCAAG-TAACACAACACAC-CAAGTGA-
A-CCTTAAATGTA-A-T-ACCAT--GCT-GTAT--TG-ATGCGGT-A-AG
GACATAACA--TGT-ATAC-A-A-TACATTATACTATGTAATGAGTACAT
G-T-TA--TAT--ACACATAGTACATTATATTAATGTAATAAAGACATAA
TATGTATATAGTACATTA
>T_s_knutsoni_iCameroonI39
CAATAACTTAACACGAACTTTGCACTCAAGCCCAAAAATTATAAACCAAC
ACCAATTAACCACACAA-ACATGCAAG-TAACACAACACAC-CAAGTGA-
A-CCTTAAATGTA-A-T-ACCAT--GCT-GTAT--TG-ATGCGGT-A-AG
GACATAACA--TGT-ATAC-A-A-TACATTATACTATGTAATGAGTACAT
G-T-TA--TAT--ACACATAGTACATTATATTAATGTAATAAAGACATAA
TATGTATATAGTACATTA
>T_s_knutsoni_iZenkerVII13
CAATAACTTAACACGAACTTTGCACTCAAGCCA-AAAATTATAAACCAAC
ACCAATTAACCACACAA-ACATGCAGG-TAACACAACACAC-CAAGTGA-
A-CCTTAAATGTA-A-T-ACCAT--GCT-GTAT--TG-ATGTGAT-A-AG
GACATAACA--TGT-ATAC-A-A-TACATTATATTATGTAATGAGTACAT
G-T-TA--TAT--ACACATAGTACATTATATTAATGTAATAAGGACATAA
TATGTATATAGTACATTA
>T_s_knutsoni_iZenkerVI18
CAATAACTTAACACGAACTTTGCACTCAAGCCA-AAAATTATAAACCAAC
ACCAATTAACCACACAA-ACATGCAGG-TAACACAACACAC-CAAGTGA-
A-CCTTAAATGTA-A-T-ACCAT--GCT-GTAT--TG-ATGTGAT-A-AG
GACATAACA--TGT-ATAC-A-A-TACATTATATTATGTAATGAGTACAT
G-T-TA--TAT--ACACATAGTACATTATATTAATGTAATAAGGACATAA
TATGTATATAGTACATTA
>T_s_knutsoni_iMerfield112
CAATAACTTAACACGAACTTTGCACTCAAGCCCAAAAATTATAAACCAAC
ACCAATTAACCACACAA-ACATGCAAG-TAACACAACACAC-CAAGTGA-
A-CCTTAAATGTA-A-T-ACCAT--GCT-GTAT--TG-ATGTGGT-A-AG
GACATAACA--TGT-ATAC-A-A-TACATTATACTATGTAATAAGTACAT
G-T-CA--TAT--ACACATAGTACATTATATTAATGTAATAAGGACATAA
TATGTATATAGTACATTA
>T_s_knutsoni_iA35.10(H49
CAATAACTTAACACAAACTTTGCACTCAAGCCC-AAAATTATAAACCGAC
ACCAATTAACCACACAA-ACATGCAA-ATAGCACAACACACCGAGT-A--
A-CCTTAAATGTA-A-T-ACCAT--GCT-GTAT--TG-ATGTGGTGA-GG
-ACATAACA--TGT-ATA-TA-A-TACATTATACTATGTAATAAGTACAT
ATTATA--TGT--ACA--TAGTACATTATATTAATGTAATAAGGACATAA
TATGTATATAGTACATTA
>T_s_knutsoni_i69.124
CAATAACTTAACACAAACTTTGCACTCAAGCCC-AAAATTATAAACCAAC
ACCAATTAACCACACCA-ACATGCAA-ATAGCACAACACAC-CGAG-TG-
A-CCTTTAATGTA-A-T-ACCAA--GCT-GTAT--TG-ATGTGGTGA-GG
-ACATAACA--AGT-ATAC-A-A-TACATTATACTATGTAATAAGTACAT
GTTATA--TGT--ACA--TAGTACATTATATTAATGTAATAAGGACATAA
TATGTATATAGTACATTA
>T_s_knutsoni_iH36
CAATAACTTAACACAAACTTTGCACTCAAGCCC-AAAATTATAAACCAAC
ACCAATTAACCACACAA-ACATGCAA-ATAGCACAACACACCGAGT-A--
A-CCTTAAATGTA-A-T-ACCAT--GCT-GTAT--TG-ATGTGGT-A-AG
GACATAACA--TGT-ATAC-A-A-TACATTATACTATGTAATAAGTACAT
A-T-TA--TAT--GTACGTAGTACATTATATTAATGTAATAAGGACATAA
TATGTATATAGTACATTA
>T_s_knutsoni_iA126.07
CAATAACTTAACACGAACTTTGCACTCAAGCCCAAAAATTATAAATCAAC
ACCAATTAACCACACAA-ACATGCAA-ATAACACAACACAC-CAAGTAA-
A-CCTTAAATGTA-A-T-ACCAT--GCT-GTAT--TG-ATGTGGT-A-AG
GACATAACA--TGT-ATAC-A-A-TACATTATACTATGTAATGAGTACAT
G-T-TA--TAT--ATACATAGTACATTATATTAATGTAATAAAGACATAA
TATGTATATAGTACATTA
>T_s_knutsoni_iA98.06
CAATAACTTAACACGAACTTTGCACTCAAGCCCAAAAATTATAAACCAAC
ACCAATTAACCACACAA-ACATGCAAG-TAACACAACACAC-CAAGTGA-
A-CCTTAAATGTA-A-T-ACCAT--GCT-GTAT--TG-ATGTGGT-A-AG
GACATAACA--TGT-ATAC-A-A-TACATTATACTATGTAATAAGTACAT
G-T-TA--TATTCACA--TAGTACATTATATTAATGTAATAAGGACATAA
TATGTATATAGTACATTA
>T_s_knutsoni_iMerfield166
CAATAACTTAACACGAACTTTGCACTCAAGCCC-AAAATTATAAACCAAC
ACCAACTAACCACACAA-ACATGCAAG-TAACACAACACAC-CAAGTGA-
A-CCTTAAATGTA-A-T-ACCAT--GCT-GTAT--TG-ATGTGGT-A-AG
GACATAACA--TGT-ATAC-A-A-TACATTATACTATGTAATGAGTACAT
G-T-TA--TAT--ACACATAGTACATTATATTAATGTAATAAGGACATAA
TATGTATATAGTACATTA
>T_s_knutsoni_iMerfield
CAATAACTTAACACGAACTTTGCACTCAAGCCCAAAAATTATAAACCAAC
ACCAATTAACCACACAA-ACATGCAAG-TAACACAACACAC-CAAGTGA-
A-CCTTAAATGTA-A-T-ACCAT--GCT-GTAT--TG-ATGCGGT-A-AG
GACATAACA--TGT-ATAC-A-A-TACATTATACTATGTAATGAGTACAT
G-T-TA--TAT--ACACATAGTACATTATATTAATGTAATAAAGACATAA
TATGTATATAGTACATTA
>T_s_knutsoni_iFrenchCongo93
CAATAACTTAACACGAACTTTGCACTCAAGCCCAAAAATTATAAACCAAC
ACCAATTAACCACACAA-ACATGCAAG-TAACACAACACAC-CAAGTGA-
A-CCTTAAATGTA-A-T-ACCAT--GCT-GTAT--TG-ATGTGGT-A-AG
GACATAACA--TGT-ATAC-A-A-TACATTATACTATGTAATGAGTACAT
A-T-GA--TAT--ACACATAGTACATTATATTAATGTAATAAAGACATAA
TATGTATATAGTACATTA
>T_s_knutsoni_iA59.1405
CAATAACTTAACACGAACTTTGCACTCAAGCCC-AAAATTATAAACCAAC
ACCAACTAACCACACAA-ACATGCAAG-TAACACAACACAC-CAAGTGA-
A-CCTTAAATGTA-A-T-ACCAT--GCT-GTAT--TG-ATGTGGT-A-AG
GACATAACA--TGT-ATAC-A-A-TACATTATACTATGTAATGAGTACAT
G-T-TA--TAT--ACACATAGTACATTATATTAATGTAATAAGGACATAA
TATGTATATAGTACATTA
>T_s_knutsoni_iA59.1409
CAATAACTTAACACGAACTTTGCACTCAAGCCC-AAAATTATAAACCAAC
ACCAACTAACCACACAA-ACATGCAAG-TAACACAACACAC-CAAGTGA-
A-CCTTAAATGTA-A-T-ACCAT--GCT-GTAT--TG-ATGTGGT-A-AG
GACATAACA--TGT-ATAC-A-A-TACATTATACTATGTAATGAGTACAT
G-T-TA--TAT--ACACATAGTACATTATATTAATGTAATAAGGACATAA
TATGTATATAGTACATTA
>T_s_knutsoni_iA60.2907
CAATAACTTAACACGAACTTTGCACTCAAGCCC-AAAATTATAAACCAAC
ACCAACTAACCACACAA-ACATGCAAG-TAACAC---AC-C--AAGTGA-
A-CCTTAAATGTA-A-T-ACCAT--GCT-GTAT--TG-ATGTGGT-A-AG
GACATAACA--TGT-ATAC-A-A-TACATTATACTATGTAATGAGTACAT
G-T-TA--TAT--ACACATAGTACATTATATTAATGTAATAAGGACATAA
TATGTATATAGTACATTA
>T_s_knutsoni_iMerfield73
CAATAACTTAACACGAACTTTGCACTCAAGCCA-AAAATTATAAACCAAC
ACCAATTAACCACACAA-ACATGCAGG-TAACACAACACAC-CAAGTGA-
A-CCTTAAATGTA-A-T-ACCAT--GCT-GTAT--TG-ATGTGAT-A-AG
GACATAACA--TGT-ATAC-A-A-TACATTATATTATGTAATGAGTACAT
G-T-TA--TAT--ACACATAGTACATTATATTAATGTAATAAGGACATAA
TATGTATATAGTACATTA
>T_s_knutsoni_iA59.1412
CAATAACTTAACACGAACTTTGCACTCAAGCCC-AAAATTATAAACCAAC
ACCAACTAACCACACAA-ACATGCAAG-TAACAC---AC-C--AAGTGA-
A-CCTTAAATGTA-A-T-ACCAT--GCT-GTAT--TG-ATGTGGT-A-AG
GACATAACA--TGT-ATAC-A-A-TACATTATACTATGTAATGAGTACAT
G-T-TA--TAT--ACACATAGTACATTATATTAATGTAATAAGGACATAA
TATGTATATAGTACATTA
>T_s_knutsoni_iA61.2385
CAATAACTTAACACGAACTTTGCACTCAAGCCC-AAAATTATAAACCAAC
ACCAACTAACCACACAA-ACATGCAAG-TAACAC---AC-C--AAGTGA-
A-CCTTAAATGTA-A-T-ACCAT--GCT-GTAT--TG-ATGTGGT-A-AG
GACATAACA--TGT-ATAC-A-A-TACATTATACTATGTAATGAGTACAT
G-T-TA--TAT--ACACATAGTACATTATATTAATGTAATAAGGACATAA
TATGTATATAGTACATTA
>T_s_knutsoni_iCameroonI17
CAATAACTTAACACGAACTTTGCACTCAAGCCCAAAAATTATAAACCAAC
ACCAATTAACCACACAA-ACATGCAAG-TAACACAACACAC-CAAGTGA-
A-CCTTAAATGTA-A-T-ACCAT--GCT-GTAT--TG-ATGCGGT-A-AG
GACATAACA--TGT-ATAC-A-A-TACATTATACTATGTAATAAGTACAT
G-T-TA--TAT--ACACATAGTACATTATATTAATGTAATAAAGACATAA
TATGTATATAGTACATTA
>T_s_knutsoni_iZenkerIX43
CAATAACTTAACACGAACTTTGCACTCAAGCCA-AAAATTATAAACCAAC
ACCAATTAACCACACAA-ACATGCAGG-TAACACAACACAC-CAAGTGA-
A-CCTTAAATGTA-A-T-ACCAT--GCT-GTAT--TG-ATGTGAT-A-AG
GACATAACA--TGT-ATAC-A-A-TACATTATATTATGTAATGAGTACAT
G-T-TA--TAT--ACACATAGTACATTATATTAATGTAATAAGGACATAA
TATGTATATAGTACATTA
>T_s_knutsoni_iCameroonII330
CAATAACTTAACACGAACTTTGCACTCAAGCCCAAAAATTATAAACCAAC
ACCAATTAACCACACAA-ACATGTAAG-TAACACAACACAC-CAAGTGA-
A-CCTTAAATGTA-A-T-ACCAT--GCT-GTAT--TG-ATGCGGT-A-AG
GACATAACA--TGT-ATAC-A-A-TACATTATACTATGTAATGAGTACAT
G-T-TA--TAT--ACACATAGTACATTATATTAATGTAATAAAGACATAA
TATGTATATAGTACATTA
>T_s_knutsoni_iMerfield196
CAATAACTTAACACGAACTTTGCACTCAAGCCA-AAAATTATAAACCAAC
ACCAATTAACCACACAA-ACATGCAGG-TAACACAACACAC-CAAGTGA-
A-CCTTAAATGTA-A-T-ACCAT--GCT-GTAT--TG-ATGTGAT-A-AG
GACATAACA--TGT-ATAC-A-A-TACATTATATTATGTAATGAGTACAT
G-T-TA--TAT--ACACATAGTACATTATATTAATGTAATAAGGACATAA
TATGTATATAGTACATTA
>T_s_knutsoni_iA59.1407
CAATAACTTAACACGAACTTTGCACTCAAGCCC-AAAATTATAAACCAAC
ACCAACTAACCACACAA-ACATGCAAG-TAACAC---AC-C--AAGTGA-
A-CCTTAAATGTA-A-T-ACCAT--GCT-GTAT--TG-ATGTGGT-A-AG
GACATAACA--TGT-ATAC-A-A-TACATTATACTATGTAATGAGTACAT
G-T-TA--TAT--ACACATAGTACATTATATTAATGTAATAAGGACATAA
TATGTATATAGTACATTA
>T_s_knutsoni_iA59.1472
CAATAACTTAACACGAACTTTGCACTCAAGCCC-AAAATTATAAACCAAC
ACCAACTAACCACACAA-ACATGCAAG-TAACAC---AC-C--AAGTGA-
A-CCTTAAATGTA-A-T-ACCAT--GCT-GTAT--TG-ATGTGGT-A-AG
GACATAACA--TGT-ATAC-A-A-TACATTATACTATGTAATGAGTACAT
G-T-TA--TAT--ACACATAGTACATTATATTAATGTAATAAGGACATAA
TATGTATATAGTACATTA
>T_s_knutsoni_iFrenchCongo94
CAATAACTTAACACGAACTTTGCACTCAAGCCCAAAAATTATAAACCAAC
ACCAATTAACCACACAA-ACATGCAAG-TAACACAACACAC-CAAGTGA-
A-CCTTAAATGTA-A-T-ACCAT--GCT-GTAT--TG-ATGTGGT-A-AG
GACATAACA--TGT-ATAC-A-A-TACATTATACTATGTAATGAGTACAT
A-T-GA--TAT--ACACATAGTACATTATATTAATGTAATAAAGACATAA
TATGTATATAGTACATTA
>T_s_knutsoni_iZenkerVI24
CAATAACTTAACACGAACTTTGCACTCAAGCCCAAAAATTATAAACCAAC
ACCAATTAACCACACAA-ACATGCAAG-TAACACAACACAC-CAAGTAA-
A-CCTTAAATGTA-A-T-ACCAT--GCT-GTAT--TG-ATGCGGT-A-AG
GACATAACA--TGT-ATAC-A-A-TACATTATACTATGTAATGAGTACAT
G-T-TA--TAT--ACACATAGTACATTATATTAATGTAATAAAGACATAA
TATGTATATAGTACATTA
>T_s_knutsoni_iZenkerVI25
CAATAACTTAACACGAACTTTGCACTCAAGCCCAAAAATTATAAACCAAC
ACCAATTAACCACACAA-ACATGCAAG-TAACACAACACAC-CAAGTAA-
A-CCTTAAATGTA-A-T-ACCAT--GCT-GTAT--TG-ATGCGGT-A-AG
GACATAACA--TGT-ATAC-A-A-TACATTATACTATGTAATGAGTACAT
G-T-TA--TAT--ACACATAGTACATTATATTAATGTAATAAAGACATAA
TATGTATATAGTACATTA
>T_s_knutsoni_iFrenchCongo290
CAATAACTTAACACGAACTTTGCACTCAAGCCCAAAAATTATAAACCAAC
ACCAATTAACCACACAA-ACATGCAAG-TAACACAACACAC-CAAGTGA-
A-CCTTAAATGTA-A-T-ACCAT--GCT-GTAT--TG-ATGTGGT-A-AG
GACATAACA--TGT-ATAC-A-A-TACATTATACTATGTAATGAGTACAT
A-T-TA--TAT--ACACATAGTACATTATATTAATGTAATAAAGACATAA
TATGTATATAGTACATTA
>T_s_knutsoni_iZenkerVI7
CAATAACTTAACACGAACTTTGCACTCAAGCCCAAAAATTATAAACCAAC
ACCAATTAACCACACAA-ACATGCAAG-TAACACAACACAC-CAAGTGA-
A-CCTTAAATGTA-A-T-ACCAT--GCT-GTAT--TG-ATGCGGT-A-AG
GACATAACA--TGT-ATACTA---TACATTATACTATGTAATGAGTACAT
G-T-TA--TAT--ACACATAGTACATTATATTAATGTAATAAAGACATAA
TATGTATATAGTACATTA
>T_s_knutsoni_iCameroonII87
CAATAACTTAACACGAACTTTGCACTCAAGCCCAAAAATTATAAACCAAC
ACCAATTAACCACACAA-ACATGCAAG-TAACACAACACAC-CAAGTGA-
A-CCTTAAATGTA-A-T-ACCAT--GCT-GTAT--TG-ATGCGGT-A-AG
GACATAACA--TGT-ATAC-A-A-TACATTATACTATGTAATGAGTACAT
G-T-TA--TAT--ATACATAGTACATTATATTAATGTAATAAAGACATAA
TATGTATATAGTACATTA
>T_s_knutsoni_i5523
CAATAACTTAACACGAACTTTGCACTCAAGCCC-AAAATTATAAACCAAC
ACCAACTAACCACACAA-ACATGCAAG-TAACACAACACAC-CAAGTGA-
A-CCTTAAATGTA-A-T-ACCAT--GCT-GTAT--TG-ATGTGGT-A-AG
GACATAACA--TGT-ATAC-A-A-TACATTATACTATGTAATGAGTACAT
G-T-TA--TAT--ACACATAGTACATTATATTAATGTAATAAGGACATAA
TATGTATATAGTACATTA
>T_s_knutsoni_i6424
CAATAACTTAACACGAACTTTGCACTCAAGCCC-AAAATTATAAACCAAC
ACCAACTAACCACACAA-ACATGCAAG-TAACACAACACAC-CAAGTGA-
A-CCTTAAATGTA-A-T-ACCAT--GCT-GTAT--TG-ATGTGGT-A-AG
GACATAACA--TGT-ATAC-A-A-TACATTATACTATGTAATGAGTACAT
G-T-TA--TAT--ACACATAGTACATTATATTAATGTAATAAGGACATAA
TATGTATATAGTACATTA
>T_s_knutsoni_i69.1167
CAATAACTTAACACGAACTTTGCACTCAAGCCC-AAAATTATAAACCAAC
ACCAACTAACCACACAA-ACATGCAAG-TAACACAACACAC-CAAGTGA-
A-CCTTAAATGTA-A-T-ACCAT--GCT-GTAT--TG-ATGTGGT-A-AG
GACATAACA--TGT-ATAC-A-A-TACATTATACTATGTAATGAGTACAT
G-T-TA--TAT--ACACATAGTACATTATATTAATGTAATAAGGACATAA
TATGTATATAGTACATTA
>T_s_decula_iA63.1609
CAATAACTTAACACAAACTTTGCACTCAAGCCC-AAAATTATAAACCAAC
ACCAATTAACCACACAA-ACATTCAA-ATAACACAACACAC-TAAATAA-
A-TTTTAAATGTA-A-T-ACCAT--GCT-GTAC--TG-ATGCGGT-A-AG
GACATAACA--TGT-ATA-TA-G-TACATTACATCATGTAATGAGTACAT
A-T-CATGTGT--ATA--TAGTACATTATATTAATGTAATAAGGACATAA
TATGTATATAGTACATTA
>T_s_punctatus_iChad321
CAATAACTTAACACAAACTTTGCACTCAAGCCC-AAAATTATAAACCAAC
ACCAATTAACCACACAA-ACATTCAA-ATAACACAACACAC-TAAATAA-
A-TTTTAAATGCA-A-T-ACCAT--GCC-GTAT--TG-ATGCGGT-A-AG
GACATAGCA--GGT-ATA-TA-G-TACATTACATCATGTAATGAGTACAT
G-T-CATGTGT--GTA--TAGTACATTATATTAATGTAATAAAGACATAA
TATGTATATAGTACATTA
>T_s_uellensis_i5320
CAATAACTTAACACAAACTTTGCACTCAAGCCC-AAAATTATAAACCAAC
ACCAATTAACCACACAA-ACATTCAA-ATAACACAACACAC-TAAATAA-
A-TTTTAAATGCA-A-T-ACCAT--GCC-GTAC--TA-ATGCGGT-A-AG
GACATAGCA--TGT-ATA-TA-G-TACATTACATCATGTAATGAGTACAT
A-T-CA--TGTGCATA--TAGTACATTATATTAATGTAATAAGGACATAA
TATGTATATAGTACATTA
>T_s_uellensis_i15670
CAATAACTTAACACAAACTTTGCACTCAAGCCC-AAAATTATAAACCAAC
ACCAATTAACCACACAA-ACATTCAA-ATAACACAACACAC-TAAATAA-
A-TTTTAAATGCA-A-T-ACCAT--GCC-GTAC--TG-ATGCGGT-A-AG
GACATAGCA--TGT-ATA-TA-G-TACATTACATCATGTAATGAGTACAT
A-T-CATGTGT--ATA--TAGTACATTATATTAATGTAATGAGGACATAA
TATGTATATAGTACATTA
>T_s_punctatus_i10783
CAATAACTTAACACAAACTTTGCACTCAAGCCC-AAAATTATAAACCAAC
ACCAATTAACCACACAA-ACATTCAA-ATAACACAACACAC-TAAATAA-
A-TTTTAAATGCA-A-T-ACCAT--GCC-GTAC--TG-ATGCGGT-A-AG
GACATAGCA--TGT-ATA-TA-G-TACATTACATCATGTAATGAGTACAT
A-T-CATGTGT--ATA--TAGTACATTATATTAATGTAATAAGGACATAA
TATGTATATAGTACATTA
>T_s_decula_i67.1218
CAATAACTTAACACAAACTTTGCACTCAAGCCC-AAAATTATAAACCAAC
ACCAATAAACCACACCA-ACATTCAA-ATAACACAACACAC-TAAATAA-
A-TTTTAAATGCA-A-T-ACCAT---ACTGTAC--TG-ATGCGGT-A-AG
CACATAACA--TGC-ATA-TA-G-TACATTACATCATGTAATGAGTACAT
A-T-CATGTGT--ATA--TAGTACATTATATTAATGTAATAAGGACATAA
TATGTATATAGTACATTA
>T_s_phaleratus_i17467
CAATAACTTAACACGAACTTTGCACTCAAGCCC-AAAATTATAAACCAAC
ACCAACTAACCACACAA-ACATGCAAG-TAACACAACACAC-CAAGTGA-
A-CCTTAAATGTA-A-T-ACCAT--GCT-GTAT--TG-ATGTGGT-A-AG
GACATAACA--TGT-ATAC-A-A-TACATTATACTATGTAATGAGTACAT
A-T-TA--TAT--ACACATAGTACATTATATTAATGTAATAAGGACATAA
TATGTATATAGTACATTA
>T_s_phaleratus_i16013
CAATAACTTAACACGAACTTTGCACTCAAGCCC-AAAATTATAAACCAAC
ACCAACTAACCACACAA-ACATGCAAG-TAACACAACACAC-CAAGTGA-
A-CCTTAAATGTA-A-T-ACCAT--GCT-GTAT--TG-ATGTGGT-A-AG
GACATAACA--TGT-ATAC-A-A-TACATTATACTATGTAATGAGTACAT
G-T-TA--TAT--ACACATAGTACATTATATTAATGTAATAAGGACATAA
TATGTATATAGTACATTA
>T_s_decula_i67.1217
CAATAACTTAACACAAACTTTGCACTCAAGCCC-AAAATTATAAACCAAC
ACCAATAAACCACACAA-ACATTCAA-ATAACACAACACAC-TAAATAA-
A-TTTTAAATGCA-A-T-ACCAT---ACTGTAC--TG-ATGCGGT-A-AG
GACATAACA--TGC-ATA-TA-G-TACATTACATCATGTAATGAGTACAT
A-T-CATGTGT--ATA--TAGTACATTATATTAATGTAATAAGGACATAA
TATGTATATAGTACATTA
>T_s_pictus_iChad5
CAATAACTTAACACAAACTTTGCACTCAAGCCC-AAAATTATAAACCAAC
ACCAATTAACCACACAA-ACATTCAA-ATAACACAACACAC-TAAATAA-
A-TTTTAAATGCA-A-T-ACCAT--GCC---GCGTTG-ATCCGGT-A-AG
GACATAACA--TGT-ATA-TA-G-TACATTACATCATGTAATGAGTACAT
A-T-CAGGTGT--ATA--TGGTACATTATATTAATGTAATAAAGACATAA
TATGTATATGGTACATTA
>T_s_pictus_iChad167
CAATAACTTAACACAAACTTTGCACTCAAGCCC-AAAATTATAAACCAAC
ACCAATTAACCACACAA-ACATTCAA-ATAACACAACACAC-TAAATAA-
A-TTTTAAATGCA-A-T-ACCAT--GCC-GTAC--TG-ATGCGGT-A-AG
GACATAGCA--TGT-ATA-TA-G-TACATTACATCATGTAATGAGTACAT
A-T-CATGTGT--ATA--TAGTACATTATATTAATGTAATAAAGACATAA
TATGTATATAGTACATTA
>T_s_bor_i26.11.18.10
CAATAACTTAACACAAACTTTGCACTCTAGCCC-AAAATTATAAACCAAC
ACCAATTAACCACACAA-ACATTCAA-ATAACACAACACAC-TAAATAA-
A-TTTTAAATGCA-A-T-ACCAT--GCC-GTAC--TG-ATGCGGT-A-AG
GACATAGCA--TGT-ATA-TA-G-TACATTACATTATGTAATGAGTACAT
A-T-CATGTGT--ATA--TAGTACATTATATTAATGTAATAAGGACATAA
TATGTATATAGTACATTA
>T_s_cottoni_iCongo587
CAATAACTTAACACAAACTTTGCACTCAAGCCC-AAAATTATAAACCAAC
ACCAATTAACCACACAA-ACATTCAA-ATAACACAACACAC-TAAATAA-
A-TTTTAAATGCA-A-T-ACCAT--GCC-ATAC--TG-ATGCGGT-A-AG
GACATAGCA--TGT-ATA-TA-G-TACATTACATTATGTAATGAGTACAT
A-T-CATGTGT--ATA--TAGTACATTATATTAATGTAATAAGGACATAA
TATGTATATAGTACATTA
>T_s_decula_i70.702
CAATAACTTAACACAAACTTTGCACTCAAGCCC-AAAATTATAAACCAAC
ACCAATTAACCACACAA-ACATTCAA-ATAATACAACACAC-TAAATAA-
A-TTTTAAATGCA-A-T-GCCAT--GCT-GTAC--TG-ATGCAGT-A-AG
GACATAACA--TGT-ATA-TA-G-TACATTATATCATGTAATGAGTACAT
A-T-CATGTGT--ATA--TAGTACATTATATTAATGTAATAAGGACATAA
TATGTATATAGTACATTA
>T_s_decula_i70.701
CAATAACTTAACACAAACTTTGCACTCAAGCCC-AAAATTATAAACCAAC
ACCAATTAACCACACAA-ACATTCAA-ATAATACAACACAC-TAAATAA-
A-TTTTAAATGCA-A-T-GCCAT--GCT-GTAC--TG-ATGCAGT-A-AG
GACATAACA--TGT-ATA-TA-G-TACATTATATCATGTAATGAGTACAT
A-T-CATGTGT--ATA--TAGTACATTATATTAATGTAATAAGGACATAA
TATGTATATAGTACATTA
>T_s_decula_iAD1
CAATAACTTAACACAAACTTTGCACTCAAGCCC-AAAATTATAAACCAAC
ACCAATTAACCACACAA-ACATTCAA-ATAACACAACACAC-TAAATAA-
A-TTTTAAATGCA-A-T-ACCAT---ACTGTAC--TG-ATGCGGT-A-AG
GACATAACA--TGT-ATA-TA-G-TACATTATATCATGTAATGAGTACAT
A-T-CATGTGT--ATA--TAGTACATTATATTAATGTAATAAGGACATAA
TATGTATATAGTACATTA
>T_s_cottoni_iCongo48
CAATAACTTAACACAAACTTTGCACTCAAGCCC-AAAATTATAAACCAAC
ACCAATTAACCACACAA-ACATTCAA-ATAACACAACACAC-TAAATAA-
A-TTTTAAATGCA-A-T-ACCAT--GCC-GTAC--TG-ATGCGGT-A-AG
GACATAGCA--TGT-ATA-TA-G-TACATTACATTATGTAATAAGTACAT
A-T-CATGTGT--ATA--TAGTACATTATATTAATGTAATAAGGACATAA
TATGTATATAGTACATTA
>T_s_decula_iLE3
CAATAACTTAACACAAACTTTGCACTCAAGCCC-AAAATTATAAACCAAC
ACCAATTAACCACACAA-ACATTCAA-ATAACACAACACAC-TAAATAA-
A-TTTTAAATGCA-A-T-GCCAT--GCT-GTAC--TG-ATGCAGT-A-AG
GACATAACA--TGT-ATA-TA-G-TACATTACATCATGTAATGAGTACAT
A-T-CATGTGT--ATA--TAGTACATTATATTAATGTAATAAGGACATAA
TATGTATATAGTACATTA
>T_s_cottoni_iCongo68
CAATAACTTAACACAAACTTTGCACTCAAGCCC-AAAATTATAAACCAAC
ACCAATTAACCACACAA-ACATTCAA-ATAACACAACACAG-TAAATAA-
A-TTTTAAATGCA-A-T-ACCAT--GCC-GTAC--TG-ATGCGGT-A-AG
GACATAGCA--TGT-ATA-TA-G-TACATTACATTATGTAATGAGTACAT
A-T-CATGTGT--ATA--TAGTACATTATATTAATGTAATAAGGACATAA
TATGTATATAGTACATTA
>T_s_decula_iAD2
CAATAACTTAACACAAACTTTGCACTCAAGCCC-AAAATTATAAACCAAC
ACCAATTAACCACACAA-ACATTCAA-ATAACACAACACAC-TAAATAA-
A-TTTTAAATGCA-A-T-ACCAT---ACTGTAC--TG-ATGCGGT-A-AG
GACATAACA--TGT-ATA-TA-G-TACATTATATCATGTAATGAGTACAT
A-T-CATGTGT--ATA--TAGTACATTATATTAATGTAATAAGGACATAA
TATGTATATAGTACATTA
>T_s_phaleratus_i16137
CAATAACTTAACACGAACTTTGCACTCAAGCCC-AAAATTATAAACCAAC
ACCAACTAACCACACAA-ACATGCAAG-TAACACAACACAC-CAAGTGA-
A-CCTTAAATGTA-A-T-ACCAT--GCT-GTAT--TG-ATGTGGT-A-AG
GACATAACA--TGT-ATAC-A-A-TACATTATACTATGTAATGAGTACAT
G-T-TA--TAT--ACACATAGTACATTATATTAATGTAATAAGGACATAA
TATGTATATAGTACATTA
>T_s_phaleratus_i17470
CAATAACTTAACACGAACTTTGCACTCAAGCCC-AAAATTATAAACCAAC
ACCAACTAACCACACAA-ACATGCAAG-TAACACAACACAC-CAAGTGA-
A-CCTTAAATGTA-A-T-ACCAT--GCT-GTAT--TG-ATGTGGT-A-AG
GACATAACA--TGT-ATAC-A-A-TACATTATACTATGTAATGAGTACAT
G-T-TA--TAT--ACACATAGTACATTATATTAATGTAATAAGGACATAA
TATGTATATTGTACATTA
>T_s_phaleratus_i17490
CAATAACTTAACACGAACTTTGCACTCAAGCCC-AAAATTATAAACCAAC
ACCAACTAACCACACAA-ACATGCAAG-TAACACAACACAC-CAAGTGA-
A-CCTTAAATGTA-A-T-ACCAT--GCT-GTAT--TG-ATGTGGT-A-AG
GACATAACA--TGT-ATAC-A-A-TACATTATACTATGTAATGAGTACAT
G-T-TA--TAT--ACACATAGTACATTATATTAATGTAATAAGGACATAA
TATGTATATAGTACATTA
>T_s_phaleratus_i17819
CAATAACTTAACACGAACTTTGCACTCAAGCCC-AAAATTATAAACCAAC
ACCAACTAACCACACAA-ACATGCAAG-TAACACAACACAC-CAAGTGA-
A-CCTTAAATGTA-A-T-ACCAT--GCT-GTAT--TG-ATGTGGT-A-AG
GACATAACA--TGT-ATAC-A-A-TACATTATACTATGTAATGAGTACAT
G-T-TA--TAT--ACACATAGTACATTATATTAATGTAATAAGGACATAA
TATGTATATAGTACATTA
>T_s_phaleratus_i12685
CAATAACTTAACACGAACTTTGCACTCAAGCCC-AAAATTATAAACCAAC
ACCAACTAACCACACAA-ACATGCAAG-TAACACAACACAC-CAAGTGA-
A-CCTTAAATGTA-A-T-ACCAT--GCT-GTAT--TG-ATGTGGT-A-AG
GACATAACA--TGT-ATAC-A-A-TACATTATACTATGTAATGAGTACAT
G-T-TA--TAT--ACACATAGTACATTATATTAATGTAATAAGGACATAA
TATGTATATAGTACATTA
>T_s_phaleratus_i17821
CAATAACTTAACACGAACTTTGCACTCAAGCCC-AAAATTATAAACCAAC
ACCAACTAACCACACAA-ACATGCAAG-TAACACAACACAC-CAAGTGA-
A-CCTTAAATGTA-A-T-ACCAT--GCT-GTAT--TG-ATGTGGT-A-AG
GACATAACA--TGT-ATAC-A-A-TACATTATACTATGTAATGAGTACAT
G-T-TA--TAT--ACACATAGTACATTATATTAATGTAATAAGGACATAA
TATGTATATAGTACATTA
>T_s_phaleratus_i16012
CAATAACTTAACACGAACTTTGCACTCAAGCCC-AAAATTATAAACCAAC
ACCAACTAACCACACAA-ACATGCAAG-TAACACAACACAC-CAAGTGA-
A-CCTTAAATGTA-A-T-ACCAT--GCT-GTAT--TG-ATGTGGT-A-AG
GACATAACA--TGT-ATAC-A-A-TACATTATACTATGTAATGAGTACAT
G-T-TA--TAT--ACACATAGTACATTATATTAATGTAATAAGGACATAA
TATGTATATTGTACATTA
>T_s_phaleratus_i17820
CAATAACTTAACACGAACTTTGCACTCAAGCCC-AAAATTATAAACCAAC
ACCAACTAACCACACAA-ACATGCAAG-TAACACAACACAC-CAAGTGA-
A-CCTTAAATGTA-A-T-ACCAT--GCT-GTAT--TG-ATGTGGT-A-AG
GACATAACA--TGT-ATAC-A-A-TACATTATACTATGTAATGAGTACAT
G-T-TA--TAT--ACACATAGTACATTATATTAATGTAATAAGGACATAA
TATGTATATAGTACATTA
>T_s_phaleratus_i17481
CAATAACTTAACACGAACTTTGCACTCAAGCCC-AAAATTATAAACCAAC
ACCAACTAACCACACAA-ACATGCAAG-TAACACAACACAC-CAAGTGA-
A-CCTTAAATGTA-A-T-ACCAT--GCT-GTAT--TG-ATGTGGT-A-AG
GACATAACA--TGT-ATAC-A-A-TACATTATACTATGTAATGAGTACAT
G-T-TA--TAT--ACACATAGTACATTATATTAATGTAATAAGGACATAA
TATGTATATAGTACATTA
>T_s_phaleratus_i12628
CAATAACTTAACACGAACTTTGCACTCAAGCCC-AAAATTATAAACCAAC
ACCAACTAACCACACAA-ACATGCAAG-TAACACAACACAC-CAAGTGA-
A-CCTTAAATGTA-A-T-ACCAT--GCT-GTAT--TG-ATGTGGT-A-AG
GACATAACA--TGT-ATAC-A-A-TACATTATACTATGTAATGAGTACAT
G-T-TA--TAT--ACACATAGTACATTATATTAATGTAATAAGGACATAA
TATGTATATAGTACATTA
>T_s_phaleratus_i16135
CAATAACTTAACACGAACTTTGCACTCAAGCCC-AAAATTATAAACCAAC
ACCAACTAACCACACAA-ACATGCAAG-TAACACAACACAC-CAAGTGA-
A-CCTTAAATGTA-A-T-ACCAT--GCT-GTAT--TG-ATGTGGT-A-AG
GACATAACA--TGT-ATAC-A-A-TACATTATACTATGTAATGAGTACAT
G-T-TA--TAT--ACACATAGTACATTATATTAATGTAATAAGGACATAA
TATGTATATAGTACATTA
>T_s_phaleratus_i12687
CAATAACTTAACACGAACTTTGCACTCAAGCCC-AAAATTATAAACCAAC
ACCAACTAACCACACAA-ACATGCAAG-TAACACAACACAC-CAAGTGA-
A-CCTTAAATGTA-A-T-ACCAT--GCT-GTAT--TG-ATGTGGT-A-AG
GACATAACA--TGT-ATAC-A-A-TACATTATACTATGTAATGAGTACAT
G-T-TA--TAT--ACACATAGTACATTATATTAATGTAATAAGGACATAA
TATGTATATAGTACATTA
>T_s_phaleratus_i12686
CAATAACTTAACACGAACTTTGCACTCAAGCCC-AAAATTATAAACCAAC
ACCAACTAACCACACAA-ACATGCAAG-TAACACAACACAC-CAAGTGA-
A-CCTTAAATGTA-A-T-ACCAT--GCT-GTAT--TG-ATGTGGT-A-AG
GACATAACA--TGT-ATAC-A-A-TACATTATACTATGTAATGAGTACAT
G-T-TA--TAT--ACACATAGTACATTATATTAATGTAATAAGGACATAA
TATGTATATAGTACATTA
>T_s_phaleratus_i17491
CAATAACTTAACACGAACTTTGCACTCAAGCCC-AAAATTATAAACCAAC
ACCAACTAACCACACAA-ACATGCAAG-TAACACAACACAC-CAAGTGA-
A-CCTTAAATGTA-A-T-ACCCT--GCT-GTAC--TG-ATGTGGT-A-AG
GACATAACA--TGT-ATAC-A-A-TACATTATACTATGTAATGAGTACAT
G-T-TA--TAT--ACACATAGTACATTATATTAATGTAATAAGGACATAA
TATGTATATAGTACATTA
>T_s_phaleratus_i17818
CAATAACTTAACACGAACTTTGCACTCAAGCCC-AAAATTATAAACCAAC
ACCAACTAACCACACAA-ACATGCAAG-TAACACAACACAC-CAAGTGA-
A-CCTTAAATGTA-A-T-ACCAT--GCT-GTAT--TG-ATGTGGT-A-AG
GACATAACA--TGT-ATAC-A-A-TACATTATACTATGTAATGAGTACAT
G-T-TA--TAT--ACACATAGTACATTATATTAATGTAATAAGGACATAA
TATGTATATAGTACATTA
>T_s_phaleratus_i12684
CAATAACTTAACACGAACTTTGCACTCAAGCCC-AAAATTATAAACCAAC
ACCAACTAACCACACAA-ACATGCAAG-TAACACAACACAC-CAAGTGA-
A-CCTTAAATGTA-A-T-ACCAT--GCT-GTAT--TG-ATGTGGT-A-AG
GACATAACA--TGT-ATAC-A-A-TACATTATACTATGTAATGAGTACAT
G-T-TA--TAT--ACACATAGTACATTATATTAATGTAATAAGGACATAA
TATGTATATAGTACATTA
>T_s_johannae_i15084
CAATAACTTAACACGAACTTTGCACTCAAGCCC-AAAATTATAAACCAAC
ACCAACTAACCACACAA-ACATGCAAG-TAACACAACACAC-CAAGTGA-
A-CCTTAAATGTA-A-T-ACCAT--GCT-GTAT--TG-ATGTGGT-A-AG
GACATAACA--TGT-ATAC-A-A-TACATTATACTATGTAATGAGTACAT
G-T-TA--TAT--ACACATAGTACATTATATTAATGTAATAAGGACATAA
TATGTATATAGTACATTA
>T_s_johannae_i15818
CAATAACTTAACACGAACTTTGCACTCAAGCCC-AAAATTATAAACCAAC
ACCAACTAACCACACAA-ACATGCAAG-TAACACAACACAC-CAAGTGA-
A-CCTTAAATGTA-A-T-ACCAT--GCT-GTAT--TG-ATGTGGT-A-AG
GACATAACA--TGT-ATAC-A-A-TACATTATACTATGTAATGAGTACAT
G-T-TA--TAT--ACACATAGTACATTATATTAATGTAATAAGGACATAA
TATGTATATAGTACATTA
>T_s_johannae_i20578
CAATAACTTAACACGAACTTTGCACTCAAGCCC-AAAATTATAAACCAAC
ACCAACTAACCACACAA-ACATGCAAG-TAACACAACACAC-CAAGTGA-
A-CCTTAAATGTA-A-T-ACCAT--GCT-GTAT--TG-ATGTGGT-A-AG
GACATAACA--TGT-ATAC-A-A-TACATTATACTATGTAATGAGTACAT
G-T-TA--TAT--ACACATAGTACATTATATTAATGTAATAAGGACATAA
TATGTATATAGTACATTA
>T_s_cottoni_iCongo585
CAATAACTTAACACAAACTTTGCACTCAAGCCC-AAAATTATAAACCAAC
ACCAATTAACCACACAA-ACATTCAA-ATAACACAACACAC-TAAATAA-
A-TTTTAAATGCA-A-T-ACCAT--GCC-GTAC--TG-ATGCGGT-A-AG
GACATAGCA--TGT-ATA-TA-G-TACATTACATCATGTAATGAGTACAT
A-T-CATGTGT--ATA--TAGTACATTATATTAATGTAATAAGGACATAA
TATGTATATAGTACATTA
>T_s_cottoni_iCongo29
CAATAACTTAACACAAACTTTGCACTCAAGCCC-AAAATTATAAACCAAC
ACCAATTAACCACACAA-ACATTCAA-ATAACACAACACAC-TAAATAA-
A-TTTTAAATGCA-A-T-ACCAT--GCC-GTAC--TG-ATGCGGT-A-AG
GACATAGCA--TGT-ATA-TA-G-TACATTACATTATGTAATGAGTACAT
A-T-CATGTGT--ATA--TAGTACATTATATTAATGTAATAAGGACATAA
TATGTATATAGTACATTA
>T_s_johannae_i21012
CAATAACTTAACACGAACTTTGCACTCAAGCCC-AAAATTATAAACCAAC
ACCAACTAACCACACAA-ACATGCAAG-TAACACAACACAC-CAAGTGA-
A-CCTTAAATGTA-A-T-ACCAT--GCT-GTAT--TG-ATGTGGT-A-AG
GACATAACA--TGT-ATAC-A-A-TACATTATACTATGTAATGAGTACAT
A-T-TA--TAT--ACACATAGTACATTATATTAATGTAATAAGGACATAA
TATGTATATAGTACATTA
>T_s_johannae_i20577
CAATAACTTAACACGAACTTTGCACTCAAGCCC-AAAATTATAAACCAAC
ACCAACTAACCACACAA-ACATGCAAGTT-ACACAACACAC-CAAGTGA-
A-CCTTAAATGTA-A-T-ACCAT--GCT-GTAT--TG-ATGTGGT-A-AG
GACATAACA--TGT-ATAC-A-A-TACATTATACTATGTAATGAGTACAT
G-T-AA--TAT--ACACATAGTACATTATATTAATGTAATAAGGACATAA
TATGTATATAGTACATTA
>T_s_cottoni_i27.7.14.1
CAATAACTCAACACAAACTTTGCACTCAAGCCC-AAAATTATAAACCAAC
ACCAATTAACCACACAA-ACATTCAA-ATAACACAACACAC-TAAATAA-
A-TTTTAAATGCA-A-T-ACCAT--GCC-GTAC--TG-ATGCGGT-A-AG
GACATAGCA--TGT-ATA-TA-G-TACATTACATCATGTAATGAGTACAT
A-T-CATGTGT--ATA--TAGTACATTATATTAATGTAATAAGGACATAA
TATGTATATAGTACATTA
>T_s_dodingae_iUganda368
CAATAACTTAACACAAACTTTGCACTCAAGCCC-AAAATTATAAACCAAC
ACCAATTAACCACACAA-ACATTCAA-ATAACACAACACAC-TAAATAA-
A-TTTTAAATGCA-A-T-ACTAT--GCC-GTAC--TG-ATGCGGT-A-AG
GACATAGCA--TGT-ATA-TA-G-TACATTACATCATGTAATGAGTACAT
A-T-CACGTGT--ATA--TAGTACATTATATTAATGTAATAAGGACATAA
TATGTATATTGTACATTA
>T_s_dodingae_iUganda395
CAATAACTTAACACAAACTTTGCACTCAAGCCC-AAAATTATAAACCAAC
ACCAATTAACCACACAA-ACATTCAA-ATAACACAACACAC-TAAATAA-
A-TTTTAAATGCA-A-T-ACTAT--GCC-GTAC--TG-ATGCGGT-A-AG
GACATAGCA--TGT-ATA-TA-G-TACATTACATCATGTAATGAGTACAT
A-T-CATGTGT--ATA--TAGTACATTATATTAATGTAATAAGGACATAA
TATGTATATAGTACATTA
>T_s_cottoni_iCongo52
CAATAACTTAACACAAACTTTGCACTCAAGCCC-AAAATTATAAACCAAC
ACCAATTAACCACACAA-ACATTCAA-ATAACACAACACAC-TAAATAA-
A-TTTTAAATGCA-A-T-ACCAT--GCC-GTAC--TG-ATGCGGT-A-AG
GACATAGCA--TGT-ATA-TA-G-TACATTACATCATGTAATGAGTACAT
A-T-CATGTGT--ATA--TAGTACATTATATTAATGTAATAAGGACATAA
TATGTATATAGTACATTA
>T_s_johannae_i15088
CAATAACTTAACACGAACTTTGCACTCAAGCCC-AAAATTATAAACCAAC
ACCAACTAACCACACAA-ACATGCAAG-TAACACAACACAC-CAAGTGA-
A-CCTTAAATGTA-A-T-ACCAT--GCT-GTAT--TG-ATGTGGT-A-AG
GACATAACA--TGT-ATAC-A-A-TACATTATACTATGTAATGAGTACAT
G-T-TA--TAT--ACACATAGTACATTATATTAATGTAATAAGGACATAA
TATGTATATAGTACATTA
>T_s_johannae_i15089
CAATAACTTAACACGAACTTTGCACTCAAGCCC-AAAATTATAAACCAAC
ACCAACTAACCACACAA-ACATGCAAG-TAACACAACACAC-CAAGTGA-
A-CCTTAAATGTA-A-T-ACCAT--GCT-GTAT--TG-ATGTGGT-A-AG
GACATAACA--TGT-ATAC-A-A-TACATTATACTATGTAATGAGTACAT
G-T-TA--TAT--ACACATAGTACATTATATTAATGTAATAAGGACATAA
TATGTATATAGTACATTA
>T_s_johannae_i15685
CAATAACTTAACACGAACTTTGCACTCAAGCCC-AAAATTATAAACCAAC
ACCAACTAACCACACAA-ACATGCAAG-TAACACAACACAC-CAAGTGA-
A-CCTTAAATGTA-A-T-ACCAT--GCT-GTAT--TG-ATGTGGT-A-AG
GACATAACA--TGT-ATAC-A-A-TACATTATACTATGTAATGAGTACAT
G-T-TA--TAT--ACACATAGTACATTATATTAATGTAATAAAGACATAA
TATGTATATAGTACATTA
>T_s_johannae_i15814
CAATAACTTAACACGAACTTTGCACTCAAGCCC-AAAATTATAAACCAAC
ACCAACTAACCACACAA-ACATGCAAG-TAACACAACACAC-CAAGTGA-
A-CCTTAAATGTA-A-T-ACCAT--GCT-GTAT--TG-ATGTGGT-A-AG
GACATAACA--TGT-ATAC-A-A-TACATTATACTATGTAATGAGTACAT
G-T-TA--TAT--ACACATAGTACATTATATTAATGTAATAAAGACATAA
TATGTATATAGTACATTA
>T_s_johannae_iA107.07
CAATAACTTAACACGAACTTTGCACTCAAGCCC-AAAATTATAAACCAAC
ACCAACTAACCACACAA-ACATGCAAG-TAACACAACACAC-CAAGTGA-
A-CCTTAAATGTA-A-T-ACCAT--GCT-GTAT--TG-ATGTGGT-A-AG
GACATAACA--TGT-ATAC-A-A-TACATTATACTATGTAATGAGTACAT
G-T-TA--TAT--ACACATAGTACATTATATTAATGTAATAAGGACATAA
TATGTATATAGTACATTA
>T_s_johannae_i15815
CAATAACTTAACACGAACTTTGCACTCAAGCCC-AAAATTATAAACCAAC
ACCAACTAACCACACAA-ACATGCAAG-TAACACAACACAC-CAAGTGA-
A-CCTTAAATGTA-A-T-ACCAT--GCT-GTAT--TG-ATGTGGT-A-AG
GACATAACA--TGT-ATAC-A-A-TACATTATACTATGTAATGAGTACAT
G-T-TA--TAT--ACACATAGTACATTATATTAATGTAATAAGGACATAA
TATGTATATAGTACATTA
>T_s_johannae_i21014
CAATAACTTAACACGAACTTTGCACTCAAGCCC-AAAATTATAAACCAAC
ACCAACTAACCACACAA-ACATGCAAG-TAACACAACACAC-CAAGTGA-
A-CCTTAAATGTA-A-T-ACCAT--GCT-GTAT--TG-ATGTGGT-A-AG
GACATAACA--TGT-ATAC-A-A-TACATTATACTATGTAATGAGTACAT
G-T-TA--TAT--ACACATAGTACATTATATTAATGTAATAAGGACATAA
TATGTATATAGTACATTA
>T_s_johannae_i15086
CAATAACTTAACACGAACTTTGCACTCAAGCCC-AAAATTATAAACCAAC
ACCAACTAACCACACAA-ACATGCAAG-TAACACAACACAC-CAAGTGA-
A-CCTTAAATGTA-A-T-ACCAT--GCT-GTAT--TG-ATGTGGT-A-AG
GACATAACA--TGT-ATAC-A-A-TACATTATACTATGTAATGAGTACAT
G-T-TA--TAT--ACACATAGTACATTATATTAATGTAATAAGGACATAA
TATGTATATAGTACATTA
>T_s_johannae_i15817
CAATAACTTAACACGAACTTTGCACTCAAGCCC-AAAATTATAAACCAAC
ACCAACTAACCACACAA-ACATGCAAG-TAACACAACACAC-CAAGTGA-
A-CCTTAAATGTA-A-T-ACCAT--GCT-GTAT--TG-ATGTGGT-A-AG
GACATAACA--TGT-ATAC-A-A-TACATTATACTATGTAATGAGTACAT
G-T-TA--TAT--ACACATAGTACATTATATTAATGTAATAAGGACATAA
TATGTATATAGTACATTA
>T_s_johannae_i20579
CAATAACTTAACACGAACTTTGCACTCAAGCCC-AAAATTATAAACCAAC
ACCAACTAACCACACAA-ACATGCAAG-TAACACAACACAC-CAAGTGA-
A-CCTTAAATGTA-A-T-ACCAT--GCT-GTAT--TG-ATGTGGT-A-AG
GACATAACA--TGT-ATAC-A-A-TACATTATACTATGTAATGAGTACAT
G-T-TA--TAT--ACACATAGTACATTATATTAATGTAATAAGGACATAA
TATGTATATAGTACATTA
>T_s_johannae_i15090
CAATAACTTAACACGAACTTTGCACTCAAGCCC-AAAATTATAAACCAAC
ACCAACTAACCACACAA-ACATGCAAG-TAACACAACACAC-CAAGTGA-
A-CCTTAAATGTA-A-T-ACCAT--GCT-GTAT--TG-ATGTGGT-A-AG
GACATAACA--TGT-ATAC-A-A-TACATTATACTATGTAATGAGTACAT
G-T-TA--TAT--ACACATAGTACATTATATTAATGTAATAAGGACATAA
TATGTATATAGTACATTA
>T_s_bor_i53228
CAATAACTTAACACAAACTTTGCACTCAAGCCC-AAAATTATAAACCAAC
ACCAATTAACCACACAA-ACATTCAA-ATAACACAACACAC-TAAATAA-
A-TTTTAAATGCA-A-T-ACCAT--GCC-GTAC--TG-ATGCGGT-A-AG
GACATAGCA--TGT-ATA-TA-G-TACATTACATTATGTAATGAGTACAT
A-T-CATGTGT--ATA--TAGTACATTATATTAATGTAATAAGGACATAA
TATGTATATAGTACATTA
>T_s_decula_iA122.09
CAATAACTTAACACAAACTTTGCACTCAAGCCC-AAAATTATAAACCAAC
ACCAATTAACCACACAA-ACATTCAA-ATAACACAACACAC-TAAATAA-
A-TTTTAAATGCA-A-T-ACCAT--GCT-GTAC--TG-ATGCGGT-A-AG
GACATAACA--TGT-ATA-TA-G-TACATTACATCATGTAATGAGTACAT
A-T-CATGTGT--GTA--TAGTACATTATATTAATGTAATAAGGACATAA
TATGTATATAGTACATTA
>T_s_decula_i81166
CAATAACTTAACACAAACTTTGCACTCAAGCCC-AAAATTATAAACCAAT
ACCAATTAACCACACAA-ACATTCAA-ACAACACA--ACAC-TAAATAA-
A-TTTTAAATGCA-A-T-ACCAT--GCT-GTAC--TG-ATGCGGT-A-AG
GACATAACA--TGT-ATA-TA-G-TACATTACATCATGTAATGAGTACAT
A-T-CATGTGT--ATA--TAGTACATTATATTAATGTAATAAAGACATAA
TATGTATATAGTACATTA
>T_s_cottoni_iCongo588
CAATAACTTAACACAAACTTTGCACTCAAGCCC-AAAATTATAAACCAAC
ACCAATTAACCACACAA-ACATTCAA-ATAACACAACACAC-TAAATAA-
A-TTTTAAATGCA-A-T-ACCAT--GCC-GTAC--TG-ATGCGGT-A-AG
GACATAGCA--TGT-ATA-TA-G-TACATTACATCATGTAATGAGTACAT
A-T-CATGTGT--ATA--TAGTACATTATATTAATGTAATAAGGACATAA
TATGTATATAGTACATTA
>T_s_cottoni_i28.29.8.32
CAATAACTTAACACAAACTTTGCACTCAAGCCC-AAAATTATAAACCAAC
ACCAATTAACCACACAA-ACATTCAA-ATAACACAACACAC-TAAATAA-
A-TTTTAAATGCA-A-T-ACCAT--GCC-GTAC--TG-ATGCGGT-A-AG
GACATAGCA--TGT-ATA-TA-G-TACATTACATTATGTAATGAGTACAT
A-T-CATGTGT--ATA--TAGTACATTATATTAATGTAATAAGGACATAA
TATGTATATAGTACATTA
>T_s_cottoni_iCongo85
CAATAACTTAACACAAACTTTGCACTCAAGCCC-AAAATTATAAACCAAC
ACCAATTAACCACACAA-ACATTCAA-ATAACACAACACAC-TAAATAA-
A-TTTTAAATGCA-A-T-ACCAT--GCC-GTAC--TG-ATGCGGC-A-AG
GACATAGCA--TGT-ATA-TA-G-TACATTACATCATGTAATGAGTACAT
A-T-CATGTGT--ATA--TAGTACATTATATTAATGTAATAAGGACATAA
TATGTATATAGTACATTA
>T_s_bor_i53230
CAATAACTTAACACAAACTTTGCACTCAAGCCC-AAAATTATAAACCAAC
ACCAATTAACCACACAA-ACATTCAA-ATAACACAACACAC-TAAATAA-
A-TTTTAAATGCA-A-T-ACCAT--GCC-GTAC--TG-ATGCGGT-A-AG
GACATAGCA--TGT-ATA-TA-G-TACATTACATTATGTAATGAGTACAT
A-T-CATGTGT--ATA--TAGTACATTATATTAATGTAATAAGGACATAA
TATGTATATAGTACATTA
>T_s_dodingae_iUganda396
CAATAACTTAACACAAACTTTGCACTCAAGCCC-AAAATTATAAACCAAC
ACCAATTAACCACACAA-ACATTCAA-ATAACACAACACAC-TAAATAA-
A-TTTTAAATGCA-A-T-ACTAT--GCC-GTAC--TG-ATGCGGT-A-AG
GACATAGCA--TGT-ATA-TA-G-TACATTACATCATGTAATGAGTACAT
A-T-CATGTGT--ATA--TAGTACATTATATTAATGTAATAAGGACATAA
TATGTATATAGTACATTA
>T_s_meridionalis_iCongo98
CAATAACTTAACACAAACTTTGCACTTAAGCCC-AAAATTATAAACCAAC
ACCAATTAACCACACAA-ACATTCAA-ATAACACAACACAC-TAAATAA-
A-TTTTAAATGCA-A-T-ACCAT--GCC-GTAC--TG-ATGCGGC-A-AG
GACATAGGA--TGT-ATA-TA-G-TACATTACATTATGTAATGAGTACAT
A-T-CATGTGT--ATA--TAGTACATTATATTAATGTAATAAGGACATAA
TATGTATATAGTACATTA
>T_s_cottoni_iCongo31
CAATAACTTAACACAAACTTTGCACTCAAGCCC-AAAATTATAAACCAAC
ACCAATTAACCACACAA-ACATTCAA-ATAACACAACACAC-TAAATAA-
A-TTTTAAATGCA-A-T-ACCAT--GCC-GTAC--TG-ATGCGGT-A-AG
GACATAGCA--TGT-ATA-TA-G-TACATTACATTATGTAATGAGTACAT
A-T-CATGTGT--ATA--TAGTACATTATATTAATGTAATAAGGACATAA
TATGTATATAGTACATTA
>T_s_bor_iUG9125
CAATAACTTAACACAAACTTTGCACTCAAGCCC-AAAATTATAAACCAAC
ACCAATTAACCACACAA-ACATTCAA-ATAACACAACACAC-TAAATAA-
A-TTTTAAATGCA-A-T-ACCAT--GCC-GTAC--TG-ATGCGGT-A-AG
GACATAGCA--TGT-ATA-TA-G-TACATTACATCATGTAATGAGTACAT
A-T-CATGTGT--ATA--TAGTACATTATATTAATGTAATAAGGACATAA
TATGTATATAGTACATTA
>T_s_bor_i53257
CAATAACTTAACACAAACTTTGCACTCAAGCCC-AAAATTATAAACCAAC
ACCAATTAACCACACAA-ACATTCAA-ATAACACAACACAC-TAAATAA-
A-TTTTAAATGCA-A-T-ACCAT--GCC-GTAC--TG-ATGCGGT-A-AG
GACATAGCA--TGT-ATA-TA-G-TACATTACATTATGTAATGAGTACAT
A-T-CATGTGT--ATA--TAGTACATTATATTAATGTAATAAGGACATAA
TATGTATATAGTACATTA
>T_s_bor_i26.11.18.11
CAATAACTTAACACAAACTTTGCACTCAAGCCC-AAAATTATAAACCAAC
ACCAATTAACCACACAA-ACATTCAA-ATAACACAACACAC-TAAATAA-
A-TTTTAAATGCA-A-T-ACCAT--GCC-ATAC--TG-ATGCGGT-A-AG
GACATAGCA--TGT-ATA-TA-G-TACATTACATTATGTAATGAGTACAT
A-T-CATGTGT--ATA--TAGTACATTATATTAATGTAATAAGGACATAA
TATGTATATAGTACATTA
>T_s_pictus_iChad117
CAATAACTTAACACAAACTTTGCACTCAAGCCC-AAAATTATAAACCAAC
ACCAATTAACCACACAA-ACATTCAA-ATAACACAACACAC-TAAATAA-
A-TTTTAAATGCA-A-T-ACCAT--GCC-GTAC--TG-ATGCGGT-A-AG
GACATAGCA--TGT-ATA-TA-G-TACATTACATCATGTAATGAGTACAT
G-T-CATGTGT--ATA--TAGTACATTATATTAATGTAATAAAGACATAA
TATGTATATAGTACATTA
>T_s_bor_i53258
CAATAACTTAACACAAACTTTGCACTCAAGCCC-AAAATTATAAACCAAC
AC-AATTAACCACACAA-ACATTCAA-ATAGCACAACACAC-TAAATAA-
A-TTTTAAATGCA-A-T-ACCAT--GCT-GTAC--TG-ATGCGGT-A-AG
GACATAACA--TGT-ATA-TA-G-TACATTACATCATGTAATGAGTACAT
ATTATA--TGT--ATA--TAGTACATTATATTAATGTAATAAGGACATAA
TATGTATATAGTACATTA
>T_s_pictus_iChad116
CAATAACTTAACACAAACTTTGCACTCAAGCCC-AAAATTATAAACCAAC
ACCAATTAACCACACAA-ACATTCAA-ATAACACAACACAC-TAAATAA-
A-TTTTAAATGCA-A-T-ACCAT--GCC-GTAC--TG-ATGCGGT-A-AG
GACATAGCA--TGT-ATA-TA-G-TACATTACATCATGTAATGAGTACAT
G-T-CATGTGT--ATA--TAGTACATTATATTAATGTAATAAAGACATAA
TATGTATATAGTACATTA
>T_s_dodingae_iUganda392
CAATAACTTAACACAAACTTTGCACTCAAGCCC-AAAATTATAAACCAAC
ACCAATTAACCACACAA-ACATTCAA-ATAACACAACACAC-TAAATAA-
A-TTTTAAATGCA-A-T-ACTAT--GCC-GTAC--TG-ATGCGGT-A-AG
GACATAGCA--TGT-ATA-TA-G-TACATTACATCATGTAATGAGTACAT
A-T-CATGTGT--ATA--TAGTACATTATATTAATGTAATAAGGACATAA
TATGTATATAGTACATTA
>T_s_meridionalis_iUnregistered
CAATAACTTAACACAAACTTTGCACTCAAGCCC-AAAATTATAAACCAAC
ACCAATTAACCACACAA-ACATTCAA-ATAACACAACACAC-TAAATAA-
A-TTTTAAATGCA-A-T-ACCAT--GCC-GTAC--TG-ATGCGGT-A-AG
GACATAGCA--TGT-ATA-TA-G-TACATTACATCATGTAATGAGTACAT
A-T-CATGTGT--ATA--TAGTACATTATATTAATGTAATAAAGACATAA
TATGTATATAGTACATTA
>T_s_meridionalis_iCongo130
CAATAACTTAACACAAACTTTGCACTCAAGCCC-AAAATTATAAACCAAC
ACCAATTAACCACACAA-ACATTCAA-ATAACACAACACAC-TAAATAA-
A-TTTTAAATGCA-A-T-ACCAT--GCC-GTAC--TG-ATGCGGT-A-AG
GACATAGCA--TGT-ATA-TA-G-TACATTACATCATGTAATGAGTACAT
A-T-CATGTGT--ATA--TAGTACATTATATTAATGTAATAAGGACATAA
TATGTATATAGTACATTA
>T_s_meneliki_iAbyssiniaII51
CGATAACTCAATACAAACTTTGCACCCAAGCCT-AAAATTACAAATCAGT
ATTAATTGACTACATAA-ACGTACAAGAC-ACGTGGTACGCAGAAC-AT-
A-TTTTAGATATATA-CCAC-AT--TAC---GT--TA-ATGTGATGA-AG
-ACATAAAA--TGT-AAAATA-G-TACATTAAATCATGTATTAAGAACAT
G-T-CG--CGT--ATA--TAGTACATTATATTAATGTAATAATGACATAT
TATGTATATAGTACATTA
>T_s_meneliki_iAbyssiniaII59
CGATAACTCAATACAAACTTTGCACCCAAGCCT-AAAATTACAAATCAGT
ATTAATTGACTACATAA-ACGTACAAGAC-ACGTGGTACGCAGAAC-AT-
A-TTTTAGATATATA-CCAC-AT--TAC---GT--TA-ATGTGATGA-AG
-ACATAAAA--TGT-AAAATA-G-TACATTAAATCATGTATTAAGAACAT
G-T-CG--CGT--ATA--TCGTACATTATATTAATGTAATAATGACATAT
TATGTATATAGTACATTA
>T_s_meneliki_iAbyssiniaII57
TGATAACTCAATACAAACTTTGCACCCAAGCCT-AAAATTACAAATCAGT
ATTAATTGACTACATAA-ACGTACAAGAC-ACGTGGTACGCAGAAC-AT-
A-TTTTAGATATATA-CCAC-AT--TAC---GT--TA-ATGTGATGA-AG
-ACATAAAA--TGT-AAAATA-G-TACATTAAATCATGTATTAAGAACAT
G-T-CG--CGT--ATA--TAGTACATTATATTAATGTAATAATGACATAT
TATGTATATAGTACATTA
>T_s_meneliki_iAbyssiniaII54
CGATAACTCAATACAAACTTTGCACCCAAGCCT-AAAATTACAAATCAGT
ATTAATTGACTACATAA-ACGTACAAGAC-ACGTGGTACGCAGAAC-AT-
A-TTTTAGATATATA-CCAC-AT--TAC---GT--TA-ATGTGATGA-AG
-ACATAAAA--TGT-AAAATT-G-TACATTAAATCATGTATTAAGAACAT
G-T-CG--CGT--ATA--TAGTACATTATATTAATGTAATAATGACATAT
TATGTATATAGTACATTA
>T_s_meneliki_iAbyssiniaII39
CGATAACTCAATACAAACTTTGCACCCAAGCCT-AAAATTACAAATCAGT
ATTAATTGACTACATAA-ACGTACAAGAC-ACGTGGTACGCAGAAC-AT-
A-TTTTAGATATATA-CCAC-AT--TAC---GT--TA-ATGTGATGA-AG
-ACATAAAA--TGT-AAAATA-G-TACATTAAATCATGTATTAAGAACAT
G-T-CG--CGT--ATA--TAGTACATTATATTAATGTAATAATGACATAT
TATGTATATAGTACATTA
>T_s_meneliki_iAbyssiniaII56
CGATAACTCAATACAAACTTTGCACCCAAGCCT-AAAATTACAAATCAGT
ATTAATTGACTACATAA-ACGTACAAGAC-ACGTGGTACGCAGAAC-AT-
A-TTTTAGATATATA-CCAC-AT--TAC---GT--TA-ATGTGATGA-AG
-ACATAAAA--TGT-AAAATA-G-TACATTAAATCATGTATTAAGAACAT
G-T-CG--CGT--ATA--TAGTACATTATATTAATGTAATAATGACATAT
TATGTATATAGTACATTA
>T_s_meneliki_iAbyssiniaII26
CGATAACTCAATACAAACTTTGCACCCAAGCCT-AAAATTACAAATCAGT
ATTAATTGACTACATAA-ACGTACAAGAC-ACGTGGTACGCAGAAC-AT-
A-TTTTAGATATATA-CCAC-AT--TAC---GT--TA-ATGTGATGA-AG
-ACATAAAA--TGT-AAAATA-G-TACATTAAATCATGTATTAAGAACAT
G-T-CG--CGT--ATA--TAGTACATTATATTAATGTAATAATGACATAT
TATGTATATAGTACATTA
>T_s_meneliki_i24.4.4.1
CGATAACTCAATACAAACTTTGCACCCAAGCCT-AAAATTACAAATCAGT
ATTAATTGACTACATAA-ACGTACAAGAC-ACGTGGTACGCAGAAC-AT-
A-TTTTAGATATATA-CCAC-AT--TAC---GT--TA-ATGTGATGA-AG
-ACATAAAA--TGT-AAAATA-G-TACATTAAATCATGTATTAAGAACAT
G-T-CG--CGT--ATA--TAGTACATTATATTAATGTAATAATGACATAT
TATGTATATAGTACATTA
>T_s_meneliki_iAbyssiniaII53
CGATAACTCAATACAAACTTTGCACCCAAGCCT-AAAATTACAAATCAGT
ATTAATTGACTACATAA-ACGTACAAGAC-ACGTGGTACGCAGAAC-AT-
A-TTTTAGATATATA-CCAC-AT--TAC---GT--TA-ATGTGATGA-AG
-ACATAAAA--TGT-AAAATA-G-TACATTAAATCATGTATTAAGAACAT
G-C-CG--CGT--GTA--TCGCACATTATATTAATGTAATAATGACATAT
TATGTATATAGTACATTA
>T_s_meneliki_iAbyssiniaII41
CGATAACTCAATACCAACTTTGCACCCAAGCCT-AAAATTACAAATCAGT
ATTAATTGACTACATAA-ACGTACAAGAC-ACGTGGTACGCAGAAC-AT-
A-TTTTAGATATATA-CCAC-AT--TAC---GT--TA-ATGTGATGA-AG
-ACATAAAA--TGT-AAAATA-G-TACATTAAATCATGTATTAAGAACAT
G-T-CG--CGT--ATA--TAGTACATTATATTAATGTAATAATGACATAT
TATGTATATAGTACATTA
>T_s_meneliki_iET9121
CGATAACTCAATACAAACTTTGCACCCAAGCCTAAAAATTACAAATCAGT
ATTAATTGACTACATAA-ACGTACAAGAC-ACGTGGTACGCAGAAC-AT-
A-TTTTAGATATATA-CCAC-AT--TAC---GT--TA-ATGTGATGA-AG
-ACATAAAA--TGT-AGAATA-G-TACATTAAATCATGTATTGAGAACAT
G-T-CG--CGT--ATA--TAGTACATTATATTAATGTAATAATGACATAT
TATGTATATAGTACATTA
>T_s_meneliki_iAbyssiniaII58
CGATAACTCAATACAAACTTTGCACCCAAGCCT-AAAATTACAAATCAGT
ATTAATTGACTACATAA-ACGTACAAGAC-ACGTGGTACGCAGAAC-AT-
A-TTTTAGATATATA-CCAC-AT--TAC---GT--TA-ATGTGATGA-AG
-ACATAAAA--TGT-AAAATA-G-TACATTAAATCATGTATTAAGAACAT
G-T-CG--CGT--ATA--TAGTACATTATATTAATGTAATAATGACATAT
TATGTATATAGTACATTA
>T_s_meneliki_iAbyssiniaII34
CGATAACTCAATACAAACTTTGCACCCAAGCCT-AAAATTACAAATCAGT
ATTAATTGACTACATAA-ACGTACAAGAC-ACGTGGTACGCAGAAC-AT-
A-TTTTAGATATATA-CCAC-AT--TAC---GT--TA-ATGTGATGA-AG
-ACATAAAA--TGT-AAAATA-G-TACATTAAATCATGTATTAAGAACAT
G-T-CG--CGT--ATA--TAGTACATTATATTAATGTAATAATGACATAT
TATGTATATAGTACATTA
>T_s_meneliki_iAbyssiniaII6
CGATAACTCAATACAAACTTTGCACCCAAGCCT-AAAATTACAAATCAGT
ATTAATTGACTACATAA-ACGTACAAGAC-ACGTGGTACGCAGAAC-AT-
A-TTTTAGATATATA-CCAC-AT--TAC---GT--TA-ATGTGATGA-AG
-ACATAAAA--TGT-AAAATA-G-TACATTAAATCATGTATTAAGAACAT
G-T-CG--CGT--ATA--TAGTACATTATATTAATGTAATAATGACATAT
TATGTATATAGTACATTA
>T_s_meneliki_iAbyssiniaII33
CGATAACTCAATACAAACTTTGCACCCAAGCCT-AAAATTACAAATCAGT
ATTAATTGACTACATAA-ACGTACAAGAC-ACGTGGTACGCAGAAC-AT-
A-TTTTAGATATATA-CCAC-AT--TAC---GT--TA-ATGTGATGA-AG
-ACATAAAA--TGT-AAAATA-G-TACATTAAATCATGTATTAAGAACAT
G-C-CG--CGT--GTA--TCGCACATTATATTAATGTAATAATGACATAT
TATGTATATAGTACATTA
>T_s_meneliki_iAbyssiniaII42
CGATAACTCAATACAAACTTTGCACCCAAGCCT-AAAATTACAAATCAGT
ATTAATTGACTACATAA-ACGTACAAGAC-ACGTGGTACGCAGAAC-AT-
A-TTTTAGATATATA-CCAC-AT--TAC---GT--TA-ATGTGATGA-AG
-ACATAAAA--TGT-AAAATA-G-TACATTAAATCATGTATTAAGAACAT
G-T-CG--CGT--ATA--TAGTACATTATATTAATGTAATAATGACATAT
TATGTATATAGTACATTA
>T_s_meneliki_iAbyssiniaII28
CGATAACTCAATACAAACTTTGCACCCAAGCCT-AAAATTACAAATCAGT
ATTAATTGACTACATAA-ACGTACAAGAC-ACGTGGTACGCAGAAC-AT-
A-TTTTAGATATATA-CCAC-AT--TAC---GT--TA-ATGTGATGA-AG
-ACATAAAA--TGT-AAAATA-G-TACATTAAATCATGTATTAAGAACAT
G-T-CG--CGT--ATA--TAGTACATTATATTAATGTAATAATGACATAT
TATGTATATAGTACATTA
>T_s_meneliki_iAbyssiniaII27
CGATAACTCAATACAAACTTTGCACCCAAGCCT-AAAATTACAAATCAGT
ATTAATTGACTACATAA-ACGTACAAGAC-ACGTGGTACGCAGAAC-AT-
A-TTTTAGATATATA-CCAC-AT--TAC---GT--TA-ATGTGATGA-AG
-ACATAAAA--TGT-AAAATA-G-TACATTAAATCATGTATTAAGAACAT
G-T-CG--CGT--ATA--TAGTACATTATATTAATGTAATAATGACATAT
TATGTATATAGTACATTA
>T_s_meneliki_iAbyssiniaII30
CGATAACTCAATACAAACTTTGCACCCAAGCCT-AAAATTACAAATCAGT
ATTAATTGACTACATAA-ACGTACAAGAC-ACGTGGTACGCAGAAC-AT-
A-TTTTAGATATATA-CCAC-AT--TAC---GT--TA-ATGTGATGA-AG
-ACATAAAA--TGT-AAAATA-G-TACATTAAATCATGTATTAAGAACAT
G-T-CG--CGT--ATA--TAGTACATTATATTAATGTAATAATGACATAT
TATGTATATAGTACATTA
>T_s_sassae_iCongo351
TGATAACTCAATACAAACTTTGCACCCAAGCCT-AAAATTATAAATCAGT
ACTAATTAACTACACAA-ACGTACAAGACG-CGTGGTACGA-GAAC-AT-
G-TTTTAGATATATAGT-AC-AT--TAC---GC--CA-ATGTAATGA-GG
-ACATAAAA--TGT-GTGATA-G-TACATTACATTATGTATTGAGAACAT
G-T-CA--CGT--GTA--TAGTACATTATATTAATGTAATAATGACATAT
TATGTATATAGTACATTA
>T_s_heterochrous_i31.12.2.16
TGATAACTCAATATAAACTTTGCACCCAAGCCT-AAAATTATAAATCAGT
ACTAATTAACTACACAA-ACGTACAAGACG-CATGGTGCAG-GAAC-AT-
A-TTTTAGATGTATA-TCAC-AT--TAC---GC--CA-ATGTGATGA-AG
-ACATAAAA--TGT-ATGATA-G-TACATTACACTATGTATTGAGAACAT
G-T-CA--CGT--ATA--TAGTACATTATATTAATGTAACAATGACATAT
TATGTATATAGTACATTA
>T_s_heterochrous_i31.11.1.148
TGATAACTCAATATAAACTTTGCACCCAAGCCT-AAAATTATAAATCAGT
ACTAATTAACTACACAA-ACGTACAAGACG-CATGGTACA--GAAC-AT-
A-TTTTAGATGTATA-TCAC-AT--TAC---GC--CA-ATGTGATGA-AG
-ACATAAAA--TGT-GTGATA-G-TACATTACACTATGTATTGAGAACAT
G-T-CA--CGT--GTA--TAGTACATTATATTAATGTAACAATGACATAT
TATGTATATAGTACATTA
>T_s_heterochrous_i31.12.2.15
TGATAACTCAATATAAACTTTGCACCCAAGCCT-AAAATTATAAATCAGT
ACTAATTAACTACACAA-ACGTACAAGACG-CATGGTACA--GAAC-AT-
A-TTTTAGATGTATA-TCAC-AT--TAC---GC--CA-ATGTGATGA-AG
-ACATAAAA--TGT-GTGATA-G-TACATTACACTATGTATTGAGAACAT
G-T-CA--CGT--GTA--TAGTACATTATATTAATGTAACAATGACATAT
TATGTATATAGTACATTA
>T_s_sassae_iCongo313
TGATAACTCAATACAAACTTTGCACCCAAGCCT-AAAATTATAAATCAGT
ACTAATTAACTACACAA-ACGTACAAGACG-CGTGGTACGA-GAAC-AT-
G-TTTTAGATATATAGT-AC-AT--TAC---GC--CA-ATGTAATGA-GG
-ACATAAAA--TGT-GTGATA-G-TACATTACATTATGTATTGAGAACAT
G-T-CA--CGT--GTA--TAGTACATTATATTAATGTAATAATGACATAT
TATGTATATAGTACATTA
>T_s_roualeyni_iLimpopo15
TGATAACTCAATACAAACTTTGCACCCAAGCCT-AAAATTATAAATCAGT
ACTAACTAACTACACAA-ATGTACAAGAT-ACGTGGTACGT-GAAC-AC-
A-TTCTAGATGTACA-TCAC-AT--TAC---GC--CA-ATGTAATGA-AG
-ACATAAAA--TTT-ATAATA-G-CACATTACATCATGTATCAAGAACAT
G-T-TG--CGT--ATA--TAGTACATTATATTAATGTAATAATGACATAC
TATGTATATAGTACATTA
>T_s_heterochrous_i31.11.1.149
TGATAACTCAATACAAACTTTGCACCCAAGCCT-AAAATTATAAATCAGT
ACTAATTAACTACACAA-ACGTACAAGATG-CGTGGTACGA-GAAC-AT-
G-TTTTAGATATATAGT-AC-AT--TAC---GC--CA-ATGTAATGA-AG
-ACATAAAA--TGT-GTGATA-G-TACATTACATTATGTATTGAGAACAT
G-T-CA--CGT--GTA--TAGTACATTATATTAATGTAATAATGACATAT
TATGTATATAGTACATTA
>T_s_heterochrous_i31.11.1.143
TGATAACTCAATACAAACTTTGCACCCAAGCCT-AAAATTATAAATCAGT
ACTAATTAACTACACAA-ACGTACAAGATG-CGTGGTACGA-GAAC-AT-
G-TTTTAGATATATAGT-AC-AT--TAC---GC--CA-ATGTAATGA-AG
-ACATAAAA--TGT-GTGATA-G-TACATTACATTATGTATTGAGAACAT
G-T-CA--CGT--GTA--TAGTACATTATATTAATGTAATAATGACATAT
TATGTATATAGTACATTA
>T_s_sassae_iCongo314
TGATAACTCAATACAAACTTTGCACCCAAGCCT-AAAATTATAAATCAGT
ACTAATTAACCACACAA-ACGTACAAGACG-CGTGGTACGA-GAAC-AT-
G-TTTTAGATATATAGT-AC-AT--TAC---GC--CA-ATGTAATGA-GG
-ACATAAAA--TGT-GTGATA-G-TACATTACATTATGTATTGAGAACAT
G-T-CA--CGT--GTA--TAGTACATTATATTAATGTAATAATGACATAT
TATGTATATAGTACATTA
>T_s_roualeyni_iLimpopo27
TGATAACTCAATACAAACTTTGCACCCAAGCCT-AAAATTATAAATCAGT
ACTAACTAACTACACAA-ATGTACAAGAT-ACGTGGTACGT-GAAC-AC-
A-TTCCAGATGTACA-TCAC-AT--TAC---GC--CA-ATGTAATGA-AG
-ACATAAAA--TTT-ATAATA-G-CACATTACATCATGTATCAAGAACAT
G-T-TG--CGT--ATA--TAGTACATTATATTAATGTAATAATGACATAC
TATGTATATAGTACATTA
>T_s_sassae_iCongo337
TGATAACTCAATACAAACTTTGCACCCAAGCCT-AAAATTATAAATCAGT
ATTAATTAACTACACAA-ACGTACAAGACG-CGTGGTACGA-GAAC-AT-
G-TTTTAGATATATAGT-AC-AT--TAC---GC--CA-ATGTAATGA-GG
-ACATAAAA--TGT-GTGATA-G-TACATTACATTATGTATTGAGAACAT
G-T-CA--CGT--GTA--TAGTACATTATATTAATGTAATAATGACATGT
TATGTATATAGTACATTA
>T_s_sassae_i18685
TGATAACTCAATACAAACTTTGCACCCAAGCCT-AAAATTATAAATCAGT
ACTAATTAACTACACAA-ACGTACAAGACG-CGTGGTACGA-GAAC-AT-
G-TTTTAGATATATAGT-AC-AT--TAC---GC--CA-ATGTAATGA-AG
-ACATAAAA--TGT-GTGATA-G-TACATTACATTATGTATTGAGAACAT
G-T-CA--CGT--GTA--TAGTACATTATATTAATGTAATAATGACATAT
TATGTATATAGTACATTA
>T_s_sassae_iCongo416
TGATAACTCAATACAAACTTTGCACCCAAGCCT-AAAATTATAAATCAGT
ACTAATTAACTACACAA-ACGTACAAGACG-CGTGGTACAA-GAAC-AT-
A-TTTTAGATGTGTA-TCAC-AT--TAC---GC--CA-ATGTAATGA-AG
-ACATAAAA--TGT-GTCATA-G-TACATTACACTATGTATTGAGAACAT
G-T-CA--CAT--ATA--TAGTACATTACATTAATGTAATAATGACATAT
TATGTATATAGTACATTA
>T_s_sassae_iCongo329
TGATAACTCAATACAAACTTTGCACCCAAGCCT-AAAATTATAAATCAGT
ACTAATTAACTACACAA-ACGTACAAGACG-CGTGGTACGA-GAAC-AT-
G-TTTTAGATATATAGT-AC-AT--TAC---GC--CA-ATGTAATGA-GG
-ACATAAAA--TGT-GTGATA-G-TACATTACATTATGTATTGAGAACAT
G-T-CA--CGT--GTA--TAGTACATTATATTAATGTAATAATGACATAT
TATGTATATAGTACATTA
>T_s_sassae_i5573
TGATAACTCAATACAAACTTTGCACCCAAGCCTAAAAATTATAAATCAGT
ACTAATTAACTACACAA-ACGTACAAGACG-CGTGGTACGA-GAAC-AT-
G-TTTTAGATATATAGT-AC-AT--TAC---GC--CA-ATGTAATGA-AG
-ACATAAAA--TGT-GTGATA-G-TACATTACATTATGTATTGAGAACAT
G-T-CA--CGT--GTA--TAGTACATTATATTAATGTAATAATGACATAT
TATGTATATAGTACATTA
>T_s_sassae_i7048
TGATAACTCAATACAAACTTTGCACCCAAGCCT-AAAATTATAAATCAGT
ACTAATTAACTACACAA-ACGTACAAGACG-CGTGGTACGA-GAAC-AT-
G-TTTTAGATATATAGT-AC-AT--TAC---GC--CA-ATGTAATGA-GG
-ACATAAAA--TGT-GTGATA-G-TACATTACATTATGTATTGAGAACAT
G-T-CA--CGT--GTA--TAGTACATTATATTAATGTAATAATGACATAT
TATGTATATAGTACATTA
>T_s_sassae_iCongo315
TGATAACTCAATACAAACTTTGCACCCAAGCCT-AAAATTATAAATCAGT
ACTAATTAACCACACAA-ACGTACAAGACG-CGTGGTACGA-GAAC-AT-
G-TTTTAGATATATAGT-AC-AT--TAC---GC--CA-ATGTAATGA-GG
-ACATAAAA--TGT-GTGATA-G-TACATTACATTATGTATTGAGAACAT
G-T-CA--CGT--GTA--TAGTACATTATATTAATGTAATAATGACATAT
TATGTATATAGTACATTA
>T_s_sassae_iH34
TGATAACTCAATACAAACTTTGCACCCAAGCCT-AAAATTATAAATCAGT
ACTAATTAACCACACAA-ACGTACAAGACG-CGTGGTACGA-GAAC-AT-
G-TTTTAGATATATAGT-AC-AT--TAC---GC--CA-ATGTAATGA-GG
-ACATAAAA--TGT-GTGATA-G-TACATTACATTATGTATTGAGAACAT
G-T-CA--CGT--GTA--TAGTACATTATATTAATGTAATAATGACATAT
TATGTATATAGTACATTA
>T_s_sassae_iCongo338
TGATAACTCAATACAAACTTTGCACCCAAGCCT-AAAATTATAAATCAGT
ATTAATTAACTACACAA-ACGTACAAGACG-CGTGGTACGA-GAAC-AT-
G-TTTTAGATATATAGT-AC-AT--TAC---GC--CA-ATGTAATGA-GG
-ACATAAAA--TGT-GTGATA-G-TACATTACATTATGTATTGAGAACAT
G-T-CA--CGT--GTA--TAGTACATTATATTAATGTAATAATGACATGT
TATGTATATAGTACATTA
>T_s_sassae_iCongo415
TGATAACTCAATACAAACTTTGCACCCAAGCCT-AAAATTATAAATCAGT
ACTAATTAACTACACAA-ACGTACAAGACG-CGTGGTACGA-GAAC-AT-
G-TTTTAGATATATAGT-AC-AT--TAC---GC--CA-ATGTAATGA-GG
-ACATAAAA--TGT-GTGATA-G-TACATTACATTATGTATTGAGAACAT
G-T-CA--CGT--ATA--TAGTACATTATATTAATGTAATAATGACATAT
TATGTATATAGTACATTA
>T_s_roualeyni_iMpumalanga03
TGATAACTCAATACAAACTTTGCACCCAAGCCT-AAAATTATAAATCAGT
GCTAATTAACTACACAA-ACGTACAAGATGA-ATGGTACGT-GAAC-AT-
A-CTTTAGATGTATA-TCAC-AT--TAC---GC--CA-ATGTAATGA-AA
-ACATAAAA--TGT-ACAATA-G-TACATTACATCATGTATTAAGAACAT
G-T-GG--CGT--ATA--TGGTACATTATATTAATGTAATAATGACATAC
TATGTATATAGTACATTA
>T_s_sassae_iCongo456
TGATAACTCAATACAAACTTTGCACCCAAGCCT-AAAATTATAAATCAGT
ACTAATTAACTACACAA-ACGTACAAGACG-CGTGGTACAA-GAAC-AT-
A-TTTTAGATATATA-TCAC-AT--TAC---GC--CA-ATGTAATAA-AG
-ACATAAAA--TGT-GTCATA-G-TACATTACACTATGTATTGAGAACAT
G-C-CA--CGT--ATA--TAGTACATTATATTAATGTAATAATGACATAT
TATGTATATAGTACATTA
>T_s_roualeyni_iLimpopo24
TGATAACTCAATACAAACTTTGCACCCAAGCCT-AAAATTATAAATCAGT
ACTAACTAACTACACAA-ATGTACAAGAT-ACGTGGTACGT-GAAC-AC-
A-TTCTAGATGTACA-TCAC-AT--TAC---GC--CA-ATGTAATGA-AG
-ACATAAAA--TTT-ATAATA-G-CACATTACATCATGTATCAAGAACAT
G-T-TG--CGT--ATA--TAGTACATTATATTAATGTAATAATGACATAC
TATGTATATAGTACATTA
>T_s_powelli_i30.7.2.3
TGATAACTCAATACAAACTTTGCACCCAAGCCC-AAAATTATAAATCAGT
ACTAATTGACTACATAA-ACGTACAAGAC-ACGTGGTACGCAGAAC-AT-
A-TTTTAGATATATA-CCAC-AT--CAC---GC--TA-ATGTGATGA-AG
-ACATAAAA--TGT-AGAATA-G-TACATTAAATCATGTATCAAGAACAT
G-T-CG--CGT--GTA--TAGTACATTATATTAATGTAATAATGACATAT
TATGTATATAGTACATTA
>T_s_powelli_i30.7.2.2
TGATAACTCAATACAAACTTTGCACCCAAGCCC-AAAATTATAAATCAGT
ACTAATTGACTACATAA-ACGTACAAGAC-ACGTGGTACGCAGAAC-AT-
A-TTTTAGATATATA-CCAC-AT--CAC---GC--TA-ATGTGATGA-AG
-ACATAAAA--TGT-AGAATA-G-TACATTAAATCATGTATCAAGAACAT
G-T-CG--CGT--GTA--TAGTACATTATATTAATGTAATAATGACATAT
TATGTATATAGTACATTA
>T_s_powelli_i31.1.1.1
TGATAACTCAATACAAACTTTGCACCCAAGCCT-AAAATTATAAATCAGT
ACTAATTGACTACACAA-ACGTACAAGAC-ACGTGGTACGCAGAAC-AT-
A-TTTTAGATATATACT-AC-AT--CAC---GC--TA-ATGTGATGA-AG
-ACATAAAA--TGT-AGAATA-G-TACATTAAATCATGTATCAAGAACAT
G-T-CG--CGT--GTA--TAGTACATTATATTAATGTAATAATGACATAT
TATGTATATAGTACATTA
>T_s_roualeyni_iZimbabwe26
TGATAACTCAATACAAACTTTGCACCCAAGCCT-AAAATTATAAATCAGT
ACTAACTAACTACACAA-ATGTACAAGAT-ACGTGGTACGT-GAAC-AC-
A-TTCTAGATGTACA-TCAC-AT--TAC---GC--CA-ATGTAATGA-AG
-ACATAAAA--TTT-ATAATA-G-CACATTACATCATGTATCAAGAACAT
G-T-TG--CGT--ATA--TAGTACATTATATTAATGTAATAATGACATAC
TATGTATATAGTACATTA
>T_s_roualeyni_iLimpopo13
TGATAACTCAATACAAACTTTGCACCCAAGCCT-AAAATTATAAATCAGT
ACTAACTAACTACACAA-ATGTACAAGAT-ACGTGGTACGT-GAAC-AC-
A-TTCTAGATGTACA-TCAC-AT--TAC---GC--CA-ATGTAATGA-AG
-ACATAAAA--TTT-ATAATA-G-CACATTACATCATGTATCAAGAACAT
G-T-TG--CGT--ATA--TAGTACATTATATTAATGTAATAATGACATAC
TATGTATATAGTACATTA
>T_s_roualeyni_iLimpopo20
TGATAACTCAATATAAACTTTGCACCCAAGCCC-GAAATTATAAATCAGT
ACTAATTAACTACACAA-ACGTACAAGAT-ACGTGGTACGT-TAAC-AT-
A-TTTTAAATGCATA-TTAC-AT--TGC---AC--TG-ATGTAATGA-GG
-ACATAAAA--TGT-ACGGTA-G-TACATTACATCATGTGTCAAGAACAT
G-T-CG--TGT--GTA--TAGTACATTATATTAATGTAATAATGACATAT
TATGTATATAGTACATTA
>T_s_roualeyni_iLimpopo26
TGATAACTCAATACAAACTTTGCACCCAAGCCT-AAAATTATAAATCAGT
ACTAACTAACTACACAA-ATGTACAAGAT-ACGTGGTACGT-GAAC-AC-
A-TTCTAGATGTACA-TCAC-AT--TAC---GC--CA-ATGTAATGA-AG
-ACATAAAA--TTT-ATAATA-G-CACATTACATCATGTATCAAGAACAT
G-T-TG--CGT--ATA--TAGTACATTATATTAATGTAATAATGACATAC
TATGTATATAGTACATTA
>T_s_roualeyni_iLimpopo28
TGATAACTCAATACAAACTTTGCACCCAAGCCT-AAAATTATAAATCAGT
ACTAACTAACTACACAA-ATGTACAAGAT-ACGTGGTACGT-GAAC-AC-
A-TTCTAGATGTACA-TCAC-AT--TAC---GC--CA-ATGTAATGA-AG
-ACATAAAA--TTT-ATAATA-G-CACATTACATCATGTATCAAGAACAT
G-T-TG--CGT--ATA--TAGTACATTATATTAATGTAATAATGACATAC
TATGTATATAGTACATTA
>T_s_roualeyni_iLimpopo22
TGATAACTCAATACAAACTTTGCACCCAAGCCT-AAAATTATAAATCAGT
ACTAACTAACTACACAA-ATGTACAAGAT-ACGTGGTACGT-GAAC-AC-
A-TTCTAGATGTACA-TCAC-AT--TAC---GC--CA-ATGTAATGA-AG
-ACATAAAA--TTT-ATAATA-G-CACATTACATCATGTATCAAGAACAT
G-T-TG--CGT--ATA--TAGTACATTATATTAATGTAATAATGACATAC
TATGTATATAGTACATTA
>T_s_roualeyni_iMpumalanga05
TGATAACTCAATATAAACTTTGCACCCAAGCC--GAAATTATAAATCAGT
ACTAATTAACTACACAA-ACGTACAAGAT-ACATGGTACGT-TAAC-AT-
A-TTTTAAATGCATA-TTAC-AT--TGC---AC--TGAATGTAATGA-GG
-ACATAAAA--TGT-ATGGTA-A-TACATTACATCATGTGTCAAGAACAT
G-T-CG--TGT--GTA--TAGTACATTATATTAATGTAATAATGACATAT
TATGTATATAGTACATTA
>T_s_roualeyni_iLimpopo03
TGATAACTCAATACAAACTTTGCACCCAAGCCT-AAAATTATAAATCAGT
ACTAACTAACTACACAA-ATGTACAAGAT-ACGTGGTACGT-GAAC-AC-
A-TTCTAGATGTACA-TCAC-AT--TAC---GC--CA-ATGTAATGA-AG
-ACATAAAA--TTT-ATAATA-G-CACATTACATCATGTATCAAGAACAT
G-T-TG--CGT--ATA--TAGTACATTATATTAATGTAATAATGACATAC
TATGTATATAGTACATTA
>T_s_roualeyni_iLimpopo11
TGATAACTCAATACAAACTTTGCACCCAAGCCT-AAAATTATAAATCAGT
ACTAACTAACTACACAA-ATGTACAAGAT-ACGTGGTACGT-GAAC-AC-
A-TTCTAGATGTACA-TCAC-AT--TAC---GC--CA-ATGTAATGA-AG
-ACATAAAA--TTT-ATAATA-G-CACATTACATCATGTATCAAGAACAT
G-T-TG--CGT--ATA--TAGTACATTATATTAATGTAATAATGACATAC
TATGTATATAGTACATTA
>T_s_roualeyni_iMpumalanga07
TGATAACTCAATATAAACTTTGCACCCAAGCCT-GAAATTATAAATCAGT
ACTAATTAACTACACAA-ACGTACAAGAT-ACGTGGTACGT-TAAC-AT-
A-TTTTAAATGCATA-TTGC-AT--TGC---AC--TG-ATGTAATGG-GG
-ACATAAAA--TGT-ATGGTA-G-TACATTACATCATGTGTTAAGAACAT
G-T-CG--CAT--GTA--TAGTACATTATATTAATGTAATAATGACATAC
TATGTATATAGTACATTA
>T_s_roualeyni_iLimpopo19
TGATAACTCAATACAAACTTTGCACCCAAGCCT-AAAATTATAAATCAGT
ACTAACTAACTACACAA-ATGTACAAGAT-ACGTGGTACGT-GAAC-AC-
A-TTCTAGATGTACA-TCAC-AT--TAC---GC--CA-ATGTAATGA-AG
-ACATAAAA--TTT-ATAATA-G-CACATTACATCATGTATCAAGAACAT
G-T-TG--CGT--ATA--TAGTACATTATATTAATGTAATAATGACATAC
TATGTATATAGTACATTA
>T_s_roualeyni_iLimpopo02
TGATAACTCAATATAAACTTTGCACCCAAGCCC-GAAATTATAAATCAGT
ACTAATTAACTACACAA-ACGTACAAGAT-ACGTGGTACGT-TAAC-AT-
A-TTTTAAATGCATA-TTAC-AT--TGC---AC--TG-ATGTAATGA-GG
-ACATAAAA--TGT-ATGGTA-G-TACATTACATCATGTGTCAAGAACAT
G-T-CG--TGT--GTA--TAGTACATTATATTAATGTAATAATGGCATAT
TATGTATATAGTACATTA
>T_s_roualeyni_iLimpopo23
TGATAACTCAATACAAACTTTGCACCCAAGCCT-AAAATTATAAATCAGT
ACTAACTACCTACACAA-ATGTACAAGAT-ACGTGGTACGT-GAAC-AC-
A-TTCTAGATGTACA-TCAC-AT--TAC---GC--CA-ATGTAATGA-AG
-ACATAAAA--TTT-ATAATA-G-CACATTACATCATGTATCAAGAACAT
G-T-TG--CGT--ATA--TAGTACATTATATTAATGTAATAATGACATAC
TATGTATATAGTACATTA
>T_s_roualeyni_iMpumalanga04
TGATAACTCAATACAAACTTTGCACCCAAGCCT-AAAATTATAAATCAGT
GCTAATTAACTACACAA-ACGTACAAGATGA-ATGGTACGT-GAAC-AT-
A-CTTTAGATGTATA-TCAC-AT--TAC---GC--CA-ATGTAATGA-AA
-ACATAAAA--TGT-ACAATA-G-TACATTACATCATGTATTAAGAACAT
G-T-GG--CGT--ATA--TGGTACATTATATTAATGTAATAATGACATAC
TATGTATATAGTACATTA
>T_s_roualeyni_iLimpopo12
TGATAACTCAATACAAACTTTGCACCCAAGCCT-AAAATTATAAATCAGT
ACTAACTAACTACACAA-ATGTACAAGAT-ACGTGGTACGT-GAAC-AC-
A-TTCTAGATGTACA-TCAC-AT--TAC---GC--CA-ATGTAATGA-AG
-ACATAAAA--TTT-ATAATA-G-CACATTACATCATGTATCAAGAACAT
G-T-TG--CGT--ATA--TAGTACATTATATTAATGTAATAATGACATAC
TATGTATATAGTACATTA
>T_s_roualeyni_iZimbabwe02
TGATAACTCAATACAAACTTTGCACCCAAGCCT-AAAATTATAAATCAGT
GCTAA-TAACTACACAA-ACGTACAAGATGA-ATGGTACGT-GAAC-AT-
A-CTTTAGATGTATA-TCAC-AT--TAC---GC--CA-ATGTAATGA-AA
-ACATAAAA--TGT-ACAATA-G-TACATTACATCATGTATTAAGAACAT
G-T-GG--CGT--ATA--TGGTACATTATATTAATGTAATAATGACATAT
TATGTATATAGTACATTA
>T_s_roualeyni_iZimbabwe05
TGATAACTCAATACAAACTTTGCACCCAAGCCT-AAAATTATAAATCAGT
GCTAA-TAACTACACAA-ACGTACAAGATGA-ATGGTACGT-GAAC-AT-
A-CTTTAGATGTATA-TCAC-AT--TAC---GC--CA-ATGTAATGA-AA
-ACATAAGA--TGT-ACAATA-G-TACATTACATCATGTATTAAGAACAT
G-T-GG--CGT--ATA--TGGTACATTATATTAATGTAATAATGACATAC
TATGTATATAGTACATTA
>T_s_roualeyni_iMpumalanga10
TGATAACTCAATACAAACTTTGCACCCAAGCCT-AAAATTATAAATCAGT
ACTAACTAACTACACAA-ATGTACAAGAT-ACGTGGTACGT-GAAC-AC-
A-TTCTAGATGTACA-TCAC-AT--TAC---GC--CA-ATGTAATGA-AG
-ACATAAAA--TTT-ATAATA-G-CACATTACATCATGTATCAAGAACAT
G-T-TG--CGT--ATA--TAGTACATTATATTAATGTAATAATGACATAC
TATGTATATAGTACATTA
>T_s_roualeyni_iLimpopo16
TGATAACTCAATACAAACTTTGCACCCAAGCCT-AAAATTATAAATCAGT
ACTAACTAACTACACAA-ATGTACAAGAT-ACGTGGTACGT-GAAC-AC-
A-TTCCAGATGTACA-TCAC-AT--TAC---GC--CA-ATGTAATGA-AG
-ACATAAAA--TTT-ATAATA-G-CACATTACATCATGTATCAAGAACAT
G-T-TG--CGT--ATA--TAGTACATTATATTAATGTAATAATGACATGC
TATGTATATAGTACATTA
>T_s_roualeyni_iLimpopo06
TGATAACTCAATACAAACTTTGCACCCAAGCCT-AAAATTATAAATCAGT
ACTAACTAACTACACAA-ATGTACAAGAT-ACGTGGTACGT-GAAC-AC-
A-TTCTAGATGTACA-TCAC-AT--TAC---GC--CA-ATGTAATGA-AG
-ACATAAAA--TTT-ATAATA-G-CACATTACATCATGTATCAAGAACAT
G-T-TG--CGT--ATA--TAGTACATTATATTAATGTAATAATGACATAC
TATGTATATAGTACATTA
>T_s_roualeyni_iLimpopo05
TGATAACTCAATACAAACTTTGCACCCAAGCCT-AAAATTATAAATCAGT
ACTAACTAACTACACAA-ATGTACAAGAT-ACGTGGTACGT-GAAC-AC-
A-TTCTAGATGTACA-TCAC-AT--TAC---GC--CA-ATGTAATGA-AG
-ACATAAAA--TTT-ATAATA-G-CACATTACATCATGTATCAAGAACAT
G-T-TG--CGT--ATA--TAGTACATTATATTAATGTAATAATGACATAC
TATGTATATAGTACATTA
>T_s_roualeyni_iZimbabwe28
TGATAACTCAATACAAACTTTGCACCCAAGCCT-AAAATTATAAATCAGT
ACTAACTAACTACACAA-ATGTACAAGAT-ACGTGGTACGT-GAAC-AC-
A-TTCTAGATGTACA-TCAC-AT--TAC---GC--CA-ATGTAATGA-AG
-ACATAAAA--TTT-ATAATA-G-CACATTACATCATGTATCAAGAACAT
G-T-TG--CGT--ATA--TAGTACATTATATTAATGTAATAATGACATAC
TATGTATATAGTACATTA
>T_s_roualeyni_iLimpopo18
TGATAACTCAATATAAACTTTGCACCCAAGCCC-GAAATTATAAATCAGT
ACTAATTAACTACACAA-ACGTACAAGAT-ACGTGGTACGT-TAAC-AT-
A-TTTTAAATGCATA-TTAC-AT--TGC---AC--TG-ATGTAATGA-GG
-ACATAAAA--TGT-ATGGTA-G-TACATTACATCATGTGTCAAGAACAT
G-T-CG--TGT--GTA--TAGTACATTATATTAATGTAATAATGACATAC
TATGTATATAGTACATTA
>T_s_roualeyni_iLimpopo17
TGATAACTCAATACAAACTTTGCACCCAAGCCT-AAAATTATAAATCAGT
ACTAACTAACTACACAA-ATGTACAAGAT-ACGTGGTACGT-GAAC-AC-
A-TTCTAGATGTACA-TCAC-AT--TAC---GC--CA-ATGTAATGA-AG
-ACATAAAA--TTT-ATAATA-G-CACATTACATCATGTATCAAGAACAT
G-T-TG--CGT--ATA--TAGTACATTATATTAATGTAATAATGACATAC
TATGTATATAGTACATTA
>T_s_roualeyni_iMpumalanga02
TGATAACTCAATACAAACTTTGCACCCAAGCCT-AAAATTATAAATCAGT
GCTAATTAACTACACAA-ACGTACAAGATGA-ATGGTACGT-GAAC-AT-
A-CTTTAGATGTATA-TCAC-AT--TAC---GC--CA-ATGTAATGA-AA
-ACATAAAA--TGT-ACAATA-G-TACATTACATCATGTATTAAGAACAT
G-T-GG--CGT--ATA--TGGTACATTATATTAATGTAATAATGACATAC
TATGTATATAGTACATTA
>T_s_roualeyni_iZimbabwe16
TGATAACTCAATACAAACTTTGCACCCAAGCCT-AAAATTATAAATCAGT
ACTAACTAACTACACAA-ATGTACAAGAT-ACGTGGTACGT-GAAC-AC-
A-TTCTAGATGTACA-TCAC-AT--TAC---GC--CA-ATGTAATGA-AG
-ACATAAAA--TTT-ATAATA-G-CACATTACATCATGTATCAAGAACAT
G-T-TG--CGT--ATA--TAGTACATTATATTAATGTAATAATGACATAC
TATGTATATAGTACATTA
>T_s_roualeyni_iLimpopo10
TGATAACTCAATACAAACTTTGCACCCAAGCCT-AAAATTATAAATCAGT
ACTAACTAACTACACAA-ATGTACAAGAT-ACGTGGTACGT-GAAC-AC-
A-TTCTAGATGTACA-TCAC-AT--TAC---GC--CA-ATGTAATGA-AG
-ACATAAAA--TTT-ATAATA-G-CACATTACATCATGTATCAAGAACAT
G-T-TG--CGT--ATA--TAGTACATTATATTAATGTAATAATGACATAC
TATGTATATAGTACATTA
>T_s_roualeyni_iZimbabwe14
TGATAACTCAATACAAACTTTGCACCCAAGCCT-AAAATTATAAATCAGT
ACTAACTAACTACACAA-ATGTACAAGAT-ACGTGGTACGT-GAAC-AC-
A-TTCTAGATGTACA-TCAC-AT--TAC---GC--CA-ATGTAATGA-AG
-ACATAAAA--TTT-ATAATA-G-CACATTACATCATGTATCAAGAACAT
G-T-TG--CGT--ATA--TAGTACATTATATTAATGTAATAATGACATAC
TATGTATATAGTACATTA
>T_s_roualeyni_iZimbabwe10
TGATAACTCAATACAAACTTTGCACCCAAGCCT-AAAATTATAAATCAGT
GCTAA-TAACTACACAA-ACGTACA-GATGA-ATGGTACGT-GAAC-AT-
A-CCTTAGATGTATA-TCAC-AT--TAC---GC--CA-ATGTAATGA-AA
-ACATAAAA--TGT-ACAATA-G-TACATTACATCATGTATTAAGAACAT
G-T-GG--CGT--ATA--TGGTACATTATATTAATGTAATAATGACATAT
TATGTATATAGTACATTA
>T_s_roualeyni_iMpumalanga01
TGATAACTCAATACAAACTTTGCACCCAAGCCT-AAAATTATAAATCAGT
GCTAATTAACTACACAA-ACGTACAAGATGA-ATGGTACGT-GAAC-AT-
A-CTTTAGATGTATA-TCAC-AT--TAC---GC--CA-ATGTAATGA-AA
-ACATAAAA--TGT-ACAATA-G-TACATTACATCATGTATTAAGAACAT
G-T-GG--CGT--ATA--TGGTACATTATATTAATGTAATAATGACATAC
TATGTATATAGTACATTA
>T_s_roualeyni_iMpumalanga8
TGATAACTCAATACAAACTTTGCACCCAAGCCT-AAAATTATAAATCAGT
ACTAACTAACTACACAA-ATGTACAAGAT-ACGTGGTACGT-GAAC-AC-
A-TTCTAGATGTACA-TCAC-AT--TAC---GC--CA-ATGTAATGA-AG
-ACATAAAA--TTT-ATAATA-G-CACATTACATCATGTATCAAGAACAT
G-T-TG--CGT--ATA--TAGTACATTATATTAATGTAATAATGACATAC
TATGTATATAGTACATTA
>T_s_sylvaticus_iEasternCape21
TGATAACTCAATATAAACTTTGCACCCAAGCCC-GAAATTATAAATCAGT
ACTAATTAACTACACAA-ACGTACAAGAT-ACGTGGTACGT-TAAC-AT-
A-TTTTAAATGCATA-TTAC-AT--TGC---AC--TG-ATGTAATGA-GG
-ACATAAAA--TGT-ATGGTA-G-TACATTACATCATGTGTCAAGAACAT
G-T-CG--TGT--GTA--TAGTACATTATATTAATGTAATAATGACATAC
TATGTATATAGTACATTA
>T_s_sylvaticus_iEasternCape34
TGATAACTCAATATAAACTTTGCACCCAAGCCC-GAAATTATAAATCAGT
ACTAATTAACTACACAA-ACGTACAAGAT-ACGTGGTACGT-TAAC-AT-
A-TTTTAAATGCATA-TTAC-AT--TGC---AC--TG-ATGTAATGA-GG
-ACATAAAA--TGT-ACGGTA-G-TACATTACATCATGTGTCAAGAACAT
G-T-CG--TGT--GTA--TAGTACATTATATTAATGTAATAATGACATAT
TATGTATATAGTACATTA
>T_s_dianae_iCongo144
TGATAACTCAATATAAACTTTGCACCCAAGCCT-AAAATTATAAATCAGT
ACTAATTAACTACACAA-ACGTACAAGAC-ACATGGTACA--GAAC-AT-
A-TTTTAGATGTATA-TCAC-AT--TAC---GC--CA-ATGTAATGA-AG
-ACATAAAA--TGT-GTGATA-G-TACATTACACTATGTATTGAGAACAT
G-T-CA--CGT--GTA--TGGTACATTATATTAATGTAACAATGACATAT
TATGTATATAGTACATTA
>T_s_sylvaticus_iEasternCape28
TGATAACTCAATACAAACTTTGCACCCAAGCCT-AAAATTATAAATCAGT
GCTAATTAACTACACAA-ACGTACAAGATGA-ATGGTACGT-GAAC-AT-
A-CTTTAGATGTATA-TCAC-AT--TAC---GC--CA-ATGTAATGA-AA
-ACATAAAA--TGT-ACAATA-G-TACATTACATCATGTATTAAGAACAT
G-T-GG--CGT--ATA--TGGTACATTATATTAATGTAATAATGACATAC
TATGTATATAGTACATTA
>T_s_sylvaticus_iEasternCape05
TGATAACTCAATATAAACTTTGCACCCAAGCCC-GAAATTATAAATCAGT
ACTAATTAACTACACAA-ACGTACAAGAT-ACGTGGTACGT-TAAC-AT-
A-TTTTAAATGCATA-TTAC-AT--TGC---AC--TG-ATGTAATGA-GG
-ACATAAAA--TGT-ATGGTA-G-TACATTACATCATGTGTCAAGAACAT
G-T-CG--TGT--GTA--TAGTACATTATATTAATGTAATAATGACATAT
TATGTATATAGTACATTA
>T_s_sylvaticus_iEasternCape03
TGATAACTCAATATAAACTTTGCACCCAAGCCC-GAAATTATAAATCAGT
ACTAATTAACTACACAA-ACGTACAAGAT-ACATGGTACGT-TAAC-AT-
A-TTTTAAATGCATA-TTAC-AT--TGC---AC--TG-ATGTAATGA-GG
-ACATAAAA--TGT-ATGGTA-A-TACATTACATCATGTGTCAAGAACAT
G-T-CG--TGT--GTA--TAGTACATTATATTAATGTAATAATGACATAT
TATGTATATAGTACATTA
>T_s_sylvaticus_iKwaZulu02
TGATAACTCAATACAAACTTTGCACCCAAGCCT-AAAATTATAAATCAGT
ACTAACTAACTACACAA-ATGTACAAGAT-ACGTGGTACGT-GAAC-AC-
A-TTCTAGATGTACA-TCAC-AT--TAC---GC--CA-ATGTAATGA-AG
-ACATAAAA--TTT-ATAATA-G-CACATTACATCATGTATCAAGAACAT
G-T-TG--CGT--ATA--TAGTACATTATATTAATGTAATAATGACATAC
TATGTATATAGTACATTA
>T_s_sylvaticus_iEasternCape06
TGATAACTCAATATAAACTTTGCACCCAAGCCC-GAAATTATAAATCAGT
ACTAATTAACTACACAA-ACGTACAAGAT-ACGTGGTACGT-TAAC-AT-
A-TTTTAAATGCATA-TTAC-AT--TGC---AC--TG-ATGTAATGA-GG
-ACATAAAA--TGT-ACGGTA-G-TACATTACATCATGTGTCAAGAACAT
G-T-CG--TGT--GTA--TAGTACATTATATTAATGTAATAATGACATAT
TATGTATATAGTACATTA
>T_s_sylvaticus_iEasternCape08
TGATAACTCAATATAAACTTTGCACCCAAGCCC-GAAATTATAAATCAGT
ACTAATTAACTACACAA-ACGTACAAGAT-ACGTGGTACGT-TAAC-AT-
A-TTTTAAATGCATA-TTAC-AT--TGC---AC--TG-ATGTAATGA-GG
-ACATAAAA--TGT-ACGGTA-G-TACATTACATCATGTGTCAAGAACAT
G-T-CG--TGT--GTA--TAGTACATTATATTAATGTAATAATGACATAT
TATGTATATAGTACATTA
>T_s_sylvaticus_iEasternCape01
TGATAACTCAATATAAACTTTGCACCCAAGCCC-GAAATTATAAATCAGT
ACTAATTAACTACACAA-ACGTACAAGAT-ACATGGTACGT-TAAC-AT-
A-TTTTAAATGCATA-TTAC-AT--TGC---AC--TG-ATGTAATGA-GG
-ACATAAAA--TGT-ATGGTA-A-TACATTACATCATGTGTCAAGAACAT
G-T-CG--TGT--GTA--TAGTACATTATATTAATGTAATAATGACATAT
TATGTATATAGTACATTA
>T_s_sylvaticus_iEasternCape23
TGATAACTCAATATAAACTTTGCACCCAAGCCC-GAAATTATAAATCAGT
ACTAATTAACTACACAA-ACGTACAAGAT-ACGTGGTACGT-TAAC-AT-
A-TTTTAAATGCATA-TTAC-AT--TGC---AC--TG-ATGTAATGA-GG
-ACATAAAA--TGT-ATGGTA-G-TACATTACATCATGTGTCAAGAACAT
G-T-CG--TGT--GTA--TAGTACATTATATTAATGTAATAATGACATAT
TATGTATATAGTACATTA
>T_s_sylvaticus_iEasternCape02
TGATAACTCAATATAAACTTTGCACCCAAGCCC-GAAATTATAAATCAGT
ACTAATTAACTACACAA-ACGTACAAGAT-ACATGGTACGT-TAAC-AT-
A-TTTTAAATGCATA-TTAC-AT--TGC---AC--TG-ATGTAATGA-GG
-ACATAAAA--TGT-ATGGTA-A-TACATTACATCATGTGTCAAGAACAT
G-T-CG--TGT--GTA--TAGTACATTATATTAATGTAATAATGACATAT
TATGTATATAGTACATTA
>T_s_sylvaticus_iEasternCape27
TGATAACTCAATACAAACTTTGCACCCAAGCCT-AAAATTATAAATCAGT
GCTAATTAACTACACAA-ACGTACAAGATGA-ATGGTACGT-GAAC-AT-
A-CTTTAGATGTATA-TCAC-AT--TAC---GC--CA-ATGTAATGA-AA
-ACATAAAA--TGT-ACAATA-G-TACATTACATCATGTATTAAGAACAT
G-T-GG--CGT--ATA--TGGTACATTATATTAATGTAATAATGACATAC
TATGTATATAGTACATTA
>T_s_sylvaticus_iEasternCape14
TGATAACTCAATATAAACTTTGCACCCAAGCCC-GAAATTATAAATCAGT
ACTAATTAACTACACAA-ACGTACAAGAT-ACGTGGTACGT-TAAC-AT-
A-TTTTAAATGCATA-TTAC-AT--TGC---AC--TG-ATGTAATGA-GG
-ACATAAAA--TGT-ATGGTA-G-TACATTACATCATGTGTCGAGAACAT
G-T-CG--TGT--GTA--TAGTACATTATATTAATGTAATAATGACATAT
TATGTATATAGTACATTA
>T_s_sylvaticus_iEasternCape32
TGATAACTCAATATAAACTTTGCACCCAAGCCC-GAAATTATAAATCAGT
ACTAATTAACTACACAA-ACGTACAAGAT-ACGTGGTACGT-TAAC-AT-
A-TTTTAAATGCATA-TTAC-AT--TGC---AC--TG-ATGTAATGA-GG
-ACATAAAA--TGT-ATGGTA-G-TACATTACATCATGTGTCGAGAACAT
G-T-CG--TGT--GTA--TAGTACATTATATTAATGTAATAATGACATAT
TATGTATATAGTACATTA
>T_s_sylvaticus_iKwaZulu03
TGATAACTCAATATAAACTTTGCACCCAAGCCC-GAAATTATAAATCAGT
ACTAATTAACTACACAA-ACGTACAAGAT-ACGTGGTACGT-TAAC-AT-
A-TTTTAAATGCATA-TTAC-AT--TAC---AC--TG-ATGTAATGA-GG
-ACATAAAA--TGT-ACGGTG-G-TACATTACATCATGTGTCAAGAACAT
G-T-CG--TGT--GTA--TAGTACATTATATTAATGTAATAATGACATAT
TATGTATATAGTACATTA
>T_s_sylvaticus_iEasternCape19
TGATAACTCAATATAAACTTTGCACCCAAGCCC-GAAATTATAAATCAGT
ACTAATTAACTACACAA-ACGTACAAGAT-ACGTGGTACGT-TAAC-AT-
A-TTTTAAATGCATA-TTAC-AT--TGC---AC--TG-ATGTAATGA-GG
-ACATAAAA--TGT-ATGGTA-G-TACATTACATCATGTGTCAAGAACAT
G-T-CG--TGT--GTA--TAGTACATTATATTAATGTAATAATGACATAC
TATGTATATAGTACATTA
>T_s_sylvaticus_iEasternCape20
TGATAACTCAATATAAACTTTGCACCCAAGCCC-GAAATTATAAATCAGT
ACTAATTAACTACACAA-ACGTACAAGAT-ACGTGGTACGT-TAAC-AT-
A-TTTTAAATGCATA-TTAC-AT--TGC---AC--TG-ATGTAATGA-GG
-ACATAAAA--TGT-ATGGTA-G-TACATTACATCATGTGTCAAGAACAT
G-T-CG--TGT--GTA--TAGTACATTATATTAATGTAATAATGACATAC
TATGTATATAGTACATTA
>T_s_dianae_iCongo245
TGATAACTCAATACAAACTTTGCACCCAAGCCT-AAGATTATAAATCAGT
ACTAATTAACCACACAA-ACGTACAAGACG-CGTGGTACGA-GAAC-AT-
G-TTTTAGATATATAGT-AC-AT--TAC---GC--CA-ATGTAATGA-GG
-ACATAAAA--TGT-GTGATA-G-TACATTACATTATGTATTGAGAACAT
G-T-CA--CGT--GTA--TAGTACATTATATTAATGTAATAATGACATAT
TATGTATATAGTACATTA
>T_s_dianae_iCongo249
TGATAACTCAATACAAACTTTGCACCCAAGCCT-AAAATTATAAATCAGT
ACTAATTAACCACACAA-ACGTACAAGACG-CGTGGTACGA-GAAC-AT-
G-TTTTAGATATATAGT-AC-AT--TAC---GC--CA-ATGTAATGA-GG
-ACATAAAA--TGT-GTGATA-G-TACATTACATTATGTATTGAGAACAT
G-T-CA--CGT--GTA--TAGTACATTACATTAATGTAATAATGACATAT
TATGTATATAGTACATTA
>T_s_sylvaticus_iEasternCape16
TGATAACTCAATATAAACTTTGCACCCAAGCCC-GAAATTATAAATCAGT
ACTAATTAACTACACAA-ACGTACAAGAT-ACGTGGTACGT-TAAC-AT-
A-TTTTAAATGCATA-TTAC-AT--TGC---AC--TG-ATGTAATGA-GG
-ACATAAAA--TGT-ACGGTA-G-TACATTACATCATGTGTCAAGAACAT
G-T-CG--TGT--GTA--TAGTACATTATATTAATGTAATAATGACATAT
TATGTATATAGTACATTA
>T_s_sylvaticus_iEasternCape29
TGATAACTCAATATAAACTTTGCACCCAAGCCC-GAAATTATAAATCAGT
ACTAATTAACTACACAA-ACGTACAAGAT-ACGTGGTACGT-TAAC-AT-
A-TTTTAAATGCATA-TTAC-AT--TGC---AC--TG-ATGTAATGA-GG
-ACATAAAA--TGT-ACGGTA-G-TACATTACATCATGTGTCAAGAACAT
G-T-CG--TGT--GTA--TAGTACATTATATTAATGTAATAATGACATAT
TATGTATATAGTACATTA
>T_s_sylvaticus_iEasternCape18
TGATAACTCAATATAAACTTTGCACCCAAGCCC-GAAATTATAAATCAGT
ACTAATTAACTACACAA-ACGTACAAGAT-ACGTGGTACGT-TAAC-AT-
A-TTTTAAATGCATA-TTAC-AT--TGC---AC--TG-ATGTAATGA-GG
-ACATAAAA--TGT-ACGGTA-G-TACATTACATCATGTGTCAAGAACAT
G-T-CG--TGT--GTA--TAGTACATTATATTAATGTAATAATGACATAT
TATGTATATAGTACATTA
>T_s_sylvaticus_iKwaZulu07
TGATAACTCAATATAAACTTTGCACCCAAGCCC-GAAATTATAAATCAGT
ACTAATTAACTACACAA-ACGTACAAGAT-ACATGGTACGT-TAAC-AT-
A-TTTTAAATGCATA-TTAC-AT--TGC---AC--TG-ATGTAATGA-GG
-ACATAAAA--TGT-ATGGTA-G-TACATTACATCATGTGTCAAGAACAT
G-T-CG--TGT--GTA--TAGTACATTATATTAATGTAATAATGACATAT
TATGTATATAGTACATTA
>T_s_sylvaticus_iEasternCape31
TGATAACTCAATATAAACTTTGCACCCAAGCCC-GAAATTATAAATCAGT
ACTAATTAACTACACAA-ACGTACAAGAT-ACGTGGTACGT-TAAC-AT-
A-TTTTAAATGCATA-TTAC-AT--TGC---AC--TG-ATGTAATGA-GG
-ACATAAAA--TGT-ATGGTA-G-TACATTACATCATGTGTCAAGAACAT
G-T-CG--TGT--GTA--TAGTACATTATATTAATGTAATAATGACATAC
TATGTATATAGTACATTA
>T_s_sylvaticus_iEasternCape22
TGATAACTCAATATAAACTTTGCACCCAAGCCC-GAAATTATAAATCAGT
ACTAATTAACTACACAA-ACGTACAAGAT-ACGTGGTACGT-TAAC-AT-
A-TTTTAAATGCATA-TTAC-AT--TGC---AC--TG-ATGTAATGA-GG
-ACATAAAA--TGT-ATGGTA-G-TACATTACATCATGTGTCAAGAACAT
G-T-CG--TGT--GTA--TAGTACATTATATTAATGTAATAATGACATAT
TATGTATATAGTACATTA
>T_s_sylvaticus_iEasternCape15
TGATAACTCAATATAAACTTTGCACCCAAGCCC-GAAATTATAAATCAGT
ACTAATTAACTACACAA-ACGTACAAGAT-ACGTGGTACGT-TAAC-AT-
A-TTTTAAATGCATA-TTAC-AT--TGC---AC--TG-ATGTAATGA-GG
-ACATAAAA--TGT-ATGGTA-G-TACATTACATCATGTGTCAAGAACAT
G-T-CG--TGT--GTA--TAGTACATTATATTAATGTAATAATGACATAT
TATGTATATAGTACATTA
>T_s_sylvaticus_iEasternCape24
TGATAACTCAATATAAACTTTGCACCCAAGCCC-GAAATTATAAATCAGT
ACTAATTAACTACACAA-ACGTACAAGAT-ACGTGGTACGT-TAAC-AT-
A-TTTTAAATGCATA-TTAC-AT--TGC---AC--TG-ATGTAATGA-GG
-ACATAAAA--TGT-ATGGTA-G-TACATTACATCATGTGTCAAGAACAT
G-T-CG--TGT--GTA--TAGTACATTATATTAATGTAATAATGACATAT
TATGTATATAGTACATTA
>T_s_sylvaticus_iEasternCape12
TGATAACTCAATATAAACTTTGCACCCAAGCCC-GAAATTATAAATCAGT
ACTAATTAACTACACAA-ACGTACAAGAT-ACGTGGTACGT-TAAC-AT-
A-TTTTAAATGCATA-TTAC-AT--TGC---AC--TG-ATGTAATGA-GG
-ACATAAAA--TGT-ATGGTA-G-TACATTACATCATGTGTCAAGAACAT
G-T-CG--TGT--GTA--TAGTACATTATATTAATGTAATAATGACATAT
TATGTATATAGTACATTA
>T_s_sylvaticus_iEasternCape26
TGATAACTCAATACAAACTTTGCACCCAAGCCT-AAAATTATAAATCAGT
ACTAACTAACTACACAA-ATGTACAAGAT-ACGTGGTACGT-GAAC-AC-
A-TTCTAGATGTACA-TCAC-AT--TAC---GC--CA-ATGTAATGA-AG
-ACATAAAA--TTT-ATAATA-G-CACATTACATCATGTATCAAGAACAT
G-T-TG--CGT--ATA--TAGTACATTATATTAATGTAATAATGACATAC
TATGTATATAGTACATTA
>T_s_fasciatus_iJubaland29
TGATAACTCAATACAAACTTTGCACCCAAGCCT-AAAATTATAAATCAGT
GCTAATTAACTACACAA-ATGTACAAGATGA-ATGGTACGT-GAAC-AT-
A-CTTTAGATGTATA-TCAC-AT--TAC---GC--CA-ATGTAATGA-AA
-ACATAAAA--TGT-ACAATA-G-TACATTACATCATGTATTAAGAACAT
G-T-GG--CGT--ATA--TAGTACATTATATTAATGTAATAATGACATAC
TATGTATATAGTACATTA
>T_s_delameri_i39.2492
TGATAACTCAATACAAACTTTGCACCCAAACCT-AAAATTATAAATCAGT
ACTAATTAACTACACAA-ACGTACAAGATAA-ATGGTGCGC-GAAC-AT-
A-CTTTAGATATATA-TCAC-AT--TAC---GC--CA-ATGTAATAA-AA
-ACATAAAA--TGT-ACAATA-G-TACATTATATCATGTATTGAGAACAT
G-T-CG--TGT--ATG--TAGTACATTATATTAATGTAATAATGACATAT
TATGTATATAGTACATTA
>T_s_meruensis_iMM4172
TGATAACTCAATACAAACTTTGCACCCAAGCCT-AAAATTATAAATCAGT
ACTAATTAACTACACAA-ACGTACAAGATAA-ATGGTGCGC-GAAC-AT-
A-CTTTAGATGTATA-TCAC-AT--TAC---GC--CA-ATGTAATAA-AA
-ACATAAAA--TGT-ACAATA-G-TACATTATATCATGTATTGAGAACAT
G-T-CG--CGT--ATG--TAGTACATTATATTAATGTAATAATGACATAT
TATGTATATAGTACATTA
>T_s_meruensis_i26.4.6.4
TGATAACTCAATACAAACTTTGCACCCAAGCCT-AAAATTATAAATCAGT
GCTAATTAACTACACAA-ACGTACAAGATGA-ATGGTACGT-GAAC-AT-
A-CTTTAGATGTATA-TCAC-AT--TAC---GC--CT-ATGTAATGA-AA
-ACATAAAA--TGT-ACAATA-G-TACATTACATCATGTATTAAGAACAT
G-T-GG--CGT--ATA--TAGTACATTATATTAATGTAATAATGACATAC
TATGTATATAGTACATTA
>T_s_fasciatus_iJubaland32
TGATAACTCAATACAAACTTTGCACCCAAGCCT-AAAATTATAAATCAGT
ACTAACTAACTACACAA-ACGTACAAGATG-CATGGTACGC-GAAC-AT-
A-TTTTAGATGTACA-TCAC-AT--TAC---GC--CA-ATGTAATGA-AG
-ACATAAAA--TTT-ATAATA-A-TACATTACATCATGTATCAAGAACAT
G-T-TG--CGT--ATA--TAGTACATTATATTAATGTAATAATGACATAC
TATGTATATAGTACATTA
>T_s_meruensis_iMM3187
TGATAACTCAATACAAACTTTGCACCCAAGCCT-AAAATTATAAATCAGT
ACTAATTAACTACACAA-ACGTACAAGATAA-ATGGTGCGC-GAAC-AT-
A-CTTTAGATGTATA-TCAC-AT--TAC---GC--CA-ATGTAATAA-AA
-ACATAAAA--TGT-ACAATA-G-TACATTATATCATGTATTGAGAACAT
G-T-CG--CGT--ATG--TAGTACATTATATTAATGTAATAATGACATAT
TATGTATATAGTACATTA
>T_s_meruensis_iMM0556
TGATAACTCAATACAAACTTTGCACCCAAGCCT-AAAATTATAAATCAGT
ACTAATTAACTACACAA-ACGTACAAAATAA-ATGGTGCGC-GAAC-AT-
A-CTTTAGATGTATA-TCAC-AT--TAC---GC--CA-ACGTAATAA-AA
-ACATAAAA--TGT-ACAATA-G-TACATTATATCATGTATTGAGAACAT
G-T-CG--CGT--ATG--TAGTACATTATATTAATGTAATAATGACATAT
TATGTATATAGTACATTA
>T_s_meruensis_i26.4.6.2
TGATAACTCAATACAAACTTTGCACCCAAGCCT-AAAATTATAAATCAGT
GCTAATTAACTACACAA-ACGTACAAGATGA-ATGGTACGT-GAAC-AT-
A-CTTTAGATGTATA-TCAC-AT--TAC---GC--CT-ATGTAATGA-AA
-ACATAAAA--TGT-ACAATA-G-TACATTACATCATGTATTAAGAACAT
G-T-GG--CGT--ATA--TAGTACATTATATTAATGTAATAATGACATAC
TATGTATATAGTACATTA
>T_s_fasciatus_iJubaland15
TGATAACTCAATACAAACTTTGCACCCAAGCCT-AAAATTATAAATCAGT
GCTAATTAACTACACAA-ATGTACAAGATGA-ATGGTACGT-GAAC-AT-
A-CTTTAGATGTATA-TCAC-AT--TAC---GC--CA-ATGTAATGA-AA
-ACATAAAA--TGT-ACAATA-G-TACATTACATCATGTATTAAGAACAT
G-T-GG--CGT--ATA--TAGTACATTATATTAATGTAATAATGACATAC
TATGTATATAGTACATTA
>T_s_sylvaticus_iEasternCape33
TGATAACTCAATATAAACTTTGCACCCAAGCCC-GAAATTATAAATCAGT
ACTAATTAACTACACAA-ACGTACAAGAT-ACGTGGTACGT-TAAC-AT-
A-TTTTAAATGCATA-TTAC-AT--TGC---AC--TG-ATGTAATGA-GG
-ACATAAAA--TGT-ACGGTA-G-TACATTACATCATGTGTCAAGAACAT
G-T-CG--TGT--GTA--TAGTACATTATATTAATGTAATAATGACATAT
TATGTATATAGTACATTA
>T_s_fasciatus_iJubaland25
TGATAACTCAATACAAACTTTGCACCCAAGCCT-AAAATTATAAATCAGT
ACTAACTAACTACACAA-ACGTACAAGATG-CATGGTACGC-GAAC-AT-
A-TTTTAGATGTACA-TCAC-AT--TAC---GC--CA-ATGTAATGA-AG
-ACATAAAA--TTT-ATAATA-A-TACATTACATCATGTATCAAGAACAT
G-T-TG--CGT--ATA--TAGTACATTATATTAATGTAATAATGACATAC
TATGTATATAGTACATTA
>T_s_fasciatus_iJubaland34
TGATAACTCAATACAAACTTTGCACCCAAGCCT-AAAATTATAAATCAGT
GCTAATTAACTACACAA-ATGTACAAGATGA-ATGGTACGT-GAAC-AT-
A-CTTCAGATGTATA-TCAC-AT--TAC---GC--CA-ATGTAATGA-AA
-ACATAAAA--TGT-ACAATA-G-TACATTACATCATGTATTAAGAACAT
G-T-GG--CGT--ATA--TAGTACATTATATTAATGTAATAATGACATAC
TATGTATATAGTACATTA
>T_s_fasciatus_iJubaland17
TGATAACTCAATACAAACTTTGCACCCAAGCCT-AAAATTATAAATCAGT
GCTAATTAACTACACAA-ATGTACCAGATGA-ATGGTACGT-GAAC-AT-
A-CTTTAGATGTATA-TCAC-AT--TAC---GC--CA-ATGTAATGA-AA
-ACATAAAA--TGT-ACAATA-G-TACATTACATCATGTATTAAGAACAT
G-T-GG--CGT--ATA--TAGTACATTATATTAATGTAATAATGACATAC
TATGTATATAGTACATTA
>T_s_fasciatus_iJubaland16
TGATAACTCAATACAAACTTTGCACCCAAGCCT-AAAATTATAAATCAGT
GCTAATTAACTACACAA-ATGTACAAGATGA-ATGGTACGT-GAAC-AT-
A-CTTTAGATGTATA-TCAC-AT--TAC---GC--CA-ATGTAATGA-AA
-ACATAAAA--TGT-ACAATA-G-TACATTACATCATGTATTAAGAACAT
G-T-GG--CGT--ATA--TAGTACATTATATTAATGTAATAATGACATAC
TATGTATATAGTACATTA
>T_s_fasciatus_i99.12.23.3
TGATAACTCAATACAAACTTTGCACCCAAGCCT-AAAATTATAAATCAGT
ACTAACTAACTACACAA-ACGTACAAGATG-CATGGTACGC-GAAC-AT-
A-TTTTAGATGTACA-TCAC-AT--TAC---GC--CA-ATGTAATGA-AC
-ACATAAAA--TTT-ATAATA-A-TACATTACATCATGTATCAAGAACAT
G-T-TG--CGT--ATA--TAGTACATTATATTAATGTAATAATGACATAT
TATGTATATAGTACATTA
>T_s_sylvaticus_iKwaZulu01
TGATAACTCAATACAAACTTTGCACCCAAGCCT-AAAATTATAAATCAGT
GCTAA-TAACTACACAA-ACGTACAAGATGA-ATGGTACGT-GAAC-AT-
A-CTTTAGATGTATA-TCAC-AT--TAC---GC--CA-ATGTAATGA-AA
-ACATAAAA--TGT-ACAATA-G-TACATTACATCATGTATTAAGAACAT
G-T-GG--CGT--ATA--TGGTACATTATATTAATGTAATAATGACATAC
TATGTATATAGTACATTA
>T_s_sylvaticus_iEasternCape10
TGATAACTCAATATAAACTTTGCACCCAAGCCC-GAAATTATAAATCAGT
ACTAATTAACTACACAA-ACGTACAAGAT-ACGTGGTACGT-TAAC-AT-
A-TTTTAAATGCATA-TTAC-AT--TGC---AC--TG-ATGTAATGA-GG
-ACATAAAA--TGT-ACGGTA-G-TACATTACATCATGTGTCAAGAACAT
G-T-CG--TGT--GTA--TAGTACATTATATTAATGTAATAATGACATAT
TATGTATATAGTACATTA
>T_s_sylvaticus_iEasternCape07
TGATAACTCAATATAAACTTTGCACCCAAGCCC-GAAATTATAAATCAGT
ACTAATTAACTACACAA-ACGTACAAGAT-ACGTGGTACGT-TAAC-AT-
A-TTTTAAATGCATA-TTAC-AT--TAC---AC--TG-ATGTAATGA-GG
-ACATAAAA--TGT-ACGGTA-G-TACATTACATCATGTGTCAAGAACAT
G-T-CG--TGT--GTA--TAGTACATTATATTAATGTAATAATGACATAT
TATGTATATAGTACATTA
>T_s_sylvaticus_iEasternCape13
TGATAACTCAATATAAACTTTGCACCCAAGCCC-GAAATTATAAATCAGT
ACTAATTAACTACACAA-ACGTACAAGAT-ACGTGGTACGT-TAAC-AT-
A-TTTTAAATGCATA-TTAC-AT--TGC---AC--TG-ATGTAATGA-GG
-ACATAAAA--TGT-ACGGTA-G-TACATTACATCATGTGTCAAGAACAT
G-T-CG--TGT--GTA--TAGTACATTATATTAATGTAATAATGACATAT
TATGTATATAGTACATTA
>T_s_sylvaticus_iEasternCape04
TGATAACTCAATATAAACTTTGCACCCAAGCCC-GAAATTATAAATCAGT
ACTAATTAACTACACAA-ACGTACAAGAT-ACATGGTACGT-TAAC-AT-
A-TTTTAAATGCATA-TTAC-AT--TGC---AC--TG-ATGTAATGA-GG
-ACATAAAA--TGT-ATGGTA-A-TACATTACATCATGTGTCAAGAACAT
G-T-CG--TGT--GTA--TAGTACATTATATTAATGTAATAATGACATAT
TATGTATATAGTACATTA
>T_s_sylvaticus_iEasternCape09
TGATAACTCAATATAAACTTTGCACCCAAGCCC-GAAATTATAAATCAGT
ACTAATTAACTACACAA-ACGTACAAGAT-ACGTGGTACGT-TAAC-AT-
A-TTTTAAATGCATA-TTAC-AT--TGC---AC--TG-ATGTAATGA-GG
-ACATAAAA--TGT-ACGGTA-G-TACATTACATCATGTGTCAAGAACAT
G-T-CG--TGT--GTA--TAGTACATTATATTAATGTAATAATGACATAT
TATGTATATAGTACATTA
>T_s_sylvaticus_iKwaZulu10
TGATAACTCAATATAAACTTTGCACCCAAGCCC-GAAATTATAAATCAGT
ACTAATTAACTACACAA-ACGTACAAGAT-ACGTGGTACGT-TAAC-AT-
A-TTTTAAATGCATA-TTAC-AT--TAC---AC--TG-ATGTAATGA-GG
-ACATAAAA--TGT-ACGGTA-G-TACATTACATCATGTGTCAAGAACAT
G-T-CG--TGT--GTA--TAGTACATTATATTAATGTAATAATGACATAT
TATGTATATAGTACATTA
>T_s_delameri_i26.5.12.121
TGATAACTCAATACAAACTTTGCACCCAAGCCT-AAAATTATAAATCAGT
ACTAATTAACTACACAA-ACGTACAAGATAA-ATGGTGCGC-GAAC-AT-
A-CTTTAGATGTATA-TCAC-AT--TAC---GC--CA-ATGTAATAA-AA
-ACATAAAA--TGT-ACAATA-G-TACATTATATCATGTATTGAGAACAT
G-T-CG--TGT--ATG--TAGTACATTATATTAATGTAATAATGACATAT
TATGTATATAGTACATTA
>T_s_sylvaticus_iEasternCape35
TGATAACTCAATATAAACTTTGCACCCAAGCCC-GAAATTATAAATCAGT
ACTAATTAACTACACAA-ACGTACAAGAT-ACGTGGTACGT-TAAC-AT-
A-TTTTAAATGCATA-TTAC-AT--TGC---AC--TG-ATGTAATGA-GG
-ACATAAAA--TGT-ACGGTA-G-TACATTACATCATGTGTCAAGAACAT
G-T-CG--TGT--GTA--TAGTACATTATATTAATGTAATAATGACATAT
TATGTATATAGTACATTA
>T_s_dianae_iCongo140
TGATAACTCAATATAAACTTTGCACCCAAGCCT-AAAATTATAAATCAGT
ACTAATTAACTACACAA-ACGTACAAGAC-ACATGGTACA--GAAC-AT-
A-TTTTAGATGTATA-TCAC-AT--TAC---GC--CA-ATGTGATGA-AG
-ACATAAAA--TGT-GTGATA-G-TACATTACACTATGTATTAAGAACAT
G-T-CA--CGT--GTA--TGGTACATTATATTAATGTAACAATGACATAT
TATGTATATAGTACATTA
>T_s_meruensis_iMM0555
TGATAACTCAATACAAACTTTGCACCCAAGCCT-AAAATTATAAATCAGT
ACTAATTAACTACACAA-ACGTACAAGATAA-ATGGTGCGC-GAAC-AT-
A-CTTTAGATGTATA-TCAC-AT--TAC---GC--CA-ATGTAATAA-AA
-ACATAAAA--TGT-ACAATA-G-TACATTATATCATGTATTGAGAACAT
G-T-CG--CGT--ATG--TAGTACATTATATTAATGTAATAATGACATAT
TATGTATATAGTACATTA
>T_s_sylvaticus_iKwaZulu06
TGATAACTCAATACAAACTTTGCACCCAAGCCT-AAAATTATAAATCAGT
ACTAACTAACTACACAA-ATGTACAAGAT-ACGTGGTACGT-GAAC-AC-
A-TTCTAGATGTACA-TCAC-AT--TAC---GC--CA-ATGTAATGA-AG
-ACATAAAA--TTT-ATAATA-G-CACATTACATCATGTATCAAGAACAT
G-T-TG--CGT--ATA--TAGTACATTATATTAATGTAATAATGACATAC
TATGTATATAGTACATTA
>T_s_sylvaticus_iEasternCape30
TGATAACTCAATATAAACTTTGCACCCAAGCCC-GAAATTATAAATCAGT
ACTAATTAACTACACAA-ACGTACAAGAT-ACGTGGTACGT-TAAC-AT-
A-TTTTAAATGCATA-TTAC-AT--TGC---AC--TG-ATGTAATGA-GG
-ACATAAAA--TGT-ACGGTA-G-TACATTACATCATGTGTCAAGAACAT
G-T-CG--TGT--GTA--TAGTACATTATATTAATGTAATAATGACATAT
TATGTATATAGTACATTA
>T_s_sylvaticus_iEasternCape11
TGATAACTCAATATAAACTTTGCACCCAAGCCC-GAAATTATAAATCAGT
ACTAATTAACTACACAA-ACGTACAAGAT-ACGTGGTACGT-TAAC-AT-
A-TTTTAAATGCATA-TTAC-AT--TAC---AC--TG-ATGTAATGA-GG
-ACATAAAA--TGT-ACGGTA-G-TACATTACATCATGTGTCAAGAACAT
G-T-CG--TGT--GTA--TAGTACATTATATTAATGTAATAATGACATAT
TATGTATATAGTACATTA
>T_s_dama_i73.962
TGATAACTCAATATAAACTTTGCACCCAAGCCT-AAAATTATAAATCAGT
ACTAATTAACTACACAA-ACGTACAAGACG-CATGGTACA--GAAC-AT-
A-TTTTAGATGTATA-TCAC-AT--TAC---GC--CA-ATGTGATGA-AG
-ACATAAAA--TGT-GTGATA-G-TGCATTACACTATGTATTGAGAACAT
G-T-CA--CGT--GTA--TAGTACATTATATTAATGTAATAATGACATAT
TATGTATATAGTACATTA
>T_s_dama_i73.961
TGATAACTCAATATAAACTTTGCACCCAAGCCT-AAAATTATAAATCAGT
ACTAATTAACTACACAA-ACGTACAAGACG-CATGGTACA--GAAC-AT-
A-TTTTAGATGTATA-TCAC-AT--TAC---GC--CA-ATGTGATGA-AG
-ACATAAAA--TGT-GTGATA-G-TACATTACACTATGTATTGAGAACAT
G-T-CA--CGT--GTA--TAGTACATTATATTAATGTAATAATGACATAT
TATGTATATAGTACATTA
>T_s_dama_i73.963
TGATAACTCAATATAAACTTTGCACCCAAGCCT-AAAATTATAAATCAGT
ACTAATTAACTACACAA-ACGTACAAGACG-CATGGTACA--GAAC-AT-
A-TTTTAGATGTATA-TCAC-AT--TAC---GC--CA-ATGTGATGA-AG
-ACATAAAA--TGT-GTGATA-G-TACATTACACTATGTATTGAGAACAT
G-T-CA--CGT--GTA--TAGTACATTATATTAATGTAATAATGACATAT
TATGTATATAGTACATTA
>T_s_dama_i73.965
TGATAACTCAATATAAACTTTGCACCCAAGCCT-AAAATTATAAATCAGT
ACTAATTAACTACACAA-ACGTACAAGACG-CATGGTACA--GAAC-AT-
A-TTTTAGATGTATA-TCAC-AT--TAC---GC--CA-ATGTGATGA-AG
-ACATAAAA--TGT-GTGATA-G-TACATTACACTATGTATTGAGAACAT
G-T-CA--CGT--GTA--TAGTACATTATATTAATGTAATAATGACATAT
TATGTATATAGTACATTA
>T_s_dama_i29.11.3.32
TGATAACTCAATATAAACTTTGCACCCAAGCCT-AAAATTATAAATCAGT
ACTAATTAACTACACAA-ACGTACAAGACG-CATGGTACA--GAAC-AT-
A-TTTTAGATGTATA-TCAC-AT--TAC---GC--CA-ATGTGATGA-AG
-ACATAAAA--TGT-GTGATA-G-TACATTACACTATGTATTGAGAACAT
G-T-CA--CGT--ATA--TAGTACATTATATTAATGTAACAATGACATAT
TATGTATATAGTACATTA
>T_s_locorinae_iUG1246
TGATAACTCAATACAAACTTTGCACCCAAGCCT-AAAATTATAAATCAGT
ACTAATTAACTACACAA-ACGTACAAGACG-CGTGGTACGA-GAAC-AT-
G-TTTTAGATATATAGT-AC-AT--TAC---GC--CA-ATGTAATGA-AG
-ACATAAAA--TGT-GTAATA-G-TACATTACATTATGTATTGAGAACAT
G-T-CG--CGT--GTA--CGGTACATTATATTAATGTAATAATGACATAT
TATGTATATAGTACATTA
>T_s_locorinae_iUG1238
TGATAACTCAATACAAACTTTGCACCCAAGCCT-AAAATTATTAATCAGT
ACTAATTAACTACACAA-ACGTACAAGACG-CGTGGTACGA-GAAC-AT-
G-TTTTAGATATATAGT-AC-AT--TAC---GC--CA-ATGTAATGA-AG
-ACATAAAA--TGT-GTAATA-G-TACATTACATTATGTATTGAGAACAT
G-T-CG--CGT--GTA--CGGTACATTATATTAATGTAATAATGACATAT
TATGTATATAGTACATTA
